# Supplementary material for: Crystal structure of bis­(acetato-κ2 O,O′)di­aqua­[1-(pyridin-2-yl­methyl­idene-κN)-2-(pyridin-2-yl-κN)hydrazine-κN 1]terbium(III) nitrate monohydrate
Source: Acta Crystallogr E Crystallogr Commun. 2017 Jul 7;73(Pt 8):1121–4. doi: 10.1107/S2056989017009653 (PMC5598831; doi:10.1107/S2056989017009653)
Supplement: Supplementary file 1 [file e-73-01121-sup1.cif]

##############################################################################
#                                                                            #
# This CIF contains the data in a paper accepted for publication in          #
# Acta Crystallographica Section E. It conforms to the requirements of       #
# Notes for Authors for Acta Crystallographica Section E, and has been       #
# peer reviewed under the auspices of the IUCr Commission on Journals.       #
#                                                                            #
# Full details of the Crystallographic Information File format               #
# are given in the paper "The Crystallographic Information File (CIF):       #
# a New Standard Archive File for Crystallography" by S. R. Hall, F. H.      #
# Allen and I. D. Brown [Acta Cryst. (1991), A47, 655-685].                  #
#                                                                            #
# The current version of the core CIF dictionary is obtainable from          #
# ftp://ftp.iucr.org/pub/cif_core.dic.                                       #
#                                                                            #
# Software is freely available for graphical display of the structure(s)     #
# in this CIF. For information consult the CIF software page                 #
# http://www.iucr.org/resources/cif/software.                                #
#                                                                            #
# This file may be used for bona fide research purposes within the           #
# scientific community so long as proper attribution is given to the journal # 
# article from which it was obtained.                                        #
#                                                                            #
##############################################################################
data_I
_database_code_depnum_ccdc_archive 'CCDC 1511899'
_audit_creation_method     'SHELXL-2014/7'
_journal_date_recd_electronic     2017-05-25
_journal_date_accepted     2017-06-30
_journal_name_full     'Acta Crystallographica, Section E'
_journal_year     2017
_journal_volume     73
_journal_issue      8
_journal_page_first     1121
_journal_page_last     1124
_journal_paper_category     GM
_journal_paper_doi     10.1107/S2056989017009653
_journal_coeditor_code     YK2107
_publ_contact_author_name
;
'Mohamed Gaye'
;
_publ_contact_author_address
;
D\'epartement de Chimie
Facult\'e des Sciences et Techniques
Universit\'e Cheikh Anta Diop
Dakar
Senegal
;
_publ_contact_author_email     'mlgayeastou@yahoo.fr'
_publ_contact_author_fax     '00221338246318'
_publ_contact_author_phone     '00221338247804'
_publ_section_title
;\
Crystal structure of
bis(acetato-\k^2^<i>O</i>,<i>O</i>')diaqua[1-(pyridin-2-ylmethylidene-\
\k<i>N</i>)-2-(pyridin-2-yl-\k<i>N</i>)hydrazine-\k<i>N</i>^1^]terbium(III)
nitrate monohydrate
;
_publ_section_title_footnote     .
loop_
    _publ_author_name
    _publ_author_address
    'NDiaye Mboss\'e Gueye'
;
D\'epartement de Chimie
Facult\'e des Sciences et Techniques
Universit\'e Cheikh Anta Diop
Dakar, Senegal
;
    'Dieng Moussa'
;
D\'epartement de Chimie
Facult\'e des Sciences et Techniques
Universit\'e Cheikh Anta Diop
Dakar, Senegal
;
    'Thiam, Elhadj Ibrahima'
;
D\'epartement de Chimie
Facult\'e des Sciences et Techniques
Universit\'e Cheikh Anta Diop
Dakar, Senegal
;
    'Barry, Aliou Hamady'
;
D\'epartement de Chimie
Facult\'e des Sciences
Universit\'e de Nouakchott
Nouakchott, Mauritania
;
    'Gaye, Mohamed'
;
D\'epartement de Chimie
Facult\'e des Sciences et Techniques
Universit\'e Cheikh Anta Diop
Dakar, Senegal
;
    'Retailleau, Pascal'
;
Centre de Recherche e Gif, Institut de Chimie des Substances Naturelles,
CNRS--UPR2301, 1 Avenue la Terasse, 91198 Gif sur Yvette, France
;
_publ_section_synopsis
;
The Tb^3+^ ion is nine-coordinated in a distorted tricapped trigonal-prismatic
geometry by the three N atoms of the tridentate
1-(pyridin-2-ylmethylidene)-2-(pyridin-2-yl)hydrazine ligand, four carboxylate
O atoms of two chelating acetate groups and two O atoms of the coordinated
water molecules. In the crystal, the complex cations are linked by pairs of
O---H...O hydrogen bonds into dimers. These dimers, nitrate anions and
non-coordinating water molecules are joined by O---H...O and N---H...O
hydrogen bonds into a three-dimensional structure.
;
_chemical_name_systematic
;\
Bis(acetato-\k^2^<i>O</i>,<i>O</i>')diaqua[1-(pyridin-2-ylmethylidene-\
\k<i>N</i>)-2-(pyridin-2-yl-\k<i>N</i>)hydrazine-\k<i>N</i>^1^]terbium(III)
nitrate monohydrate
;
_chemical_name_common     ?
_chemical_formula_moiety     'C15 H20 N4 O6 Tb +, N O3 -, H2 O'
_chemical_formula_sum     'C15 H22 N5 O10 Tb'
_chemical_formula_iupac     '[Tb (C2 H3 O2)2 (C11 H10 N4) (H2 O)2] N O3 , H2 O'
_chemical_formula_weight     591.29
_chemical_melting_point     ?
_shelx_space_group_comment
;
The symmetry employed for this shelxl refinement is uniquely defined
by the following loop, which should always be used as a source of
symmetry information in preference to the above space-group names.
They are only intended as comments.
;
_space_group_crystal_system     triclinic
_space_group_name_H-M_alt     'P -1'
_space_group_name_Hall     '-P 1'
loop_
    _space_group_symop_operation_xyz
    'x, y, z'
    '-x, -y, -z'
_cell_length_a     7.9184(7)
_cell_length_b     11.7686(10)
_cell_length_c     12.5196(10)
_cell_angle_alpha     78.981(7)
_cell_angle_beta     73.965(7)
_cell_angle_gamma     72.222(8)
_cell_volume     1060.45(16)
_cell_formula_units_Z     2
_cell_measurement_reflns_used     9920
_cell_measurement_theta_min     2.4120
_cell_measurement_theta_max     28.6423
_cell_measurement_temperature     293(2)
_exptl_crystal_description     prismatic
_exptl_crystal_colour     yellow
_exptl_crystal_size_max     0.08
_exptl_crystal_size_mid     0.07
_exptl_crystal_size_min     0.05
_exptl_crystal_density_diffrn     1.852
_exptl_crystal_density_meas     ?
_exptl_crystal_density_method     'not measured'
_exptl_crystal_F_000     584
_exptl_absorpt_coefficient_mu     3.397
_exptl_absorpt_correction_type     multi-scan
_exptl_absorpt_process_details
;
(SADABS; Bruker, 2016)
;
_shelx_estimated_absorpt_T_min     ?
_shelx_estimated_absorpt_T_max     ?
_exptl_absorpt_correction_T_min     0.22954
_exptl_absorpt_correction_T_max     1.00000
_diffrn_ambient_temperature     293(2)
_diffrn_radiation_type     MoK\a
_diffrn_radiation_wavelength     0.71073
_diffrn_radiation_source     'fine-focus sealed tube'
_diffrn_measurement_device_type     'Bruker Kappa APEXII CCD'
_diffrn_measurement_method     'CCD'
_diffrn_detector_area_resol_mean     9
_diffrn_reflns_number     15646
_diffrn_reflns_av_R_equivalents     0.0686
_diffrn_reflns_theta_min     4.216
_diffrn_reflns_theta_max     30.137
_diffrn_reflns_theta_full     25.00
_diffrn_measured_fraction_theta_max     0.826
_diffrn_measured_fraction_theta_full     0.980
_diffrn_reflns_limit_h_min     -10
_diffrn_reflns_limit_h_max     11
_diffrn_reflns_limit_k_min     -16
_diffrn_reflns_limit_k_max     14
_diffrn_reflns_limit_l_min     -17
_diffrn_reflns_limit_l_max     16
_refine_special_details     ?
_reflns_number_total     5172
_reflns_number_gt     4355
_reflns_threshold_expression     'I > 2\s(I)'
_refine_ls_structure_factor_coef     Fsqd
_refine_ls_matrix_type     full
_refine_ls_R_factor_all     0.0481
_refine_ls_R_factor_gt     0.0388
_refine_ls_wR_factor_gt     0.0785
_refine_ls_wR_factor_ref     0.0834
_refine_ls_goodness_of_fit_ref     0.966
_refine_ls_restrained_S_all     0.966
_refine_ls_number_reflns     5172
_refine_ls_number_parameters     314
_refine_ls_number_restraints     7
_refine_ls_hydrogen_treatment     mixed
_refine_ls_weighting_scheme     calc
_refine_ls_weighting_details
                      'w=1/[\s^2^(Fo^2^)+(0.0354P)^2^] where P=(Fo^2^+2Fc^2^)/3'
_atom_sites_solution_hydrogens     geom
_atom_sites_solution_primary     direct
_atom_sites_solution_secondary     difmap
_refine_ls_shift/su_max     0.002
_refine_ls_shift/su_mean     0.000
_refine_diff_density_max     1.115
_refine_diff_density_min     -1.577
_refine_ls_extinction_method     none
_refine_ls_extinction_coef     .
loop_
    _atom_type_symbol
    _atom_type_description
    _atom_type_scat_dispersion_real
    _atom_type_scat_dispersion_imag
    _atom_type_scat_source
    'C' 'C' 0.0033 0.0016
                         'International Tables Vol C Tables 4.2.6.8 and 6.1.1.4'
    'H' 'H' 0.0000 0.0000
                         'International Tables Vol C Tables 4.2.6.8 and 6.1.1.4'
    'N' 'N' 0.0061 0.0033
                         'International Tables Vol C Tables 4.2.6.8 and 6.1.1.4'
    'O' 'O' 0.0106 0.0060
                         'International Tables Vol C Tables 4.2.6.8 and 6.1.1.4'
    'Tb' 'Tb' -0.1723 4.1537
                         'International Tables Vol C Tables 4.2.6.8 and 6.1.1.4'
_computing_data_collection
;
<i>APEX3</i> (Bruker, 2016)
;
_computing_cell_refinement
;
<i>SAINT</i> (Bruker, 2016)
;
_computing_data_reduction
;
<i>SAINT</i> (Bruker, 2016)
;
_computing_structure_solution
;
<i>SHELXT</i> (Sheldrick, 2015a)
;
_computing_structure_refinement
;
<i>SHELXL2014</i> (Sheldrick, 2015b)
;
_computing_molecular_graphics
;
<i>ORTEP-3 for Windows</i> (Farrugia, 2012)
;
_computing_publication_material
;
<i>SHELXL2014</i> (Sheldrick, 2015b)
;
loop_
    _atom_site_type_symbol
    _atom_site_label
    _atom_site_fract_x
    _atom_site_fract_y
    _atom_site_fract_z
    _atom_site_U_iso_or_equiv
    _atom_site_adp_type
    _atom_site_calc_flag
    _atom_site_occupancy
    _atom_site_disorder_assembly
    _atom_site_disorder_group
    Tb Tb1 0.57850(2) 0.62098(2) 0.74087(2) 0.02775(8) Uani d 1 . .
    O O1 0.3829(4) 0.5115(3) 0.8860(2) 0.0386(7) Uani d 1 . .
    O O2 0.3445(4) 0.5452(3) 0.7157(3) 0.0425(7) Uani d 1 . .
    O O3 0.6931(4) 0.7991(3) 0.7223(3) 0.0440(7) Uani d 1 . .
    O O4 0.8873(4) 0.6407(3) 0.6551(3) 0.0497(8) Uani d 1 . .
    O O5W 0.6728(5) 0.6114(3) 0.9059(3) 0.0431(7) Uani d 1 . .
    H H5WA 0.650(8) 0.577(4) 0.969(2) 0.065 Uiso d 1 . .
    H H5WB 0.705(7) 0.670(3) 0.903(4) 0.065 Uiso d 1 . .
    O O6W 0.3256(4) 0.7749(3) 0.8163(3) 0.0473(8) Uani d 1 . .
    H H6WA 0.359185 0.817289 0.851388 0.071 Uiso d 1 . .
    H H6WB 0.243852 0.743930 0.862435 0.071 Uiso d 1 . .
    O O7W 0.3776(6) 0.9555(4) 0.8901(4) 0.0793(14) Uani d 1 . .
    H H7WA 0.308(7) 0.988(7) 0.944(4) 0.119 Uiso d 1 . .
    H H7WB 0.480(5) 0.925(7) 0.901(6) 0.119 Uiso d 1 . .
    O O8 -0.0192(5) 0.7371(3) 0.8970(4) 0.0629(10) Uani d 1 . .
    O O9 -0.2955(5) 0.8218(4) 0.9709(4) 0.0666(11) Uani d 1 . .
    O O10 -0.0942(6) 0.9208(4) 0.9267(4) 0.0735(12) Uani d 1 . .
    N N1 0.7632(5) 0.3976(3) 0.7525(3) 0.0368(8) Uani d 1 . .
    N N2 0.7066(6) 0.5259(4) 0.5591(3) 0.0547(11) Uani d 1 . .
    N N3 0.4996(5) 0.7501(3) 0.5616(3) 0.0362(8) Uani d 1 . .
    N N4 0.858(3) 0.4265(11) 0.5572(9) 0.043(4) Uani d 0.48(3) A 1
    H H4N 0.946967 0.413835 0.499405 0.051 Uiso calc 0.48(3) A 1
    N N5 -0.1358(5) 0.8281(4) 0.9303(4) 0.0440(9) Uani d 1 . .
    C C1 0.7881(6) 0.3285(4) 0.8487(4) 0.0437(10) Uani d 1 . .
    H H1 0.726961 0.361070 0.915405 0.052 Uiso calc 1 . .
    C C2 0.8978(8) 0.2133(5) 0.8545(5) 0.0564(13) Uani d 1 . .
    H H2 0.906526 0.168655 0.923565 0.068 Uiso calc 1 . .
    C C3 0.9929(10) 0.1656(6) 0.7589(6) 0.081(2) Uani d 1 . .
    H H3 1.071840 0.088663 0.760515 0.097 Uiso calc 1 . .
    C C4 0.9705(12) 0.2330(6) 0.6591(6) 0.112(3) Uani d 1 . .
    H H4 1.034318 0.201991 0.591967 0.134 Uiso calc 1 . .
    C C5 0.8520(8) 0.3480(5) 0.6585(4) 0.0620(15) Uani d 1 . .
    C C6 0.712(3) 0.5933(16) 0.4644(13) 0.041(3) Uani d 0.48(3) A 1
    H H6 0.804961 0.573789 0.401055 0.049 Uiso calc 0.48(3) A 1
    C C7 0.5569(8) 0.7066(5) 0.4646(4) 0.0549(13) Uani d 1 . .
    C C8 0.5096(12) 0.7717(7) 0.3673(5) 0.095(3) Uani d 1 . .
    H H8 0.548346 0.736391 0.301208 0.114 Uiso calc 1 . .
    C C9 0.4057(9) 0.8881(6) 0.3695(6) 0.0730(18) Uani d 1 . .
    H H9 0.375238 0.933981 0.304892 0.088 Uiso calc 1 . .
    C C10 0.3486(9) 0.9347(5) 0.4675(6) 0.0726(17) Uani d 1 . .
    H H10 0.276887 1.013352 0.472204 0.087 Uiso calc 1 . .
    C C11 0.3980(9) 0.8641(5) 0.5604(5) 0.0653(16) Uani d 1 . .
    H H11 0.357923 0.897893 0.627291 0.078 Uiso calc 1 . .
    C C12 0.8521(5) 0.7497(4) 0.6718(4) 0.0337(9) Uani d 1 . .
    C C13 0.9806(7) 0.8089(5) 0.6350(5) 0.0532(13) Uani d 1 . .
    H H13A 0.925944 0.891305 0.611002 0.080 Uiso calc 1 . .
    H H13B 1.070322 0.772725 0.573214 0.080 Uiso calc 1 . .
    H H13C 1.038015 0.805322 0.694267 0.080 Uiso calc 1 . .
    C C14 0.2996(6) 0.5032(4) 0.8165(4) 0.0358(9) Uani d 1 . .
    C C15 0.1467(7) 0.4436(5) 0.8522(5) 0.0532(13) Uani d 1 . .
    H H15A 0.053392 0.483710 0.910406 0.080 Uiso calc 1 . .
    H H15B 0.192431 0.360901 0.879482 0.080 Uiso calc 1 . .
    H H15C 0.096670 0.448175 0.789338 0.080 Uiso calc 1 . .
    C C6A 0.782(3) 0.4094(12) 0.5581(11) 0.039(3) Uani d 0.52(3) A 2
    H H6A 0.790310 0.368827 0.499134 0.046 Uiso calc 0.52(3) A 2
    N N4A 0.638(3) 0.5818(11) 0.4654(10) 0.043(4) Uani d 0.52(3) A 2
    H H4NA 0.643634 0.543027 0.412190 0.052 Uiso calc 0.52(3) A 2
loop_
    _atom_site_aniso_label
    _atom_site_aniso_U_11
    _atom_site_aniso_U_22
    _atom_site_aniso_U_33
    _atom_site_aniso_U_12
    _atom_site_aniso_U_13
    _atom_site_aniso_U_23
    Tb1 0.02887(12) 0.03134(13) 0.02209(11) -0.00834(8) -0.00363(8) -0.00384(8)
    O1 0.0436(16) 0.0513(19) 0.0251(15) -0.0198(14) -0.0081(13) -0.0027(14)
    O2 0.0512(18) 0.057(2) 0.0283(16) -0.0294(16) -0.0129(14) 0.0028(15)
    O3 0.0420(17) 0.0430(18) 0.046(2) -0.0133(14) -0.0061(15) -0.0061(15)
    O4 0.0369(17) 0.052(2) 0.051(2) -0.0125(15) 0.0051(15) -0.0068(17)
    O5W 0.061(2) 0.051(2) 0.0276(16) -0.0307(16) -0.0136(15) 0.0012(14)
    O6W 0.0379(16) 0.0488(19) 0.052(2) -0.0117(14) 0.0042(15) -0.0190(17)
    O7W 0.063(3) 0.073(3) 0.102(4) 0.002(2) -0.016(3) -0.049(3)
    O8 0.055(2) 0.049(2) 0.075(3) -0.0056(18) 0.0004(19) -0.020(2)
    O9 0.042(2) 0.073(3) 0.082(3) -0.0155(19) -0.0052(19) -0.016(2)
    O10 0.084(3) 0.051(2) 0.093(3) -0.029(2) -0.017(2) -0.012(2)
    N1 0.0383(19) 0.038(2) 0.032(2) -0.0072(16) -0.0093(15) -0.0028(16)
    N2 0.077(3) 0.042(2) 0.025(2) 0.009(2) -0.008(2) -0.0065(18)
    N3 0.0401(19) 0.0336(19) 0.033(2) -0.0116(16) -0.0075(16) 0.0009(16)
    N4 0.049(8) 0.037(6) 0.028(5) -0.005(5) 0.009(5) -0.005(4)
    N5 0.046(2) 0.042(2) 0.046(2) -0.0120(19) -0.0131(18) -0.0086(19)
    C1 0.053(3) 0.042(3) 0.036(3) -0.016(2) -0.010(2) 0.003(2)
    C2 0.071(3) 0.046(3) 0.052(3) -0.014(3) -0.027(3) 0.011(3)
    C3 0.097(5) 0.049(3) 0.067(4) 0.024(3) -0.023(4) -0.002(3)
    C4 0.152(7) 0.065(4) 0.055(4) 0.056(5) -0.011(4) -0.015(3)
    C5 0.082(4) 0.047(3) 0.032(3) 0.014(3) -0.007(3) -0.007(2)
    C6 0.045(8) 0.046(7) 0.026(6) -0.002(7) -0.005(6) -0.010(5)
    C7 0.074(4) 0.050(3) 0.032(3) -0.005(3) -0.017(2) 0.003(2)
    C8 0.153(7) 0.074(4) 0.036(3) 0.014(5) -0.040(4) -0.003(3)
    C9 0.094(5) 0.064(4) 0.058(4) -0.011(3) -0.041(4) 0.016(3)
    C10 0.089(4) 0.046(3) 0.067(4) -0.001(3) -0.024(3) 0.013(3)
    C11 0.085(4) 0.044(3) 0.048(3) 0.004(3) -0.011(3) -0.002(3)
    C12 0.031(2) 0.044(2) 0.024(2) -0.0123(18) -0.0048(17) 0.0010(18)
    C13 0.055(3) 0.055(3) 0.045(3) -0.027(3) 0.001(2) 0.006(2)
    C14 0.039(2) 0.039(2) 0.030(2) -0.0115(19) -0.0073(18) -0.0023(19)
    C15 0.049(3) 0.069(4) 0.049(3) -0.031(3) -0.013(2) 0.002(3)
    C6A 0.046(7) 0.037(6) 0.032(5) -0.012(5) -0.001(5) -0.013(4)
    N4A 0.067(10) 0.039(5) 0.029(5) -0.009(6) -0.026(6) -0.006(4)
_geom_special_details
;
 All esds (except the esd in the dihedral angle between two l.s. planes)
 are estimated using the full covariance matrix.  The cell esds are taken
 into account individually in the estimation of esds in distances, angles
 and torsion angles; correlations between esds in cell parameters are only
 used when they are defined by crystal symmetry.  An approximate (isotropic)
 treatment of cell esds is used for estimating esds involving l.s. planes.
;
loop_
    _geom_bond_atom_site_label_1
    _geom_bond_atom_site_label_2
    _geom_bond_site_symmetry_2
    _geom_bond_distance
    _geom_bond_publ_flag
    Tb1 O5W . 2.357(3) y
    Tb1 O6W . 2.362(3) y
    Tb1 O2 . 2.401(3) y
    Tb1 O4 . 2.447(3) y
    Tb1 O3 . 2.476(3) y
    Tb1 O1 . 2.476(3) y
    Tb1 N2 . 2.542(4) y
    Tb1 N3 . 2.574(4) y
    Tb1 N1 . 2.588(4) y
    Tb1 C14 . 2.812(4) ?
    Tb1 C12 . 2.865(4) ?
    Tb1 Tb1 2_667 6.5113(7) ?
    O1 C14 . 1.261(5) ?
    O2 C14 . 1.259(5) ?
    O3 C12 . 1.256(5) ?
    O4 C12 . 1.272(6) ?
    O5W H5WA . 0.819(19) ?
    O5W H5WB . 0.800(19) ?
    O6W H6WA . 0.8617 ?
    O6W H6WB . 0.8617 ?
    O7W H7WA . 0.82(2) ?
    O7W H7WB . 0.81(2) ?
    O8 N5 . 1.236(5) ?
    O9 N5 . 1.245(5) ?
    O10 N5 . 1.223(5) ?
    N1 C5 . 1.332(6) ?
    N1 C1 . 1.345(6) ?
    N2 C6 . 1.293(17) y
    N2 C6A . 1.319(13) y
    N2 N4 . 1.393(13) y
    N2 N4A . 1.396(13) y
    N3 C7 . 1.317(6) ?
    N3 C11 . 1.337(6) ?
    N4 C5 . 1.417(12) y
    N4 H4N . 0.8600 ?
    C1 C2 . 1.370(7) ?
    C1 H1 . 0.9300 ?
    C2 C3 . 1.349(9) ?
    C2 H2 . 0.9300 ?
    C3 C4 . 1.371(10) ?
    C3 H3 . 0.9300 ?
    C4 C5 . 1.392(8) ?
    C4 H4 . 0.9300 ?
    C5 C6A . 1.484(14) y
    C6 C7 . 1.513(17) y
    C6 H6 . 0.9300 ?
    C7 C8 . 1.390(8) ?
    C7 N4A . 1.410(13) y
    C8 C9 . 1.367(9) ?
    C8 H8 . 0.9300 ?
    C9 C10 . 1.345(9) ?
    C9 H9 . 0.9300 ?
    C10 C11 . 1.370(8) ?
    C10 H10 . 0.9300 ?
    C11 H11 . 0.9300 ?
    C12 C13 . 1.336(6) ?
    C13 H13A . 0.9600 ?
    C13 H13B . 0.9600 ?
    C13 H13C . 0.9600 ?
    C14 C15 . 1.502(6) ?
    C15 H15A . 0.9600 ?
    C15 H15B . 0.9600 ?
    C15 H15C . 0.9600 ?
    C6A H6A . 0.9300 ?
    N4A H4NA . 0.8600 ?
loop_
    _geom_angle_atom_site_label_1
    _geom_angle_atom_site_label_2
    _geom_angle_atom_site_label_3
    _geom_angle_site_symmetry_1
    _geom_angle_site_symmetry_3
    _geom_angle
    _geom_angle_publ_flag
    O5W Tb1 O6W . . 85.06(12) ?
    O5W Tb1 O2 . . 128.75(11) ?
    O6W Tb1 O2 . . 82.50(11) ?
    O5W Tb1 O4 . . 81.62(12) ?
    O6W Tb1 O4 . . 125.77(11) ?
    O2 Tb1 O4 . . 142.99(12) ?
    O5W Tb1 O3 . . 72.94(11) ?
    O6W Tb1 O3 . . 73.67(11) ?
    O2 Tb1 O3 . . 146.48(11) ?
    O4 Tb1 O3 . . 52.15(11) ?
    O5W Tb1 O1 . . 75.65(10) ?
    O6W Tb1 O1 . . 76.13(11) ?
    O2 Tb1 O1 . . 53.11(10) ?
    O4 Tb1 O1 . . 146.94(11) ?
    O3 Tb1 O1 . . 137.72(10) ?
    O5W Tb1 N2 . . 137.14(13) ?
    O6W Tb1 N2 . . 137.52(13) ?
    O2 Tb1 N2 . . 73.60(13) ?
    O4 Tb1 N2 . . 69.39(14) ?
    O3 Tb1 N2 . . 109.07(14) ?
    O1 Tb1 N2 . . 113.20(13) ?
    O5W Tb1 N3 . . 146.84(11) ?
    O6W Tb1 N3 . . 78.75(12) ?
    O2 Tb1 N3 . . 77.73(11) ?
    O4 Tb1 N3 . . 84.69(12) ?
    O3 Tb1 N3 . . 74.79(11) ?
    O1 Tb1 N3 . . 126.77(10) ?
    N2 Tb1 N3 . . 62.34(12) ?
    O5W Tb1 N1 . . 81.87(12) ?
    O6W Tb1 N1 . . 149.42(12) ?
    O2 Tb1 N1 . . 84.37(11) ?
    O4 Tb1 N1 . . 79.43(11) ?
    O3 Tb1 N1 . . 127.41(10) ?
    O1 Tb1 N1 . . 73.90(11) ?
    N2 Tb1 N1 . . 62.72(12) ?
    N3 Tb1 N1 . . 124.96(11) ?
    O5W Tb1 C14 . . 102.28(12) ?
    O6W Tb1 C14 . . 77.74(12) ?
    O2 Tb1 C14 . . 26.47(11) ?
    O4 Tb1 C14 . . 156.49(12) ?
    O3 Tb1 C14 . . 151.29(12) ?
    O1 Tb1 C14 . . 26.64(11) ?
    N2 Tb1 C14 . . 93.73(14) ?
    N3 Tb1 C14 . . 102.27(12) ?
    N1 Tb1 C14 . . 78.22(12) ?
    O5W Tb1 C12 . . 76.23(12) ?
    O6W Tb1 C12 . . 99.55(12) ?
    O2 Tb1 C12 . . 154.91(11) ?
    O4 Tb1 C12 . . 26.23(12) ?
    O3 Tb1 C12 . . 25.92(11) ?
    O1 Tb1 C12 . . 151.81(11) ?
    N2 Tb1 C12 . . 89.05(14) ?
    N3 Tb1 C12 . . 78.17(11) ?
    N1 Tb1 C12 . . 103.96(12) ?
    C14 Tb1 C12 . . 177.06(12) ?
    O5W Tb1 Tb1 . 2_667 41.12(8) ?
    O6W Tb1 Tb1 . 2_667 81.29(9) ?
    O2 Tb1 Tb1 . 2_667 87.80(7) ?
    O4 Tb1 Tb1 . 2_667 117.10(9) ?
    O3 Tb1 Tb1 . 2_667 110.91(8) ?
    O1 Tb1 Tb1 . 2_667 34.82(6) ?
    N2 Tb1 Tb1 . 2_667 130.93(10) ?
    N3 Tb1 Tb1 . 2_667 156.65(8) ?
    N1 Tb1 Tb1 . 2_667 70.70(8) ?
    C14 Tb1 Tb1 . 2_667 61.39(9) ?
    C12 Tb1 Tb1 . 2_667 117.28(8) ?
    C14 O1 Tb1 . . 91.7(3) ?
    C14 O2 Tb1 . . 95.3(2) ?
    C12 O3 Tb1 . . 94.6(3) ?
    C12 O4 Tb1 . . 95.5(2) ?
    Tb1 O5W H5WA . . 134(4) ?
    Tb1 O5W H5WB . . 109(4) ?
    H5WA O5W H5WB . . 113(3) ?
    Tb1 O6W H6WA . . 110.0 ?
    Tb1 O6W H6WB . . 109.9 ?
    H6WA O6W H6WB . . 108.8 ?
    H7WA O7W H7WB . . 112(4) ?
    C5 N1 C1 . . 116.4(4) ?
    C5 N1 Tb1 . . 119.4(3) ?
    C1 N1 Tb1 . . 124.0(3) ?
    C6 N2 N4 . . 112.9(10) ?
    C6A N2 N4A . . 114.0(9) ?
    C6 N2 Tb1 . . 119.8(8) ?
    C6A N2 Tb1 . . 121.7(6) ?
    N4 N2 Tb1 . . 116.2(6) ?
    N4A N2 Tb1 . . 119.5(6) ?
    C7 N3 C11 . . 115.7(4) ?
    C7 N3 Tb1 . . 121.4(3) ?
    C11 N3 Tb1 . . 122.9(3) ?
    N2 N4 C5 . . 114.3(9) ?
    N2 N4 H4N . . 122.8 ?
    C5 N4 H4N . . 122.8 ?
    O10 N5 O8 . . 120.8(4) ?
    O10 N5 O9 . . 120.8(4) ?
    O8 N5 O9 . . 118.4(4) ?
    N1 C1 C2 . . 124.1(5) ?
    N1 C1 H1 . . 117.9 ?
    C2 C1 H1 . . 117.9 ?
    C3 C2 C1 . . 119.1(5) ?
    C3 C2 H2 . . 120.5 ?
    C1 C2 H2 . . 120.5 ?
    C2 C3 C4 . . 118.5(5) ?
    C2 C3 H3 . . 120.8 ?
    C4 C3 H3 . . 120.8 ?
    C3 C4 C5 . . 119.8(6) ?
    C3 C4 H4 . . 120.1 ?
    C5 C4 H4 . . 120.1 ?
    N1 C5 C4 . . 122.0(5) ?
    N1 C5 N4 . . 116.7(6) ?
    C4 C5 N4 . . 119.5(6) ?
    N1 C5 C6A . . 115.0(6) ?
    C4 C5 C6A . . 121.3(7) ?
    N2 C6 C7 . . 114.8(11) ?
    N2 C6 H6 . . 122.6 ?
    C7 C6 H6 . . 122.6 ?
    N3 C7 C8 . . 123.0(5) ?
    N3 C7 N4A . . 117.3(6) ?
    C8 C7 N4A . . 118.4(7) ?
    N3 C7 C6 . . 112.5(8) ?
    C8 C7 C6 . . 122.9(8) ?
    C9 C8 C7 . . 119.5(6) ?
    C9 C8 H8 . . 120.3 ?
    C7 C8 H8 . . 120.3 ?
    C10 C9 C8 . . 118.3(6) ?
    C10 C9 H9 . . 120.9 ?
    C8 C9 H9 . . 120.9 ?
    C9 C10 C11 . . 118.8(6) ?
    C9 C10 H10 . . 120.6 ?
    C11 C10 H10 . . 120.6 ?
    N3 C11 C10 . . 124.7(6) ?
    N3 C11 H11 . . 117.6 ?
    C10 C11 H11 . . 117.6 ?
    O3 C12 O4 . . 117.7(4) ?
    O3 C12 C13 . . 121.8(5) ?
    O4 C12 C13 . . 120.5(4) ?
    O3 C12 Tb1 . . 59.5(2) ?
    O4 C12 Tb1 . . 58.2(2) ?
    C13 C12 Tb1 . . 177.5(4) ?
    C12 C13 H13A . . 109.5 ?
    C12 C13 H13B . . 109.5 ?
    H13A C13 H13B . . 109.5 ?
    C12 C13 H13C . . 109.5 ?
    H13A C13 H13C . . 109.5 ?
    H13B C13 H13C . . 109.5 ?
    O2 C14 O1 . . 119.8(4) ?
    O2 C14 C15 . . 119.2(4) ?
    O1 C14 C15 . . 120.9(4) ?
    O2 C14 Tb1 . . 58.2(2) ?
    O1 C14 Tb1 . . 61.7(2) ?
    C15 C14 Tb1 . . 177.2(3) ?
    C14 C15 H15A . . 109.5 ?
    C14 C15 H15B . . 109.5 ?
    H15A C15 H15B . . 109.5 ?
    C14 C15 H15C . . 109.5 ?
    H15A C15 H15C . . 109.5 ?
    H15B C15 H15C . . 109.5 ?
    N2 C6A C5 . . 114.7(9) ?
    N2 C6A H6A . . 122.7 ?
    C5 C6A H6A . . 122.7 ?
    N2 N4A C7 . . 115.0(8) ?
    N2 N4A H4NA . . 122.5 ?
    C7 N4A H4NA . . 122.5 ?
loop_
    _geom_hbond_atom_site_label_D
    _geom_hbond_atom_site_label_H
    _geom_hbond_atom_site_label_A
    _geom_hbond_site_symmetry_A
    _geom_hbond_distance_DH
    _geom_hbond_distance_HA
    _geom_hbond_distance_DA
    _geom_hbond_angle_DHA
    O5W H5WA O1 2_667 0.82(2) 1.91(2) 2.718(4) 175(6)
    O5W H5WB O9 1_655 0.80(2) 2.12(2) 2.849(5) 153(5)
    O5W H5WB O3 . 0.80(2) 2.48(2) 2.874(5) 112(4)
    O6W H6WA O7W . 0.86 1.84 2.653(5) 157
    O6W H6WB O8 . 0.86 2.03 2.778(5) 145
    O7W H7WA O10 2_577 0.82(2) 2.16(2) 2.975(6) 172(6)
    O7W H7WB O9 1_655 0.81(2) 2.13(2) 2.924(6) 164(8)
    N4 H4N O4 2_766 0.86 2.11 2.938(11) 163
    N4A H4NA O2 2_666 0.86 2.04 2.896(14) 179
    C2 H2 O10 2_667 0.93 2.58 3.407(7) 148
    C11 H11 O6W . 0.93 2.52 3.125(7) 123
    C13 H13C O8 1_655 0.96 2.47 3.227(7) 136
_shelx_hkl_file
;
 -10 -10  -5   10.03   17.11
 -10 -10  -2   28.84   20.13
 -10 -10  -1   -6.22   17.00
 -10  -9  -7   65.85   24.88
 -10  -9  -6    6.42   15.81
 -10  -9  -4    9.15   16.69
 -10  -9  -3   17.84   17.27
 -10  -9  -1   19.99   18.34
 -10  -8  -7  155.19   36.32
 -10  -8  -5   91.20   28.25
 -10  -8  -4   -2.84   15.03
 -10  -8  -3   81.89   23.97
 -10  -7  -6  141.87   32.72
 -10  -7  -5   32.90   18.05
 -10  -7  -3   47.61   19.23
 -10  -6  -4  208.94   35.52
 -10  -5  -5  141.84   30.45
  -9 -11  -7   10.11   16.61
  -9 -11  -6  145.87   35.50
  -9 -11  -5   10.18   16.07
  -9 -11  -3   -6.77   14.63
  -9 -11  -1   16.67   14.44
  -9 -11   0   29.29   18.40
  -9 -10  -8   62.05   26.60
  -9 -10  -7   93.32   28.57
  -9 -10  -6   47.83   22.36
  -9 -10  -5   76.69   26.14
  -9 -10  -4   12.63   14.97
  -9 -10  -3   12.47   18.09
  -9 -10   1    8.82   15.04
  -9  -9  -7  206.72   39.18
  -9  -9  -6   -3.03   11.70
  -9  -9  -5  161.12   34.63
  -9  -9  -4   -2.95   13.38
  -9  -9  -3  120.98   30.62
  -9  -9  -2   11.36   13.46
  -9  -9  -1   45.13   20.53
  -9  -9   0   -2.75   13.04
  -9  -9   1   -2.69   11.63
  -9  -8  -6   51.85   21.70
  -9  -8  -6   44.13   17.58
  -9  -8  -5  165.31   32.59
  -9  -8  -4   57.58   21.36
  -9  -8  -4   45.07   20.54
  -9  -8  -3  124.95   28.64
  -9  -8  -2   59.38   20.50
  -9  -8   0   22.65   15.04
  -9  -8   1   39.64   18.96
  -9  -7  -8  233.86   41.88
  -9  -7  -7    3.22   13.94
  -9  -7  -6  249.35   44.65
  -9  -7  -5   32.02   15.85
  -9  -7  -5   21.14   14.51
  -9  -7  -4  192.25   24.94
  -9  -7  -4  248.74   39.05
  -9  -7  -4  260.94   39.54
  -9  -7  -3    9.06    7.91
  -9  -7  -3   12.24   13.40
  -9  -7  -2  223.24   35.85
  -9  -7  -2  222.00   25.55
  -9  -7  -1   12.69    7.68
  -9  -7  -1   13.98   11.93
  -9  -7  -1   16.51   15.65
  -9  -7   0   52.48   19.41
  -9  -7   1    9.02   12.34
  -9  -6  -6  133.98   20.50
  -9  -6  -5   80.87   15.46
  -9  -6  -3   71.85   20.92
  -9  -6  -2  173.89   22.40
  -9  -6  -2  181.33   30.25
  -9  -6  -1   51.22   12.25
  -9  -6   0  126.15   25.48
  -9  -6   1    2.04    9.25
  -9  -5  -5  214.90   24.97
  -9  -5  -4   19.67   15.24
  -9  -5  -4    6.18    6.61
  -9  -5  -3  175.32   21.71
  -9  -5  -3  212.63   32.68
  -9  -5  -3  244.18   38.84
  -9  -5  -2    5.78   10.20
  -9  -5  -2    2.85    5.52
  -9  -5  -2   -2.70   12.22
  -9  -5  -1  239.87   41.18
  -9  -5   0    3.70    9.47
  -9  -5   1  162.97   35.93
  -9  -4  -8  126.67   20.35
  -9  -4  -5   89.56   15.52
  -9  -4  -3  164.86   27.40
  -9  -4  -2   69.35   18.40
  -9  -4  -1  134.41   23.81
  -9  -3  -8  172.77   24.32
  -9  -3  -6  179.13   22.50
  -9  -3  -2  158.83   25.29
  -9  -2  -3   15.19   10.41
  -8 -12 -12  103.44   26.44
  -8 -12 -11   18.20   12.08
  -8 -12 -10  170.06   31.13
  -8 -12  -7    3.38   13.07
  -8 -12  -6   85.48   27.60
  -8 -12  -5   -3.43   14.84
  -8 -12  -4   65.51   24.26
  -8 -12  -3   10.47   15.83
  -8 -12  -1   -3.50   13.52
  -8 -11 -10   77.03   21.82
  -8 -11  -9   71.27   20.35
  -8 -11  -8  213.07   33.74
  -8 -11  -7  122.88   24.82
  -8 -11  -6  166.22   35.44
  -8 -11  -4  216.27   40.75
  -8 -11  -3   25.79   19.25
  -8 -11   1   -3.13   12.10
  -8 -11   2   15.31   15.68
  -8 -10 -13  100.65   25.80
  -8 -10 -12    7.28   13.27
  -8 -10 -11  132.65   27.28
  -8 -10  -8    1.97    9.31
  -8 -10  -7   93.86   28.42
  -8 -10  -7  263.17   33.09
  -8 -10  -6   43.58   14.84
  -8 -10  -5  117.71   29.50
  -8 -10  -4   36.24   19.01
  -8 -10  -3  203.21   38.21
  -8 -10  -2   14.89   14.70
  -8 -10  -1   44.61   21.25
  -8 -10   0    2.92   12.64
  -8 -10   1   14.37   14.72
  -8 -10   2    8.47   14.95
  -8 -10   3   11.33   14.49
  -8  -9 -13   36.16   17.84
  -8  -9 -12   40.82   17.93
  -8  -9 -11  122.49   25.53
  -8  -9  -9  170.89   28.02
  -8  -9  -9  128.41   24.76
  -8  -9  -8  121.99   24.49
  -8  -9  -8  132.57   23.91
  -8  -9  -7  140.26   22.72
  -8  -9  -7  100.70   23.59
  -8  -9  -6   38.43   12.03
  -8  -9  -6   33.94   15.88
  -8  -9  -5  221.55   35.70
  -8  -9  -5  223.79   25.50
  -8  -9  -4   37.40   17.94
  -8  -9  -4   19.67   16.81
  -8  -9  -3  173.65   22.66
  -8  -9  -3  199.12   35.86
  -8  -9  -2    8.68    7.12
  -8  -9  -2    5.43   15.32
  -8  -9  -1   57.07   21.86
  -8  -9   0   -2.67   11.55
  -8  -9   1   55.29   21.78
  -8  -9   2    2.60   10.06
  -8  -9   3   13.07   12.90
  -8  -8 -13   -2.18   10.76
  -8  -8 -11    1.89    8.97
  -8  -8 -10  192.37   29.06
  -8  -8 -10  235.35   40.87
  -8  -8 -10  205.73   28.61
  -8  -8  -9    1.70    7.36
  -8  -8  -9   -2.90   13.15
  -8  -8  -9    1.56    7.68
  -8  -8  -8  274.17   35.25
  -8  -8  -8  284.22   44.80
  -8  -8  -8  296.97   32.39
  -8  -8  -7   29.18   13.94
  -8  -8  -7   37.27   11.30
  -8  -8  -7   44.26   19.43
  -8  -8  -6  344.72   31.04
  -8  -8  -6  243.33   36.47
  -8  -8  -6  303.47   47.37
  -8  -8  -5   38.19   20.44
  -8  -8  -5   23.14    9.56
  -8  -8  -5   27.74   14.87
  -8  -8  -5   20.94    7.72
  -8  -8  -5   18.57   15.00
  -8  -8  -4  210.32   36.04
  -8  -8  -4  159.90   21.76
  -8  -8  -4  211.24   41.48
  -8  -8  -4  243.72   38.40
  -8  -8  -3   62.41   22.76
  -8  -8  -3   59.23   12.50
  -8  -8  -3   51.54   22.72
  -8  -8  -2   91.90   24.94
  -8  -8  -2  125.33   17.69
  -8  -8  -1   68.68   13.06
  -8  -8   0  113.26   16.74
  -8  -8   1   39.22   10.32
  -8  -8   2    4.76   10.43
  -8  -8   2   83.19   14.00
  -8  -8   3   21.69   14.77
  -8  -7 -13  107.63   23.36
  -8  -7 -11  101.19   20.25
  -8  -7 -10   70.38   16.18
  -8  -7 -10   86.12   24.80
  -8  -7  -9   92.40   25.94
  -8  -7  -9   64.63   16.26
  -8  -7  -8  183.59   27.86
  -8  -7  -8  195.69   36.72
  -8  -7  -7  117.09   19.06
  -8  -7  -7  125.32   23.97
  -8  -7  -7  145.99   18.69
  -8  -7  -7  131.75   29.79
  -8  -7  -6  239.99   23.42
  -8  -7  -6  220.87   39.79
  -8  -7  -6  221.38   32.83
  -8  -7  -5   21.24   15.02
  -8  -7  -5   30.00    9.71
  -8  -7  -5   28.22   13.67
  -8  -7  -4  275.11   39.89
  -8  -7  -4  286.39   46.98
  -8  -7  -4  283.97   28.89
  -8  -7  -3    2.54   12.01
  -8  -7  -3   13.08   15.48
  -8  -7  -3   -2.34   11.10
  -8  -7  -3    8.35    7.28
  -8  -7  -2  414.69   37.02
  -8  -7  -2  481.07   56.79
  -8  -7  -2  491.51   53.17
  -8  -7  -1   19.85   12.90
  -8  -7  -1   33.98    9.53
  -8  -7   0  290.27   46.12
  -8  -7   0  220.14   23.15
  -8  -7   1    0.93    5.07
  -8  -7   2   82.63   21.13
  -8  -7   2  153.68   18.46
  -8  -7   3   -4.43   12.84
  -8  -7   3   -1.86    5.07
  -8  -7   5   -2.38   13.04
  -8  -6 -13  196.56   29.48
  -8  -6 -10   18.21   14.69
  -8  -6  -9  239.40   38.46
  -8  -6  -8    5.27   10.81
  -8  -6  -8    9.44    8.88
  -8  -6  -7  369.42   48.33
  -8  -6  -7  321.40   37.91
  -8  -6  -6    3.72    8.04
  -8  -6  -6    7.77    7.12
  -8  -6  -6   11.01   13.57
  -8  -6  -5  157.14   33.04
  -8  -6  -5  199.56   30.83
  -8  -6  -4  142.79   19.43
  -8  -6  -4  144.09   27.57
  -8  -6  -4  168.75   30.44
  -8  -6  -4  137.09   30.59
  -8  -6  -3  301.91   40.68
  -8  -6  -3  374.55   45.29
  -8  -6  -3  307.58   29.87
  -8  -6  -2   80.68   14.21
  -8  -6  -2  125.71   24.68
  -8  -6  -1  306.52   28.73
  -8  -6  -1  307.31   38.58
  -8  -6   0  137.27   18.11
  -8  -6   1  175.95   36.65
  -8  -6   2   29.64   14.22
  -8  -6   2   55.34   11.56
  -8  -5 -14   73.69   19.09
  -8  -5  -9  137.01   27.75
  -8  -5  -8   93.81   17.86
  -8  -5  -8  132.43   21.38
  -8  -5  -8   96.01   23.71
  -8  -5  -7  166.82   25.70
  -8  -5  -7  153.52   30.74
  -8  -5  -6   58.70   19.72
  -8  -5  -6   73.15   18.18
  -8  -5  -5  226.22   24.36
  -8  -5  -5  252.00   33.53
  -8  -5  -4   36.15   14.65
  -8  -5  -3  338.35   38.92
  -8  -5  -3  240.13   25.21
  -8  -5  -2   27.41    8.96
  -8  -5  -2   33.57   14.27
  -8  -5  -1  313.99   28.80
  -8  -5   0   25.43   15.48
  -8  -5   0   18.30    7.88
  -8  -5   1  317.14   28.53
  -8  -5   1  327.68   49.11
  -8  -5   2   -1.77    9.34
  -8  -5   3  146.27   25.32
  -8  -4  -9   12.42    8.87
  -8  -4  -8  323.17   40.64
  -8  -4  -7   22.27    9.77
  -8  -4  -6  288.74   33.51
  -8  -4  -6  291.91   28.89
  -8  -4  -5    4.78    6.67
  -8  -4  -5   11.70   10.73
  -8  -4  -4  238.26   33.76
  -8  -4  -4  235.58   24.01
  -8  -4  -3   75.51   12.98
  -8  -4  -3   57.14   19.17
  -8  -4  -3  113.83   22.17
  -8  -4  -2  226.20   35.07
  -8  -4  -2  203.88   21.48
  -8  -4  -2  247.81   31.20
  -8  -4  -1  108.88   19.95
  -8  -4  -1   95.01   13.82
  -8  -4   0  261.11   33.32
  -8  -4   0  353.81   47.36
  -8  -4   0  337.31   28.22
  -8  -4   1   41.32    9.45
  -8  -4   1   62.10   21.60
  -8  -4   2  139.17   31.98
  -8  -4   2  119.82   15.42
  -8  -4   3  176.47   36.30
  -8  -3 -10  149.93   30.18
  -8  -3  -9   93.49   18.75
  -8  -3  -7   80.53   15.85
  -8  -3  -7   66.88   14.41
  -8  -3  -5  108.34   20.80
  -8  -3  -5  137.12   17.86
  -8  -3  -4  400.54   43.25
  -8  -3  -3    0.77    4.92
  -8  -3  -2  304.55   39.35
  -8  -3  -2  270.36   24.08
  -8  -3  -1    9.15   12.54
  -8  -3  -1   20.82    9.71
  -8  -3   0  231.72   21.09
  -8  -3   1   -0.63    4.33
  -8  -3   1   -1.33    6.29
  -8  -3   2  237.01   28.02
  -8  -3   2  330.16   46.28
  -8  -3   3   -2.89   11.85
  -8  -2  -7  544.81   45.54
  -8  -2  -6   42.22   10.64
  -8  -2  -5  381.47   32.88
  -8  -2  -4  121.79   20.30
  -8  -2  -3  217.48   29.28
  -8  -2  -2  188.68   24.08
  -8  -2  -2  175.14   27.37
  -8  -2  -2  165.34   17.37
  -8  -2  -1  137.68   14.88
  -8  -2  -1  163.37   21.73
  -8  -2  -1  136.99   25.88
  -8  -2   0  160.36   15.41
  -8  -2   0  186.69   30.96
  -8  -2   0  170.11   21.67
  -8  -2   1  116.40   26.15
  -8  -1  -6   56.36   12.94
  -8  -1  -4   17.25    7.23
  -8  -1  -4   18.16    6.50
  -8  -1  -3  534.21   41.34
  -8  -1  -3  479.56   37.05
  -8  -1  -2   -1.17    6.41
  -8  -1  -2   -1.26    6.44
  -8  -1  -1  328.57   30.69
  -8  -1   0    8.85    6.42
  -8  -1   1  326.56   40.17
  -8  -1   2   -2.21   10.00
  -8  -1   3  366.12   47.42
  -8  -1   4    2.59   11.76
  -8   0  -9   -1.75    9.56
  -8   0  -8  196.03   28.32
  -8   0  -7   25.07   11.96
  -8   0  -2  270.82   27.53
  -8   0  -1  194.78   20.74
  -8   0   0  108.11   19.70
  -8   0   1  201.64   29.04
  -8   0   2   93.69   21.13
  -8   1  -9   40.53   15.74
  -8   1  -8  111.97   22.70
  -7 -14 -10   20.42   12.52
  -7 -14  -8   22.19   12.69
  -7 -14  -7  145.44   25.59
  -7 -13  -9    3.86    9.87
  -7 -13  -8  130.55   24.06
  -7 -13  -7   18.98   11.35
  -7 -13  -6  114.92   21.34
  -7 -13  -6   55.59   26.86
  -7 -13  -5   37.31   13.05
  -7 -13  -5   27.83   19.10
  -7 -13  -4   28.08   17.36
  -7 -13  -2   39.57   22.09
  -7 -13  -1   28.58   21.34
  -7 -13   0   10.63   16.79
  -7 -12 -12   69.16   20.24
  -7 -12 -11   71.56   20.65
  -7 -12 -10  107.48   24.27
  -7 -12  -9   40.67   14.65
  -7 -12  -8   80.86   19.41
  -7 -12  -7   29.22   11.84
  -7 -12  -7   29.13   19.34
  -7 -12  -6  155.97   24.44
  -7 -12  -6   84.77   26.37
  -7 -12  -5    7.67    8.66
  -7 -12  -5    6.54   13.41
  -7 -12  -4  223.48   28.54
  -7 -12  -3    4.08    7.43
  -7 -12  -3   -3.30   14.95
  -7 -12  -2   67.08   24.50
  -7 -12   1    3.25   14.73
  -7 -12   2   16.05   17.57
  -7 -12   3   -3.21   11.62
  -7 -11 -13  134.83   30.35
  -7 -11 -11  146.39   28.30
  -7 -11 -10   23.24   12.97
  -7 -11  -8    1.88    8.11
  -7 -11  -7  178.90   26.68
  -7 -11  -7   18.31   17.00
  -7 -11  -6   37.60   13.40
  -7 -11  -6   57.58   22.03
  -7 -11  -5  162.91   24.23
  -7 -11  -5   39.80   21.04
  -7 -11  -4  131.27   21.67
  -7 -11  -4   52.10   22.28
  -7 -11  -3  260.53   29.24
  -7 -11  -3  119.13   31.46
  -7 -11  -2   98.91   17.93
  -7 -11  -1   43.32   20.41
  -7 -11   0   42.60   21.32
  -7 -11   1   15.07   14.29
  -7 -11   2   20.70   17.65
  -7 -11   3   17.76   18.12
  -7 -10 -12   26.28   14.30
  -7 -10 -11  103.43   24.77
  -7 -10 -10   16.90   11.94
  -7 -10  -9  168.58   29.53
  -7 -10  -8   54.44   16.25
  -7 -10  -8    5.97    9.07
  -7 -10  -7  190.84   28.63
  -7 -10  -7  209.61   32.33
  -7 -10  -6    5.70   11.03
  -7 -10  -6    6.61    9.99
  -7 -10  -6   11.39    8.90
  -7 -10  -5  347.05   44.92
  -7 -10  -5  286.34   45.28
  -7 -10  -4   11.43   12.96
  -7 -10  -4   12.68    8.63
  -7 -10  -4   15.09   13.76
  -7 -10  -4    6.97    6.37
  -7 -10  -3  279.95   30.80
  -7 -10  -3  209.63   40.51
  -7 -10  -3  452.36   38.17
  -7 -10  -3  426.19   51.69
  -7 -10  -2   -1.14    6.96
  -7 -10  -2   -2.81   11.54
  -7 -10  -2    7.11    7.77
  -7 -10  -1  113.45   31.52
  -7 -10  -1  359.93   30.70
  -7 -10   0    2.80   12.69
  -7 -10   1  211.00   41.07
  -7 -10   2   -2.72   12.34
  -7 -10   3   32.79   18.75
  -7 -10   5  123.07   32.41
  -7  -9 -15   -3.30   12.77
  -7  -9 -13    2.51   11.38
  -7  -9 -10  251.62   33.97
  -7  -9 -10  165.72   26.53
  -7  -9 -10  179.89   32.17
  -7  -9  -9   29.80   15.10
  -7  -9  -9   28.95   13.05
  -7  -9  -8  140.71   24.83
  -7  -9  -8  222.30   30.27
  -7  -9  -8  153.57   29.63
  -7  -9  -7   58.28   14.24
  -7  -9  -7   57.36   16.61
  -7  -9  -7   47.28   14.86
  -7  -9  -7   47.25   17.60
  -7  -9  -6  176.66   32.49
  -7  -9  -6  235.63   28.63
  -7  -9  -6  172.55   22.79
  -7  -9  -6  188.69   29.99
  -7  -9  -5   98.43   22.74
  -7  -9  -5   76.96   22.82
  -7  -9  -5   86.44   15.41
  -7  -9  -5  101.46   26.46
  -7  -9  -4  172.43   22.54
  -7  -9  -4  262.03   27.76
  -7  -9  -4  228.83   35.16
  -7  -9  -4  194.19   36.68
  -7  -9  -4  158.23   32.26
  -7  -9  -3  201.27   38.69
  -7  -9  -3  175.98   33.50
  -7  -9  -3  190.08   23.64
  -7  -9  -3  287.62   27.72
  -7  -9  -3  274.72   39.91
  -7  -9  -2  165.54   21.37
  -7  -9  -2  213.33   22.44
  -7  -9  -2  167.64   36.21
  -7  -9  -2  212.67   36.51
  -7  -9  -1  236.61   21.16
  -7  -9  -1  134.39   19.87
  -7  -9  -1  199.12   37.06
  -7  -9  -1  165.82   36.95
  -7  -9   0   93.97   15.08
  -7  -9   0   46.10   18.93
  -7  -9   1   63.44   12.85
  -7  -9   2   25.29    8.97
  -7  -9   3   35.16   16.56
  -7  -9   5  202.35   37.69
  -7  -8 -15  103.66   28.97
  -7  -8 -14  114.20   27.56
  -7  -8 -12  168.37   31.98
  -7  -8 -12  124.98   21.87
  -7  -8 -11   44.91   15.40
  -7  -8 -11   33.47   12.57
  -7  -8 -11   33.53   16.48
  -7  -8 -10  195.86   27.07
  -7  -8 -10  201.23   30.13
  -7  -8 -10  224.33   34.45
  -7  -8  -9   36.01   11.93
  -7  -8  -8  329.22   36.36
  -7  -8  -8  346.57   33.60
  -7  -8  -8  331.51   42.74
  -7  -8  -7   74.00   21.35
  -7  -8  -7   74.63   17.88
  -7  -8  -7   66.46   14.07
  -7  -8  -7  111.34   18.91
  -7  -8  -6  166.21   31.61
  -7  -8  -6  169.51   27.92
  -7  -8  -6  267.58   28.14
  -7  -8  -6  227.59   25.29
  -7  -8  -5   52.25   18.96
  -7  -8  -5   27.62   13.03
  -7  -8  -5   27.83    9.62
  -7  -8  -4  306.35   45.13
  -7  -8  -4  319.87   40.75
  -7  -8  -4  347.06   30.11
  -7  -8  -4  288.92   29.49
  -7  -8  -3   -6.09   12.48
  -7  -8  -3    2.38   12.61
  -7  -8  -3   -2.42   13.23
  -7  -8  -3    6.04    5.46
  -7  -8  -3    3.02    5.15
  -7  -8  -2  669.59   72.02
  -7  -8  -2  545.59   60.05
  -7  -8  -2  642.11   65.38
  -7  -8  -2  605.20   46.37
  -7  -8  -1   -2.32   10.50
  -7  -8  -1    6.71   14.51
  -7  -8  -1   -0.96    5.43
  -7  -8   0  220.75   24.33
  -7  -8   0  303.28   45.32
  -7  -8   1    6.90    9.95
  -7  -8   1    5.56    5.81
  -7  -8   2  174.14   19.76
  -7  -8   2   75.59   22.73
  -7  -8   3   29.53    9.35
  -7  -8   4  235.99   25.91
  -7  -8   5   28.05   17.13
  -7  -7 -14   -2.75    9.94
  -7  -7 -13  282.58   38.05
  -7  -7 -12    5.20    6.89
  -7  -7 -12  -15.15   13.37
  -7  -7 -12   -1.95    9.25
  -7  -7 -11  191.12   33.08
  -7  -7 -11  187.12   28.03
  -7  -7 -11  170.94   23.53
  -7  -7 -10   53.85   18.24
  -7  -7 -10   47.42   14.26
  -7  -7 -10   25.80   10.45
  -7  -7  -9  391.87   45.99
  -7  -7  -9  358.20   36.27
  -7  -7  -9  382.63   37.00
  -7  -7  -8   47.38   13.40
  -7  -7  -8   79.35   20.66
  -7  -7  -8   83.27   16.04
  -7  -7  -8   47.05   12.61
  -7  -7  -7  568.55   57.62
  -7  -7  -7  496.38   46.85
  -7  -7  -7  525.25   43.85
  -7  -7  -6   19.22    8.02
  -7  -7  -6   24.89   11.83
  -7  -7  -5  205.55   34.73
  -7  -7  -5  215.20   23.74
  -7  -7  -5  203.45   21.65
  -7  -7  -5  182.88   28.43
  -7  -7  -4  193.27   35.48
  -7  -7  -4  189.32   18.83
  -7  -7  -4  210.90   31.58
  -7  -7  -4  166.53   20.75
  -7  -7  -4  198.11   34.01
  -7  -7  -3  458.20   30.82
  -7  -7  -3  364.44   34.70
  -7  -7  -3  493.83   58.66
  -7  -7  -3  479.44   51.37
  -7  -7  -2  214.65   23.84
  -7  -7  -2  261.62   38.22
  -7  -7  -2  223.58   16.20
  -7  -7  -2  253.16   42.25
  -7  -7  -1  213.09   40.44
  -7  -7  -1  217.57   23.35
  -7  -7   0  181.49   19.90
  -7  -7   0  136.11   26.68
  -7  -7   1   62.48   18.56
  -7  -7   1   70.67   12.48
  -7  -7   2  261.89   23.83
  -7  -7   2  393.12   53.91
  -7  -7   3   43.88   10.49
  -7  -7   4  239.12   25.23
  -7  -7   5   30.70   10.11
  -7  -7   7   26.41   16.47
  -7  -6 -14   64.26   21.33
  -7  -6 -13  117.93   25.80
  -7  -6 -13  103.28   22.78
  -7  -6 -12   82.51   15.41
  -7  -6 -11  227.60   25.89
  -7  -6 -10   34.41   15.69
  -7  -6 -10   44.56   12.08
  -7  -6  -9  515.79   52.30
  -7  -6  -9  528.02   43.80
  -7  -6  -9  467.01   41.79
  -7  -6  -9  394.24   38.72
  -7  -6  -8  236.82   33.62
  -7  -6  -8  200.55   24.21
  -7  -6  -8  203.60   24.32
  -7  -6  -8  168.80   23.63
  -7  -6  -7  345.66   31.56
  -7  -6  -7  312.52   33.44
  -7  -6  -7  288.24   28.70
  -7  -6  -6   32.59   15.97
  -7  -6  -6   28.13    7.94
  -7  -6  -6   23.00   10.78
  -7  -6  -5  398.34   41.84
  -7  -6  -5  378.62   33.50
  -7  -6  -5  402.29   49.14
  -7  -6  -4   -2.63   10.78
  -7  -6  -4    1.90    8.22
  -7  -6  -4    0.94    5.31
  -7  -6  -4   -0.56    3.83
  -7  -6  -3  628.82   66.74
  -7  -6  -3  702.01   62.10
  -7  -6  -3  658.81   60.77
  -7  -6  -3  573.01   45.03
  -7  -6  -3  598.35   37.60
  -7  -6  -2   23.09   16.74
  -7  -6  -2   11.72   11.02
  -7  -6  -2   12.42    6.88
  -7  -6  -2    2.25   10.68
  -7  -6  -1  639.36   47.60
  -7  -6  -1  742.78   63.19
  -7  -6   0   24.06   16.82
  -7  -6   0   33.27    9.09
  -7  -6   1  486.80   35.46
  -7  -6   1  552.00   61.04
  -7  -6   2    3.12   10.46
  -7  -6   2    7.04    5.25
  -7  -6   2    7.59    9.36
  -7  -6   3  291.77   25.95
  -7  -6   3  231.18   33.39
  -7  -6   4   46.78   10.43
  -7  -6   5  257.24   25.90
  -7  -5 -13    4.35   10.30
  -7  -5 -13   -1.71    9.36
  -7  -5 -12  237.79   34.07
  -7  -5 -11   36.80   11.97
  -7  -5 -11   39.23   10.43
  -7  -5 -11   68.92   19.52
  -7  -5 -10  196.26   24.99
  -7  -5 -10  191.10   22.63
  -7  -5 -10  250.19   34.27
  -7  -5  -9   33.05   10.17
  -7  -5  -9   32.09   10.21
  -7  -5  -8  380.77   35.10
  -7  -5  -8  446.67   47.70
  -7  -5  -8  431.40   37.87
  -7  -5  -8  410.92   37.01
  -7  -5  -7  120.15   24.93
  -7  -5  -7  138.95   18.73
  -7  -5  -7  111.00   18.89
  -7  -5  -6  477.62   52.77
  -7  -5  -6  457.84   36.89
  -7  -5  -6  496.83   45.06
  -7  -5  -6  555.27   41.22
  -7  -5  -5  238.08   36.34
  -7  -5  -5  236.07   30.10
  -7  -5  -4  295.72   41.02
  -7  -5  -4  299.44   27.42
  -7  -5  -4  286.98   34.90
  -7  -5  -3  230.85   22.70
  -7  -5  -3  192.56   29.75
  -7  -5  -3  185.89   34.54
  -7  -5  -2  137.22   17.15
  -7  -5  -2  148.22   27.03
  -7  -5  -2  158.41   25.17
  -7  -5  -1  563.03   52.24
  -7  -5  -1  569.60   41.70
  -7  -5  -1  530.47   56.91
  -7  -5   0  194.74   33.74
  -7  -5   0  175.03   19.28
  -7  -5   0  188.29   27.09
  -7  -5   1  363.93   49.17
  -7  -5   1  389.61   30.51
  -7  -5   1  295.14   36.77
  -7  -5   2  138.45   15.88
  -7  -5   2   97.31   20.53
  -7  -5   3  246.10   32.91
  -7  -5   3  287.41   25.02
  -7  -5   3  336.19   49.11
  -7  -5   4   95.30   13.65
  -7  -5   4  112.82   29.66
  -7  -5   5  209.03   21.68
  -7  -4 -14   77.33   18.41
  -7  -4 -13   52.91   15.27
  -7  -4 -12   99.80   23.36
  -7  -4 -11   61.75   17.93
  -7  -4 -11   53.22   11.21
  -7  -4 -11   86.87   18.67
  -7  -4 -10  179.79   20.77
  -7  -4 -10  158.36   27.71
  -7  -4  -9   15.81   10.23
  -7  -4  -9   21.25    7.98
  -7  -4  -8  439.12   46.10
  -7  -4  -8  432.53   37.34
  -7  -4  -7    1.16    6.36
  -7  -4  -7    7.86    8.91
  -7  -4  -7    5.26    6.75
  -7  -4  -6  740.91   58.00
  -7  -4  -6  789.28   68.62
  -7  -4  -6  743.72   53.46
  -7  -4  -5   20.03   10.93
  -7  -4  -5   17.81   11.82
  -7  -4  -5   19.26    7.44
  -7  -4  -4  559.33   50.74
  -7  -4  -3    3.51    8.31
  -7  -4  -3    4.66    5.81
  -7  -4  -2  620.39   58.12
  -7  -4  -2  665.26   55.03
  -7  -4  -2  576.94   42.68
  -7  -4  -1   22.48    6.93
  -7  -4  -1    8.80   10.02
  -7  -4   0  400.37   48.78
  -7  -4   0  450.71   42.17
  -7  -4   0  434.14   33.61
  -7  -4   1   78.36   11.67
  -7  -4   1   39.97   13.18
  -7  -4   2  321.59   45.37
  -7  -4   2  382.42   27.67
  -7  -4   3   37.40   17.27
  -7  -4   3   42.78    9.20
  -7  -4   4  302.42   26.31
  -7  -4   4  277.18   45.75
  -7  -4   5   33.98    8.33
  -7  -3 -12   13.56   12.38
  -7  -3 -11  199.07   33.40
  -7  -3 -11  231.96   29.02
  -7  -3 -10   47.41   14.13
  -7  -3 -10   30.39    8.36
  -7  -3 -10   36.70   12.02
  -7  -3 -10   28.67   10.79
  -7  -3 -10   41.72   16.26
  -7  -3  -9  208.82   22.23
  -7  -3  -9  202.71   27.65
  -7  -3  -9  244.22   35.27
  -7  -3  -9  227.98   27.69
  -7  -3  -8  144.23   24.03
  -7  -3  -8  116.13   24.83
  -7  -3  -8  145.06   20.72
  -7  -3  -8  142.69   18.14
  -7  -3  -7  307.56   29.24
  -7  -3  -7  275.35   35.45
  -7  -3  -6  204.84   24.04
  -7  -3  -6  190.06   22.07
  -7  -3  -5  584.65   48.55
  -7  -3  -2  436.96   34.12
  -7  -3  -2  560.56   46.35
  -7  -3  -1  224.23   26.48
  -7  -3  -1  204.30   32.18
  -7  -3  -1  200.27   19.38
  -7  -3   0  307.19   25.04
  -7  -3   0  301.84   31.69
  -7  -3   0  271.47   38.92
  -7  -3   1   19.95    6.35
  -7  -3   1   14.44   12.35
  -7  -3   1   17.98    9.17
  -7  -3   2  406.31   29.01
  -7  -3   2  425.14   49.93
  -7  -3   3   32.15    8.09
  -7  -3   3   29.72   15.75
  -7  -3   4  211.16   19.77
  -7  -3   4  209.41   38.25
  -7  -3   5   23.93    9.80
  -7  -3   5   17.71   13.43
  -7  -2 -12   58.29   19.59
  -7  -2 -10   29.29   15.41
  -7  -2 -10   41.47   10.78
  -7  -2  -9  354.63   28.97
  -7  -2  -9  373.30   31.52
  -7  -2  -9  359.56   46.46
  -7  -2  -8   11.84    5.85
  -7  -2  -8   16.55    8.89
  -7  -2  -8   12.63    5.96
  -7  -2  -8    9.27   12.28
  -7  -2  -7  461.64   51.68
  -7  -2  -7  500.30   37.73
  -7  -2  -6    5.93    6.49
  -7  -2  -6    6.53    5.71
  -7  -2  -5  935.95   65.89
  -7  -2  -3 1457.87   99.85
  -7  -2  -2    4.78    5.24
  -7  -2  -2    1.70    8.38
  -7  -2  -1  604.44   41.42
  -7  -2  -1  669.19   59.69
  -7  -2  -1  707.42   51.39
  -7  -2   0  102.16   23.22
  -7  -2   0  115.50   17.30
  -7  -2   1  463.14   50.57
  -7  -2   1  438.48   29.99
  -7  -2   1  376.21   35.52
  -7  -2   2  141.88   18.64
  -7  -2   2  123.67   13.34
  -7  -2   2  141.35   27.76
  -7  -2   3  262.32   39.58
  -7  -2   3  260.71   21.30
  -7  -2   4   88.81   11.44
  -7  -2   5  186.14   20.63
  -7  -1 -10  279.40   41.94
  -7  -1  -9  232.23   37.94
  -7  -1  -8  374.68   48.60
  -7  -1  -7  114.88   18.62
  -7  -1  -7  104.12   25.55
  -7  -1  -6  233.63   33.83
  -7  -1  -6  263.28   23.53
  -7  -1  -5  212.46   19.55
  -7  -1  -5  244.89   24.11
  -7  -1  -4  256.09   25.12
  -7  -1  -4  271.71   24.94
  -7  -1  -3  641.05   49.39
  -7  -1  -2  212.47   26.27
  -7  -1  -1  622.16   53.12
  -7  -1  -1  598.96   39.20
  -7  -1   0  160.26   25.69
  -7  -1   0  159.31   14.37
  -7  -1   0  183.04   20.32
  -7  -1   1  553.45   34.94
  -7  -1   1  585.87   41.87
  -7  -1   2   25.26    4.79
  -7  -1   3  335.52   23.76
  -7  -1   3  434.85   29.08
  -7  -1   4    2.46   10.08
  -7  -1   5  300.64   43.56
  -7   0 -10  414.84   46.63
  -7   0  -9    5.01    8.22
  -7   0  -9   -2.72   10.53
  -7   0  -8  405.35   51.37
  -7   0  -8  360.87   38.83
  -7   0  -7    2.68   10.36
  -7   0  -6  238.36   37.46
  -7   0  -5   -2.47    9.54
  -7   0  -3    8.91    4.59
  -7   0  -2  576.52   43.00
  -7   0  -1   68.09   12.06
  -7   0  -1   79.03    9.96
  -7   0   0  571.47   52.59
  -7   0   0  740.41   46.49
  -7   0   1   48.95    7.10
  -7   0   2  345.36   39.98
  -7   0   3  234.79   33.79
  -7   0   4  334.90   43.36
  -7   0   5   51.46   18.54
  -7   0   6  206.14   36.76
  -7   1 -10   48.82   17.76
  -7   1  -8   72.13   23.05
  -7   1  -7  177.58   25.33
  -7   1  -7  205.60   36.68
  -7   1  -6  120.41   28.27
  -7   1  -6  132.48   20.49
  -7   1  -5  100.79   25.12
  -7   1  -2  436.89   32.71
  -7   1  -1  156.95   16.84
  -7   2  -8    1.83   10.00
  -7   2  -7  344.22   39.19
  -7   2  -6    1.45    8.87
  -7   2  -6    8.38   13.23
  -7   2  -5  113.65   19.10
  -7   3  -3  233.47   38.23
  -7   4  -8   39.13   17.44
  -6 -15  -8   -2.10    8.12
  -6 -15  -7   52.47   16.99
  -6 -15  -6   -1.96    7.57
  -6 -15  -5  116.54   24.25
  -6 -15  -4   -1.88    8.11
  -6 -14 -10   69.50   20.01
  -6 -14  -9   28.87   13.30
  -6 -14  -8   64.63   18.84
  -6 -14  -7   68.70   18.34
  -6 -14  -7   35.78   20.93
  -6 -14  -6   56.69   23.96
  -6 -14  -6   71.05   18.16
  -6 -14  -5   63.45   17.69
  -6 -14  -5   63.77   24.43
  -6 -14  -3   66.78   17.01
  -6 -14  -2   56.21   15.16
  -6 -13 -11   11.23   11.08
  -6 -13 -10   49.91   24.67
  -6 -13 -10   96.17   22.11
  -6 -13  -9    1.97    7.61
  -6 -13  -8  145.40   35.02
  -6 -13  -8  137.04   24.93
  -6 -13  -7    5.21    8.57
  -6 -13  -7   -3.35   11.23
  -6 -13  -6  146.04   24.11
  -6 -13  -6  202.76   38.90
  -6 -13  -5    4.68    7.08
  -6 -13  -4  161.25   24.78
  -6 -13  -3    2.88    7.10
  -6 -13  -2  146.44   35.88
  -6 -13  -2  215.99   27.78
  -6 -13  -1    3.41   12.32
  -6 -13  -1    5.53    6.81
  -6 -13   0   64.44   23.87
  -6 -12 -12    7.12   10.77
  -6 -12 -11  109.37   25.41
  -6 -12 -10   57.86   17.89
  -6 -12  -9    3.25   16.79
  -6 -12  -9  131.25   24.14
  -6 -12  -8   21.56   11.59
  -6 -12  -8   38.03   19.42
  -6 -12  -7  130.56   23.20
  -6 -12  -7  136.94   31.42
  -6 -12  -6   34.26   12.17
  -6 -12  -5   49.37   13.84
  -6 -12  -4  117.45   19.97
  -6 -12  -3  119.10   19.12
  -6 -12  -3   58.99   24.14
  -6 -12  -2  111.19   17.85
  -6 -12  -2   50.57   20.73
  -6 -12  -1   67.01   14.30
  -6 -12   0  156.13   21.52
  -6 -12   1    3.13    9.56
  -6 -12   2   49.31   21.21
  -6 -12   3   18.60   15.89
  -6 -11 -13   86.70   23.02
  -6 -11 -12    4.75   10.77
  -6 -11 -11  192.27   32.68
  -6 -11 -10    4.18    9.04
  -6 -11  -9  244.89   33.53
  -6 -11  -8   39.55   14.05
  -6 -11  -7   96.18   20.11
  -6 -11  -6    3.05    6.91
  -6 -11  -5  252.52   29.81
  -6 -11  -5  179.08   35.17
  -6 -11  -4    1.29    5.28
  -6 -11  -4   -2.48    9.59
  -6 -11  -4    1.22    5.27
  -6 -11  -4   -2.88   10.42
  -6 -11  -3  310.18   31.83
  -6 -11  -3  320.13   32.53
  -6 -11  -2   -1.23    7.33
  -6 -11  -2   -1.11    5.89
  -6 -11  -2    2.89   12.49
  -6 -11  -1  212.89   23.78
  -6 -11  -1  163.39   34.65
  -6 -11   0    8.03    6.16
  -6 -11   0   17.38   14.28
  -6 -11   1   74.62   24.44
  -6 -11   1  208.40   21.89
  -6 -11   2    8.55   12.92
  -6 -11   3   42.72   20.35
  -6 -10 -12  196.40   33.78
  -6 -10 -11   85.61   21.78
  -6 -10 -10  318.93   41.54
  -6 -10  -9   94.94   21.85
  -6 -10  -9   90.43   20.96
  -6 -10  -9  129.08   23.90
  -6 -10  -8  105.16   22.56
  -6 -10  -8  111.47   22.23
  -6 -10  -8  133.36   24.74
  -6 -10  -7   70.78   18.63
  -6 -10  -7   72.30   19.67
  -6 -10  -7   62.85   16.52
  -6 -10  -6  192.64   29.25
  -6 -10  -6  124.76   25.64
  -6 -10  -6  129.78   21.59
  -6 -10  -6  137.66   19.28
  -6 -10  -5  134.10   26.75
  -6 -10  -5  123.78   18.20
  -6 -10  -5  133.41   20.97
  -6 -10  -5  120.92   25.41
  -6 -10  -4  140.48   28.89
  -6 -10  -4  159.27   22.17
  -6 -10  -4  168.31   29.85
  -6 -10  -4  141.43   19.86
  -6 -10  -4  184.73   32.67
  -6 -10  -3  265.46   28.33
  -6 -10  -3  275.85   41.95
  -6 -10  -3  259.67   27.95
  -6 -10  -3  271.03   40.33
  -6 -10  -3  284.50   39.58
  -6 -10  -2  124.43   18.58
  -6 -10  -2  132.73   18.51
  -6 -10  -2  155.21   30.98
  -6 -10  -2  134.60   28.55
  -6 -10  -2  145.67   30.91
  -6 -10  -1  304.68   28.53
  -6 -10  -1  282.88   29.83
  -6 -10  -1  314.74   46.00
  -6 -10   0  129.31   16.95
  -6 -10   0  142.85   19.86
  -6 -10   1  271.64   25.42
  -6 -10   1  270.18   29.21
  -6 -10   2    5.52    5.40
  -6 -10   3  197.32   39.87
  -6 -10   4    5.41   13.84
  -6 -10   6    2.88   14.21
  -6  -9 -15   42.11   23.10
  -6  -9 -13   43.30   18.56
  -6  -9 -12  247.75   37.86
  -6  -9 -11   22.49   13.77
  -6  -9 -11   13.71   11.71
  -6  -9 -10  399.33   44.16
  -6  -9 -10  377.82   40.14
  -6  -9 -10  430.01   47.32
  -6  -9  -9   -4.76    9.95
  -6  -9  -9    3.74    8.48
  -6  -9  -8  351.07   42.21
  -6  -9  -8  460.32   44.26
  -6  -9  -8  453.48   45.89
  -6  -9  -7    5.60    6.13
  -6  -9  -7    5.77    8.72
  -6  -9  -7    5.03    8.57
  -6  -9  -7    3.29    8.11
  -6  -9  -6  323.92   31.12
  -6  -9  -6  294.43   36.48
  -6  -9  -6  410.50   38.93
  -6  -9  -6  303.60   39.15
  -6  -9  -5    5.63    8.50
  -6  -9  -5    2.14   10.15
  -6  -9  -5    1.05    5.57
  -6  -9  -5    1.37    5.92
  -6  -9  -4  437.29   46.61
  -6  -9  -4  436.23   50.65
  -6  -9  -4  360.90   33.47
  -6  -9  -4  308.91   42.66
  -6  -9  -4  414.91   37.72
  -6  -9  -3   80.14   22.95
  -6  -9  -3   68.91   22.64
  -6  -9  -3   90.06   15.53
  -6  -9  -3   54.85   17.90
  -6  -9  -2  832.44   74.30
  -6  -9  -2  673.56   69.37
  -6  -9  -2  778.34   55.78
  -6  -9  -2  804.52   77.86
  -6  -9  -2  727.59   54.67
  -6  -9  -1   19.46    7.68
  -6  -9  -1   12.05   11.90
  -6  -9  -1   18.77   15.43
  -6  -9  -1   16.08    8.04
  -6  -9  -1    2.62   11.35
  -6  -9   0  324.59   31.36
  -6  -9   0  418.54   31.08
  -6  -9   0  420.62   51.91
  -6  -9   1  103.05   15.73
  -6  -9   1  102.55   13.20
  -6  -9   2  223.10   25.29
  -6  -9   2  269.54   20.51
  -6  -9   2  264.01   21.82
  -6  -9   3  167.35   16.70
  -6  -9   3  146.90   20.51
  -6  -9   4   59.81   19.51
  -6  -9   6  115.98   27.49
  -6  -9   8   83.89   24.85
  -6  -8 -16    3.71   14.34
  -6  -8 -15  155.85   35.86
  -6  -8 -14   12.51   14.18
  -6  -8 -14    7.80   11.79
  -6  -8 -13  200.11   34.45
  -6  -8 -13  184.62   30.84
  -6  -8 -12   29.52   12.99
  -6  -8 -12   30.08   11.18
  -6  -8 -11  234.94   34.12
  -6  -8 -11  169.58   24.84
  -6  -8 -11  231.45   32.11
  -6  -8 -10  157.75   26.06
  -6  -8 -10  186.93   24.94
  -6  -8  -9  400.02   43.20
  -6  -8  -9  404.68   39.14
  -6  -8  -9  434.01   45.13
  -6  -8  -9  388.23   37.12
  -6  -8  -8  316.95   36.27
  -6  -8  -8  292.63   32.09
  -6  -8  -8  236.15   33.07
  -6  -8  -7  244.47   33.34
  -6  -8  -7  268.38   27.89
  -6  -8  -7  301.28   33.17
  -6  -8  -6  247.79   28.94
  -6  -8  -6  203.36   27.81
  -6  -8  -6  185.19   22.43
  -6  -8  -5   92.67   21.61
  -6  -8  -5  114.12   16.44
  -6  -8  -5  121.62   19.18
  -6  -8  -5   99.29   20.94
  -6  -8  -4  535.50   43.46
  -6  -8  -4  600.07   55.48
  -6  -8  -4  626.16   60.99
  -6  -8  -4  650.99   48.29
  -6  -8  -4  504.28   56.07
  -6  -8  -3  296.93   39.65
  -6  -8  -3  347.76   30.63
  -6  -8  -3  316.92   39.23
  -6  -8  -3  317.26   43.04
  -6  -8  -3  232.26   26.13
  -6  -8  -2  515.97   38.72
  -6  -8  -2  549.94   54.77
  -6  -8  -2  430.01   37.01
  -6  -8  -2  377.36   47.68
  -6  -8  -2  491.08   57.08
  -6  -8  -1  143.30   27.81
  -6  -8  -1  177.22   31.75
  -6  -8  -1  176.73   18.91
  -6  -8  -1  150.42   18.71
  -6  -8  -1  161.02   33.89
  -6  -8   0  411.24   35.86
  -6  -8   0  522.82   58.01
  -6  -8   0  537.92   35.49
  -6  -8   0  480.84   60.10
  -6  -8   1   40.97   18.82
  -6  -8   1   29.28    9.48
  -6  -8   1    6.53   12.00
  -6  -8   1   37.65    7.68
  -6  -8   2  551.54   43.61
  -6  -8   2  571.94   35.21
  -6  -8   3   -1.01    5.35
  -6  -8   3    6.62   10.88
  -6  -8   3    8.94    3.74
  -6  -8   4   66.56   21.75
  -6  -8   4  223.08   23.60
  -6  -8   9   -2.49   13.16
  -6  -7 -16   25.21   18.46
  -6  -7 -15  101.97   26.13
  -6  -7 -14   77.24   24.36
  -6  -7 -14   79.25   22.86
  -6  -7 -13  165.70   23.33
  -6  -7 -13  149.13   27.29
  -6  -7 -12   32.42   13.40
  -6  -7 -12   38.22   15.99
  -6  -7 -12   32.02   10.78
  -6  -7 -11  233.53   32.22
  -6  -7 -11  253.41   28.18
  -6  -7 -10   10.31   10.53
  -6  -7 -10   14.29    7.66
  -6  -7 -10   12.01    8.58
  -6  -7  -9  704.84   58.81
  -6  -7  -9  606.41   49.86
  -6  -7  -9  641.53   56.40
  -6  -7  -8   -1.21    6.40
  -6  -7  -8   -1.11    5.67
  -6  -7  -8    8.45    9.80
  -6  -7  -7  771.44   56.54
  -6  -7  -7  804.86   60.39
  -6  -7  -7  812.62   62.15
  -6  -7  -7  754.28   64.77
  -6  -7  -6    1.84    7.95
  -6  -7  -6    2.40    6.13
  -6  -7  -6    1.95    6.39
  -6  -7  -6   -1.38    6.52
  -6  -7  -5  904.23   62.08
  -6  -7  -5  920.09   64.15
  -6  -7  -5  906.28   75.55
  -6  -7  -5  904.80   69.60
  -6  -7  -4   10.89    6.83
  -6  -7  -4   11.14    6.25
  -6  -7  -4   19.79   12.41
  -6  -7  -4   20.38   11.39
  -6  -7  -3  646.84   45.41
  -6  -7  -3  715.40   62.41
  -6  -7  -3  654.68   65.32
  -6  -7  -3  593.53   45.92
  -6  -7  -3  620.42   58.12
  -6  -7  -2   20.21   11.75
  -6  -7  -2    7.99   11.55
  -6  -7  -2   18.89    6.48
  -6  -7  -2   17.45    6.91
  -6  -7  -2   14.77   11.92
  -6  -7  -1  330.44   45.98
  -6  -7  -1  311.45   41.27
  -6  -7  -1  289.06   27.13
  -6  -7  -1  320.60   23.95
  -6  -7  -1  301.55   38.04
  -6  -7   0  242.04   37.42
  -6  -7   0  218.79   17.14
  -6  -7   0  251.89   41.48
  -6  -7   0  216.44   22.27
  -6  -7   1  620.88   31.70
  -6  -7   1   -0.17    0.33
  -6  -7   2   81.19   20.83
  -6  -7   2  124.43   30.71
  -6  -7   2  118.70   15.62
  -6  -7   3  298.42   27.03
  -6  -7   3  373.83   52.49
  -6  -7   4  157.40   19.18
  -6  -7   4   88.58   22.37
  -6  -7   9   86.89   23.40
  -6  -7  10   79.91   22.05
  -6  -6 -16  114.51   32.00
  -6  -6 -15   22.03   17.28
  -6  -6 -15   42.16   17.61
  -6  -6 -14  193.93   31.78
  -6  -6 -14  225.94   39.65
  -6  -6 -13   36.51   15.52
  -6  -6 -13   23.10   14.97
  -6  -6 -13   35.82   10.93
  -6  -6 -13   27.93   12.89
  -6  -6 -12  309.01   38.84
  -6  -6 -12  350.66   33.87
  -6  -6 -12  423.06   44.16
  -6  -6 -11  115.05   17.27
  -6  -6 -11   79.98   18.96
  -6  -6 -11   68.83   17.88
  -6  -6 -10  278.67   30.77
  -6  -6 -10  284.80   33.00
  -6  -6 -10  251.79   26.68
  -6  -6 -10  245.17   31.90
  -6  -6  -9  182.00   25.26
  -6  -6  -9  196.66   22.33
  -6  -6  -9  189.70   27.44
  -6  -6  -8  325.01   31.19
  -6  -6  -8  359.29   38.47
  -6  -6  -7  497.94   42.10
  -6  -6  -6  432.27   44.79
  -6  -6  -6  442.65   35.95
  -6  -6  -6  405.88   38.25
  -6  -6  -5  611.76   57.27
  -6  -6  -5  560.83   43.09
  -6  -6  -5  650.65   52.01
  -6  -6  -5  589.34   44.13
  -6  -6  -4  534.92   55.26
  -6  -6  -4  527.82   38.94
  -6  -6  -4  551.71   50.17
  -6  -6  -4  589.52   42.33
  -6  -6  -3  344.76   39.27
  -6  -6  -3  292.69   23.83
  -6  -6  -3  350.53   38.41
  -6  -6  -3  325.27   42.72
  -6  -6  -3  291.87   27.03
  -6  -6  -2  253.16   24.36
  -6  -6  -2  285.73   34.62
  -6  -6  -2  256.11   34.41
  -6  -6  -2  252.43   38.40
  -6  -6  -1  752.53   70.39
  -6  -6  -1  574.66   35.23
  -6  -6  -1  647.75   44.58
  -6  -6  -1  670.44   62.19
  -6  -6  -1  714.18   58.66
  -6  -6   0   44.69   16.57
  -6  -6   0   39.01   17.62
  -6  -6   0   46.63   13.97
  -6  -6   0   49.99   10.00
  -6  -6   1  421.82   30.92
  -6  -6   1  264.48   35.61
  -6  -6   2   20.01   15.66
  -6  -6   2   17.13    6.67
  -6  -6   2   26.82   12.74
  -6  -6   3  551.43   39.52
  -6  -6   3  616.97   66.92
  -6  -6   4   13.02   13.35
  -6  -6   4    1.93    8.75
  -6  -6   4    0.83    4.96
  -6  -6   5  518.80   67.16
  -6  -6   5  629.93   59.23
  -6  -6   8  -10.57   12.60
  -6  -5 -15   17.18   13.17
  -6  -5 -15   30.24   19.86
  -6  -5 -14  206.23   36.54
  -6  -5 -14  183.06   30.18
  -6  -5 -13   24.12   14.79
  -6  -5 -12  496.01   41.46
  -6  -5 -12  433.90   44.98
  -6  -5 -12  535.98   54.85
  -6  -5 -12  603.06   53.11
  -6  -5 -11   -4.50    8.93
  -6  -5 -11   -3.03    7.75
  -6  -5 -11    3.05    7.80
  -6  -5 -11    6.67    9.68
  -6  -5 -11    0.95    5.51
  -6  -5 -10  451.62   42.76
  -6  -5 -10  386.15   38.26
  -6  -5 -10  338.00   37.10
  -6  -5 -10  403.63   33.59
  -6  -5  -9    7.40    6.76
  -6  -5  -9   20.17   11.03
  -6  -5  -9    7.00    5.37
  -6  -5  -9   12.16    7.99
  -6  -5  -8  470.88   40.43
  -6  -5  -8  489.79   38.65
  -6  -5  -7    9.69    8.83
  -6  -5  -7    7.83    6.28
  -6  -5  -7    0.99    6.34
  -6  -5  -6  771.04   52.53
  -6  -5  -6  705.35   54.30
  -6  -5  -6  722.04   62.22
  -6  -5  -5   74.57   15.07
  -6  -5  -5   77.54   18.86
  -6  -5  -4  927.29   75.87
  -6  -5  -4  907.19   67.56
  -6  -5  -4  831.40   54.36
  -6  -5  -4  870.07   57.45
  -6  -5  -3   89.85   22.48
  -6  -5  -3   89.14   19.19
  -6  -5  -3   93.78   13.56
  -6  -5  -3  102.27   11.01
  -6  -5  -2 1140.55   67.45
  -6  -5  -2 1210.15   81.62
  -6  -5  -2 1034.62   80.50
  -6  -5  -2  986.81   58.33
  -6  -5  -2 1049.37   88.28
  -6  -5  -1  215.30   31.30
  -6  -5  -1  180.29   32.42
  -6  -5  -1  170.14   25.06
  -6  -5   0  455.25   34.58
  -6  -5   0  495.14   52.46
  -6  -5   0  445.01   43.02
  -6  -5   1  211.66   19.90
  -6  -5   1  189.63   26.58
  -6  -5   2  289.31   33.78
  -6  -5   2  262.62   23.21
  -6  -5   3  236.05   39.43
  -6  -5   3  223.74   21.03
  -6  -5   4  335.78   28.16
  -6  -5   4  374.88   51.29
  -6  -5   5  156.12   34.12
  -6  -5   8  115.51   22.98
  -6  -5   9  107.13   21.64
  -6  -4 -13  229.50   31.25
  -6  -4 -12  107.66   20.79
  -6  -4 -12  115.63   16.62
  -6  -4 -12  159.13   25.15
  -6  -4 -11  290.28   27.28
  -6  -4 -11  285.32   35.63
  -6  -4 -11  405.60   39.22
  -6  -4 -11  325.68   38.18
  -6  -4 -10  279.00   32.08
  -6  -4 -10  238.01   28.49
  -6  -4 -10  272.65   33.24
  -6  -4 -10  270.21   30.75
  -6  -4 -10  288.12   25.30
  -6  -4  -9  221.68   29.15
  -6  -4  -9  220.94   24.96
  -6  -4  -9  203.93   20.69
  -6  -4  -8  315.88   28.77
  -6  -4  -8  420.68   35.29
  -6  -4  -8  364.50   37.33
  -6  -4  -8  349.74   32.19
  -6  -4  -8  339.51   37.05
  -6  -4  -7  145.07   17.86
  -6  -4  -7  164.71   23.96
  -6  -4  -7  151.71   18.60
  -6  -4  -6  461.62   37.16
  -6  -4  -6  513.90   40.63
  -6  -4  -6  558.36   50.03
  -6  -4  -5  101.44   20.98
  -6  -4  -5   79.32   14.93
  -6  -4  -5   90.54   12.45
  -6  -4  -4  702.45   64.71
  -6  -4  -4  727.82   56.87
  -6  -4  -3  100.06   22.58
  -6  -4  -3   80.03   12.19
  -6  -4  -3   86.50   17.32
  -6  -4  -2  891.61   71.31
  -6  -4  -2  992.60   81.86
  -6  -4  -2  921.88   59.21
  -6  -4  -1  115.38   14.24
  -6  -4  -1  109.68   18.73
  -6  -4   0 1103.94   68.80
  -6  -4   0 1142.30   78.90
  -6  -4   1   23.75    6.90
  -6  -4   2  692.10   46.78
  -6  -4   2  695.23   57.08
  -6  -4   3    1.45    7.14
  -6  -4   3    5.28   10.84
  -6  -4   3    6.10    4.34
  -6  -4   4  323.08   25.98
  -6  -4   4  296.94   45.17
  -6  -4   5   -2.94   13.33
  -6  -4   5   -1.38    3.66
  -6  -4   6  284.73   45.74
  -6  -4   7    7.81    8.28
  -6  -4   9    2.97    9.30
  -6  -3 -14   25.28   14.72
  -6  -3 -14   24.51   11.54
  -6  -3 -13  303.47   38.21
  -6  -3 -11  420.75   41.56
  -6  -3 -11  518.16   50.69
  -6  -3 -11  555.80   44.76
  -6  -3 -11  455.04   35.52
  -6  -3 -11  509.94   47.93
  -6  -3 -10    8.62    8.10
  -6  -3 -10   -4.96    6.57
  -6  -3 -10    4.37    7.45
  -6  -3 -10   -1.24    7.18
  -6  -3 -10    0.67    3.87
  -6  -3 -10   -1.87    8.87
  -6  -3  -9  609.12   56.07
  -6  -3  -9  594.40   41.46
  -6  -3  -9  577.54   47.35
  -6  -3  -9  640.15   50.40
  -6  -3  -8    6.95    4.76
  -6  -3  -8   12.18    9.22
  -6  -3  -8    3.12    5.70
  -6  -3  -8    6.67    7.52
  -6  -3  -7  383.14   39.23
  -6  -3  -7  406.60   32.25
  -6  -3  -7  398.63   41.66
  -6  -3  -6   17.82    7.50
  -6  -3  -6   22.46    7.85
  -6  -3  -6   24.38    7.71
  -6  -3  -6   29.08   11.32
  -6  -3  -5  344.71   31.54
  -6  -3  -5  340.17   28.44
  -6  -3  -5  300.73   36.96
  -6  -3  -4  403.52   44.20
  -6  -3  -4  396.30   36.70
  -6  -3  -4  410.84   31.80
  -6  -3  -3  952.97   59.94
  -6  -3  -3  964.82   70.49
  -6  -3  -2  190.44   18.25
  -6  -3  -1 1051.65   64.30
  -6  -3   0  223.29   19.91
  -6  -3   0  211.41   24.65
  -6  -3   0  196.61   30.82
  -6  -3   1  577.00   39.41
  -6  -3   2  438.93   40.63
  -6  -3   2  504.88   34.34
  -6  -3   2  483.87   53.21
  -6  -3   3  258.53   37.97
  -6  -3   3  214.86   19.14
  -6  -3   3  218.39   26.19
  -6  -3   4  277.87   22.93
  -6  -3   4  330.73   44.16
  -6  -3   5  112.06   13.29
  -6  -3   5  110.20   27.50
  -6  -3   6  115.63   28.83
  -6  -3   8   99.31   17.83
  -6  -2 -14  190.32   31.47
  -6  -2 -13   46.77   18.09
  -6  -2 -13   52.90   17.55
  -6  -2 -12  207.91   31.41
  -6  -2 -12  186.70   29.78
  -6  -2 -11  197.41   26.19
  -6  -2 -11  209.93   22.64
  -6  -2 -11  196.86   27.60
  -6  -2 -11  214.29   19.67
  -6  -2 -11  207.75   31.93
  -6  -2 -10  316.75   32.62
  -6  -2 -10  306.75   31.47
  -6  -2 -10  283.88   23.03
  -6  -2 -10  257.03   27.15
  -6  -2  -9  432.84   31.18
  -6  -2  -9  441.69   47.83
  -6  -2  -9  442.52   38.14
  -6  -2  -9  434.76   38.04
  -6  -2  -8  437.80   38.64
  -6  -2  -8  392.14   29.90
  -6  -2  -8  395.11   44.62
  -6  -2  -7  240.31   22.36
  -6  -2  -7  287.17   35.83
  -6  -2  -7  289.32   27.88
  -6  -2  -7  245.39   28.96
  -6  -2  -6   58.86   10.36
  -6  -2  -6   46.90   13.85
  -6  -2  -6   55.66   15.58
  -6  -2  -5  422.16   33.65
  -6  -2  -5  426.72   34.79
  -6  -2  -3 1124.01   69.73
  -6  -2  -3 1208.97   79.74
  -6  -2  -2  379.63   38.38
  -6  -2  -1  701.15   44.71
  -6  -2  -1  721.55   60.79
  -6  -2   0  156.60   25.88
  -6  -2   0  135.35   13.95
  -6  -2   0  168.77   19.78
  -6  -2   1 1023.53   82.80
  -6  -2   1 1065.03   69.96
  -6  -2   1 1036.96   62.18
  -6  -2   2   15.54    5.38
  -6  -2   2    2.15    9.31
  -6  -2   3  874.40   53.51
  -6  -2   3  854.64   76.46
  -6  -2   4   13.12    4.87
  -6  -2   4   12.20   11.57
  -6  -2   5  314.09   24.58
  -6  -2   5  379.71   47.64
  -6  -2   6   -0.58    3.77
  -6  -2   6   -2.72   10.53
  -6  -2   7  152.01   19.35
  -6  -1 -13   -2.19    9.48
  -6  -1 -12  264.04   33.42
  -6  -1 -11   -1.86    8.42
  -6  -1 -11    1.42    7.02
  -6  -1 -11    2.14    3.65
  -6  -1 -11    6.44   10.98
  -6  -1 -10  558.56   45.18
  -6  -1 -10  633.88   59.12
  -6  -1 -10  508.73   34.92
  -6  -1  -9    7.39    3.85
  -6  -1  -9    4.65    5.55
  -6  -1  -8  751.66   67.37
  -6  -1  -8  699.91   44.40
  -6  -1  -8  710.34   47.90
  -6  -1  -7   20.64    5.52
  -6  -1  -7   13.16    4.66
  -6  -1  -6  515.11   35.45
  -6  -1  -6  506.64   52.37
  -6  -1  -5   67.22   11.64
  -6  -1  -5   30.83   13.45
  -6  -1  -5   54.95    9.85
  -6  -1  -4 1043.32   68.03
  -6  -1  -3  122.61   14.11
  -6  -1  -2  586.45   48.18
  -6  -1  -1   68.71    8.78
  -6  -1   0  920.70   71.54
  -6  -1   1  174.95   14.38
  -6  -1   1  165.93   26.38
  -6  -1   2  548.39   39.69
  -6  -1   2  559.63   54.59
  -6  -1   2  553.05   34.66
  -6  -1   3  484.98   51.65
  -6  -1   4  438.88   29.60
  -6  -1   5  320.60   26.69
  -6  -1   5  347.34   24.51
  -6  -1   6  204.57   17.75
  -6  -1   6  209.35   35.83
  -6  -1   7  226.97   38.24
  -6   0 -11  127.25   24.90
  -6   0 -11   92.43   23.68
  -6   0 -11  101.48   16.68
  -6   0 -10  276.94   20.15
  -6   0 -10  331.28   42.00
  -6   0  -9  154.04   25.49
  -6   0  -9  157.18   29.03
  -6   0  -9  151.28   12.13
  -6   0  -8  591.59   59.65
  -6   0  -7  203.66   32.94
  -6   0  -6  431.10   49.37
  -6   0  -5  176.53   20.20
  -6   0  -5  148.15   27.46
  -6   0  -4  299.25   38.79
  -6   0  -3   35.40    7.00
  -6   0   0  426.88   40.23
  -6   0   0  461.87   33.17
  -6   0   2  580.21   33.77
  -6   0   2  658.32   55.80
  -6   0   3    6.86    2.21
  -6   0   3   11.38   10.05
  -6   0   4  815.31   46.45
  -6   0   4  968.20   75.69
  -6   0   5   -2.26    8.73
  -6   0   6  545.46   58.75
  -6   0   7   10.48   11.89
  -6   1 -11  190.25   32.00
  -6   1 -10   11.80   12.02
  -6   1 -10    2.31    9.48
  -6   1  -9  408.60   48.14
  -6   1  -8   69.95   17.51
  -6   1  -8   70.89   20.81
  -6   1  -6   63.15   14.29
  -6   1  -6   60.60   18.30
  -6   1  -5  395.21   46.99
  -6   1  -5  367.98   34.52
  -6   1   0   44.84    6.36
  -6   1   0   64.45   12.63
  -6   1   1  199.61   24.98
  -6   1   2  623.35   53.89
  -6   1   3  418.14   43.17
  -6   1   4  376.53   43.00
  -6   1   5  226.95   33.85
  -6   1   6  336.11   43.90
  -6   2  -9  154.82   28.17
  -6   2  -9  211.52   33.66
  -6   2  -8  126.67   23.32
  -6   2  -8  152.15   28.70
  -6   2  -7  242.75   36.30
  -6   2  -7  275.80   32.82
  -6   2  -6   91.53   22.76
  -6   2  -6   64.92   15.29
  -6   2  -5  205.65   25.05
  -6   2  -4   47.16   11.15
  -6   2  -3  374.43   32.21
  -6   2  -3  434.50   49.15
  -6   2  -2   60.52   17.99
  -6   3  -7    6.94   10.96
  -6   3  -4  375.56   46.91
  -6   3  -3   66.29   19.98
  -6   3  -2  356.90   41.04
  -6   3  -2  116.07   15.26
  -6   4  -6  423.76   45.28
  -6   4  -6  103.63   24.12
  -6   4  -5   21.31   13.39
  -6   4  -3   67.98   21.02
  -6   4  -2  550.92   58.49
  -6   4  -2  526.39   39.11
  -6   4  -1   39.05   16.44
  -6   5  -5  331.78   37.08
  -6   5  -4   63.25   15.74
  -6   5  -4   97.78   24.16
  -6   5  -3  291.61   40.89
  -6   5  -2  119.27   16.17
  -6   5  -2  139.82   29.34
  -6   5  -1  390.08   47.78
  -6   6  -7  145.96   27.54
  -6   6  -5  114.89   22.20
  -6   6  -2   17.61   12.90
  -6   6  -1  205.33   35.09
  -5 -16  -4    4.82   10.42
  -5 -16  -3   47.76   17.75
  -5 -16  -2   14.20   13.36
  -5 -15  -8   14.07   12.43
  -5 -15  -7   61.68   19.00
  -5 -15  -6    7.37   16.70
  -5 -15  -6    4.45    9.13
  -5 -15  -5  102.48   24.60
  -5 -15  -4    7.50   17.00
  -5 -15  -4    8.59   10.59
  -5 -15  -3  110.56   24.33
  -5 -15  -3   18.77   21.99
  -5 -15  -2   12.67   12.60
  -5 -15   0    6.18    9.35
  -5 -14 -10  159.25   30.87
  -5 -14  -9   -7.20   19.06
  -5 -14  -9    2.26    9.76
  -5 -14  -8  116.32   24.83
  -5 -14  -7   -2.07    8.49
  -5 -14  -7    6.89   14.12
  -5 -14  -6  105.95   23.34
  -5 -14  -5   -3.40   13.96
  -5 -14  -5   11.65   11.57
  -5 -14  -4  163.31   27.39
  -5 -14  -3   22.47   11.77
  -5 -14  -3   10.48   20.85
  -5 -14  -2  196.99   30.40
  -5 -14  -2   66.44   26.93
  -5 -14  -1   31.20   14.93
  -5 -14   0  133.02   24.47
  -5 -14   1   45.28   15.24
  -5 -13 -11   64.68   21.07
  -5 -13 -11   18.22   19.40
  -5 -13 -10   31.50   22.66
  -5 -13 -10   90.27   22.25
  -5 -13  -9  104.19   23.32
  -5 -13  -8   39.26   22.96
  -5 -13  -8   59.88   18.09
  -5 -13  -7   68.19   18.39
  -5 -13  -7   48.33   22.67
  -5 -13  -6  133.36   32.85
  -5 -13  -6  166.22   26.73
  -5 -13  -5   24.28   11.40
  -5 -13  -5    3.15   14.94
  -5 -13  -4  151.65   34.51
  -5 -13  -4  209.49   29.18
  -5 -13  -3   90.04   19.16
  -5 -13  -3   64.45   23.67
  -5 -13  -2  149.44   34.67
  -5 -13  -2  185.78   27.13
  -5 -13  -1   17.54   10.26
  -5 -13   0  175.78   26.27
  -5 -13   1   -3.23   12.49
  -5 -13   1    3.17    7.81
  -5 -13   2  258.99   30.36
  -5 -13   2   55.01   25.63
  -5 -13   3   13.19   15.63
  -5 -12 -12   -2.48   10.72
  -5 -12 -11  213.54   34.30
  -5 -12 -10    2.17    7.27
  -5 -12  -9  158.10   27.44
  -5 -12  -9   69.88   24.81
  -5 -12  -8   -3.07   11.85
  -5 -12  -8    1.89    7.75
  -5 -12  -7  137.29   23.81
  -5 -12  -7    2.98   16.49
  -5 -12  -6   34.78   12.71
  -5 -12  -6   26.61   19.45
  -5 -12  -5   99.56   27.46
  -5 -12  -5  167.39   24.83
  -5 -12  -4   19.34   10.01
  -5 -12  -3  297.86   33.32
  -5 -12  -2    6.98    7.88
  -5 -12  -1  251.72   29.54
  -5 -12   0   71.93   15.40
  -5 -12   1   62.72   22.73
  -5 -12   1  159.35   22.15
  -5 -12   2   94.36   17.78
  -5 -12   2   38.78   18.56
  -5 -12   3   21.12   17.21
  -5 -12   3   80.76   16.42
  -5 -12   5   99.28   29.48
  -5 -11 -12   76.14   21.33
  -5 -11 -11  156.17   29.53
  -5 -11 -10  121.70   25.54
  -5 -11  -9  189.65   29.70
  -5 -11  -8  122.88   23.02
  -5 -11  -7  177.88   26.45
  -5 -11  -7  190.02   30.03
  -5 -11  -7  197.40   23.94
  -5 -11  -7  179.91   29.37
  -5 -11  -7  168.19   33.20
  -5 -11  -6   74.44   17.02
  -5 -11  -6   94.55   21.19
  -5 -11  -6   90.83   16.07
  -5 -11  -6   95.91   21.89
  -5 -11  -5  185.54   30.37
  -5 -11  -5  191.23   25.86
  -5 -11  -5  235.14   33.67
  -5 -11  -5  226.75   24.82
  -5 -11  -4   58.00   18.70
  -5 -11  -4   42.85   12.11
  -5 -11  -3  252.46   36.73
  -5 -11  -3  211.78   25.99
  -5 -11  -2    5.00    9.69
  -5 -11  -2   37.22   15.86
  -5 -11  -2   19.28    8.44
  -5 -11  -1  329.15   32.46
  -5 -11  -1  292.51   43.17
  -5 -11  -1  327.45   46.75
  -5 -11  -1  299.84   31.36
  -5 -11   0   25.21    9.36
  -5 -11   0   22.06   14.66
  -5 -11   0   24.82    9.54
  -5 -11   0   47.17   20.21
  -5 -11   1  305.35   47.95
  -5 -11   1  276.89   28.89
  -5 -11   1  277.80   30.65
  -5 -11   1  219.99   38.43
  -5 -11   2    2.75    9.93
  -5 -11   2   -1.16    6.14
  -5 -11   3   91.04   25.91
  -5 -11   3  243.99   25.70
  -5 -11   4    4.69    6.41
  -5 -11   6   12.05   14.28
  -5 -10 -14  138.53   30.31
  -5 -10 -13    2.58    9.96
  -5 -10 -11   -2.28    9.33
  -5 -10 -10  556.29   56.15
  -5 -10  -9   26.82   12.17
  -5 -10  -9   15.61   10.73
  -5 -10  -9   23.56   12.19
  -5 -10  -8  605.49   55.54
  -5 -10  -8  536.51   46.57
  -5 -10  -8  677.86   56.47
  -5 -10  -8  591.44   54.97
  -5 -10  -7   36.17   13.58
  -5 -10  -7   28.94   12.95
  -5 -10  -7   50.43   14.74
  -5 -10  -7   24.61    9.32
  -5 -10  -6  560.59   53.47
  -5 -10  -6  608.17   54.19
  -5 -10  -6  505.28   47.43
  -5 -10  -6  518.12   43.50
  -5 -10  -5   33.97   10.99
  -5 -10  -5   23.53   12.71
  -5 -10  -5   62.01   16.75
  -5 -10  -4  313.40   38.04
  -5 -10  -4  253.12   35.96
  -5 -10  -4  266.35   29.37
  -5 -10  -3   94.16   24.13
  -5 -10  -3   97.35   22.48
  -5 -10  -3   80.47   14.97
  -5 -10  -2  183.17   22.65
  -5 -10  -2  221.89   33.93
  -5 -10  -2  212.14   34.45
  -5 -10  -2  210.16   23.82
  -5 -10  -1   58.64   12.32
  -5 -10  -1   68.48   20.34
  -5 -10  -1   67.97   21.93
  -5 -10  -1   73.62   13.50
  -5 -10   0  344.28   47.95
  -5 -10   0  343.05   45.53
  -5 -10   0  289.00   29.33
  -5 -10   0  266.04   26.97
  -5 -10   1  249.84   26.26
  -5 -10   1  301.13   30.64
  -5 -10   2  264.66   45.14
  -5 -10   2  217.82   25.96
  -5 -10   2  205.78   22.89
  -5 -10   3  201.63   41.09
  -5 -10   3  229.37   23.66
  -5 -10   3  158.23   23.08
  -5 -10   4  123.43   16.73
  -5 -10   4   36.66   16.91
  -5 -10   5  128.97   18.32
  -5 -10   6   39.23   19.26
  -5 -10   8   23.07   15.81
  -5  -9 -15  106.73   32.28
  -5  -9 -14   69.58   21.93
  -5  -9 -13  201.34   35.14
  -5  -9 -12   79.40   21.95
  -5  -9 -11  239.95   30.46
  -5  -9 -10  307.63   32.99
  -5  -9 -10  337.81   36.64
  -5  -9 -10  334.62   41.42
  -5  -9  -9  199.39   24.35
  -5  -9  -9  211.84   30.71
  -5  -9  -9  205.60   27.16
  -5  -9  -9  179.14   26.97
  -5  -9  -8  600.57   51.52
  -5  -9  -8  546.25   51.10
  -5  -9  -8  587.75   54.69
  -5  -9  -7  205.72   28.64
  -5  -9  -7  189.60   27.49
  -5  -9  -7  245.09   29.58
  -5  -9  -6  727.73   58.74
  -5  -9  -6  762.99   60.78
  -5  -9  -6  659.69   59.46
  -5  -9  -5   58.70   16.55
  -5  -9  -5   85.87   16.26
  -5  -9  -4  762.96   55.31
  -5  -9  -4  823.17   64.28
  -5  -9  -4  731.09   63.66
  -5  -9  -4  600.28   49.56
  -5  -9  -3   41.99   14.40
  -5  -9  -3   23.04   12.60
  -5  -9  -3   46.37   10.42
  -5  -9  -3    2.28   12.99
  -5  -9  -3   48.54   10.94
  -5  -9  -2  427.91   48.97
  -5  -9  -2  444.34   36.12
  -5  -9  -2  438.49   47.62
  -5  -9  -2  361.16   33.39
  -5  -9  -1   -2.25    8.68
  -5  -9  -1    1.71    4.06
  -5  -9  -1   -2.26    8.75
  -5  -9  -1   -1.95    5.80
  -5  -9   0  566.70   63.08
  -5  -9   0  560.79   43.48
  -5  -9   0  492.13   39.14
  -5  -9   0  609.95   61.24
  -5  -9   0  524.99   55.99
  -5  -9   1    2.73   11.19
  -5  -9   1   -1.04    6.21
  -5  -9   1   -1.54    4.94
  -5  -9   1    9.24   13.96
  -5  -9   1    2.28   11.67
  -5  -9   2  836.22   55.95
  -5  -9   2  917.92   84.57
  -5  -9   2  773.47   49.65
  -5  -9   3   -0.80    4.07
  -5  -9   4  146.32   31.18
  -5  -9   4  337.53   26.94
  -5  -9   5   32.95    8.95
  -5  -9   6  281.60   41.17
  -5  -9   6  247.68   24.65
  -5  -9   8  198.01   36.23
  -5  -9   9    7.98   12.60
  -5  -8 -16   11.94   16.34
  -5  -8 -15  259.40   41.18
  -5  -8 -15  230.01   45.18
  -5  -8 -14    3.28   13.47
  -5  -8 -13  225.76   36.47
  -5  -8 -11  474.71   49.93
  -5  -8 -11  401.81   39.54
  -5  -8 -11  370.17   38.71
  -5  -8 -10    2.69    6.88
  -5  -8 -10    5.19    7.32
  -5  -8 -10    6.10    8.35
  -5  -8  -9  566.64   47.10
  -5  -8  -9  554.49   48.32
  -5  -8  -9  507.96   51.69
  -5  -8  -9  492.44   43.44
  -5  -8  -8   53.51   13.79
  -5  -8  -8   50.47   14.89
  -5  -8  -8   46.55   12.63
  -5  -8  -7  605.42   51.94
  -5  -8  -7  489.74   47.20
  -5  -8  -7  607.19   48.77
  -5  -8  -6  194.02   25.55
  -5  -8  -6  228.40   27.66
  -5  -8  -6  181.33   26.30
  -5  -8  -5 1093.14   79.19
  -5  -8  -5 1081.74   81.42
  -5  -8  -5 1051.62   71.27
  -5  -8  -5 1204.45   79.19
  -5  -8  -4  314.56   37.98
  -5  -8  -4  345.73   33.30
  -5  -8  -4  370.36   31.68
  -5  -8  -4  390.13   39.10
  -5  -8  -3  688.11   62.21
  -5  -8  -3  734.71   60.61
  -5  -8  -3  697.62   51.43
  -5  -8  -3  714.98   64.17
  -5  -8  -3  623.24   48.18
  -5  -8  -2  259.65   34.00
  -5  -8  -2  251.60   24.90
  -5  -8  -2  271.59   35.94
  -5  -8  -2  256.21   25.22
  -5  -8  -2  272.15   37.20
  -5  -8  -1  211.79   21.35
  -5  -8  -1  272.62   36.28
  -5  -8  -1  191.96   30.54
  -5  -8  -1  238.83   23.37
  -5  -8   0  385.99   31.09
  -5  -8   0  477.40   51.79
  -5  -8   0  450.03   35.23
  -5  -8   0  385.26   44.77
  -5  -8   1  450.00   33.02
  -5  -8   1  570.62   62.55
  -5  -8   1  555.82   58.62
  -5  -8   1  478.84   38.05
  -5  -8   2  284.94   38.28
  -5  -8   2  398.28   49.97
  -5  -8   2  267.82   43.71
  -5  -8   2  314.34   29.41
  -5  -8   2  278.33   23.67
  -5  -8   3  163.42   16.04
  -5  -8   3   94.62   22.71
  -5  -8   4  286.70   24.90
  -5  -8   4  309.56   49.61
  -5  -8   4  328.83   26.40
  -5  -8   5   83.86   12.14
  -5  -8   6  416.18   48.95
  -5  -8   6  359.34   29.63
  -5  -8   8  208.88   36.09
  -5  -8   9    2.46   12.14
  -5  -7 -15   52.69   23.24
  -5  -7 -15   70.22   22.42
  -5  -7 -14  123.64   31.44
  -5  -7 -14   99.91   24.78
  -5  -7 -13  135.98   30.91
  -5  -7 -12  156.32   28.40
  -5  -7 -11  197.87   30.95
  -5  -7 -10  272.53   30.31
  -5  -7 -10  249.77   34.20
  -5  -7 -10  295.16   30.24
  -5  -7  -9  308.16   36.25
  -5  -7  -9  260.03   28.52
  -5  -7  -9  293.63   31.29
  -5  -7  -8  134.63   18.76
  -5  -7  -8  130.65   20.11
  -5  -7  -7  434.81   40.82
  -5  -7  -7  513.65   44.83
  -5  -7  -7  529.22   40.82
  -5  -7  -6   58.47   11.75
  -5  -7  -6   46.03   11.82
  -5  -7  -6   62.76   14.03
  -5  -7  -6   41.28   12.43
  -5  -7  -5 1189.07   75.26
  -5  -7  -5 1307.24   81.80
  -5  -7  -5 1059.25   82.64
  -5  -7  -5 1164.59   80.91
  -5  -7  -4   75.02   15.33
  -5  -7  -4   63.76   11.51
  -5  -7  -4   62.84   13.01
  -5  -7  -3 1192.20   71.27
  -5  -7  -3 1139.14   79.77
  -5  -7  -3 1105.06   83.21
  -5  -7  -2    3.72    8.05
  -5  -7  -2    4.90    5.00
  -5  -7  -2    5.25    7.56
  -5  -7  -2    8.50    9.19
  -5  -7  -2    2.48    4.22
  -5  -7  -1  856.82   55.48
  -5  -7  -1  901.79   78.08
  -5  -7  -1  891.39   73.18
  -5  -7  -1  847.24   56.58
  -5  -7  -1  773.94   67.95
  -5  -7   0   24.21   13.46
  -5  -7   0    7.26    8.24
  -5  -7   0   10.50    4.68
  -5  -7   0    8.69    5.64
  -5  -7   1  449.56   32.31
  -5  -7   1  569.41   58.18
  -5  -7   1  530.16   38.50
  -5  -7   2    0.85    4.50
  -5  -7   2   -1.87    9.92
  -5  -7   2    2.90   10.48
  -5  -7   2    2.23    2.98
  -5  -7   3  427.36   30.68
  -5  -7   3  537.10   32.74
  -5  -7   3  357.19   43.90
  -5  -7   3  559.05   62.35
  -5  -7   4    7.02    4.18
  -5  -7   4    3.29   11.89
  -5  -7   5  410.45   31.05
  -5  -7   5  386.96   28.82
  -5  -7   6   38.58    9.23
  -5  -7   9  194.96   33.14
  -5  -7  11   53.40   19.43
  -5  -6 -17   29.34   22.24
  -5  -6 -15    7.31   12.02
  -5  -6 -13   13.77   14.10
  -5  -6 -12  358.67   41.31
  -5  -6 -12  317.68   31.90
  -5  -6 -10  501.72   48.33
  -5  -6  -9   44.88   13.49
  -5  -6  -9   28.33    8.91
  -5  -6  -9   33.60   11.16
  -5  -6  -8  596.58   51.82
  -5  -6  -8  632.43   46.83
  -5  -6  -8  602.03   49.47
  -5  -6  -8  634.57   48.11
  -5  -6  -7  113.12   16.20
  -5  -6  -7  126.04   19.36
  -5  -6  -7  122.00   19.03
  -5  -6  -7  130.14   16.89
  -5  -6  -6  452.27   35.89
  -5  -6  -6  441.59   37.04
  -5  -6  -6  419.56   40.23
  -5  -6  -5  187.80   26.21
  -5  -6  -5  215.51   23.77
  -5  -6  -5  219.93   24.73
  -5  -6  -5  227.46   22.52
  -5  -6  -4  610.35   50.45
  -5  -6  -4  576.54   53.31
  -5  -6  -4  628.82   44.38
  -5  -6  -4  656.21   46.72
  -5  -6  -3  185.36   19.47
  -5  -6  -3  209.39   29.07
  -5  -6  -3  181.80   19.45
  -5  -6  -3  205.31   26.30
  -5  -6  -2  945.68   59.64
  -5  -6  -2  919.59   60.57
  -5  -6  -2  944.44   73.24
  -5  -6  -2  971.69   78.72
  -5  -6  -1  284.45   22.66
  -5  -6  -1  258.61   37.04
  -5  -6  -1  264.71   24.13
  -5  -6  -1  279.66   35.14
  -5  -6   0  345.83   24.57
  -5  -6   0  302.99   26.51
  -5  -6   0  306.66   35.18
  -5  -6   0  353.62   44.87
  -5  -6   1  273.97   19.68
  -5  -6   1  245.91   22.96
  -5  -6   1  243.64   31.28
  -5  -6   2  225.63   21.55
  -5  -6   2  240.03   16.32
  -5  -6   2  201.84   15.82
  -5  -6   3  321.83   37.55
  -5  -6   3  339.16   22.67
  -5  -6   4  226.92   17.26
  -5  -6   4  301.02   45.19
  -5  -6   4  250.51   19.01
  -5  -6   4  176.70   28.37
  -5  -6   5  150.06   15.33
  -5  -6   5  212.61   30.24
  -5  -6   6   29.29    7.54
  -5  -6   6   30.78   18.76
  -5  -6   9  311.37   39.43
  -5  -6  10    4.07   10.40
  -5  -6  11   56.97   18.68
  -5  -5 -17  126.82   36.82
  -5  -5 -16   77.67   27.98
  -5  -5 -15  154.12   28.91
  -5  -5 -14  176.67   29.82
  -5  -5 -14  130.57   30.84
  -5  -5 -13  184.03   29.41
  -5  -5 -13  201.74   25.81
  -5  -5 -12  504.49   55.27
  -5  -5 -11   55.62   13.39
  -5  -5 -10  529.49   45.07
  -5  -5 -10  586.13   50.47
  -5  -5  -9  400.05   35.52
  -5  -5  -9  335.11   30.20
  -5  -5  -9  348.65   33.38
  -5  -5  -9  293.47   31.21
  -5  -5  -9  366.74   35.90
  -5  -5  -8  588.76   47.19
  -5  -5  -8  575.19   42.55
  -5  -5  -7   85.90   15.80
  -5  -5  -7  105.53   15.06
  -5  -5  -7   93.65   13.35
  -5  -5  -7   92.33   15.31
  -5  -5  -6  633.32   48.09
  -5  -5  -6  692.28   48.18
  -5  -5  -6  671.32   53.33
  -5  -5  -5   17.48    7.22
  -5  -5  -5   22.04    6.68
  -5  -5  -5   20.81    6.83
  -5  -5  -4 1062.27   68.85
  -5  -5  -4 1108.73   70.10
  -5  -5  -4 1225.74   77.53
  -5  -5  -4 1199.40   83.72
  -5  -5  -3  123.69   14.70
  -5  -5  -3  135.23   20.08
  -5  -5  -3   99.85   11.97
  -5  -5  -2 1354.09   78.95
  -5  -5  -2 1289.94   96.99
  -5  -5  -2 1601.49   95.32
  -5  -5  -2 1170.58   73.26
  -5  -5  -2 1434.45   92.72
  -5  -5  -1  197.09   30.65
  -5  -5  -1  165.98   13.38
  -5  -5  -1  205.08   28.02
  -5  -5  -1  213.60   26.10
  -5  -5  -1  173.28   17.66
  -5  -5   0  388.95   46.67
  -5  -5   0  419.57   44.99
  -5  -5   0  402.52   39.10
  -5  -5   0  423.62   31.25
  -5  -5   1   20.79    6.00
  -5  -5   2  851.64   54.55
  -5  -5   3   27.75   10.84
  -5  -5   4  569.94   34.81
  -5  -5   4  669.75   37.06
  -5  -5   5   11.94   11.57
  -5  -5   5   16.54    4.60
  -5  -5   6  276.86   44.69
  -5  -5   6  278.70   23.19
  -5  -5   7   32.49    8.20
  -5  -5   7   23.10   16.33
  -5  -5   7   22.69   12.48
  -5  -5   8  306.62   37.42
  -5  -5  10  140.80   25.35
  -5  -4 -16  -10.92   17.24
  -5  -4 -15  231.20   42.41
  -5  -4 -15  249.88   35.55
  -5  -4 -14   -3.87    9.16
  -5  -4 -13  203.20   26.80
  -5  -4 -12   34.24   12.30
  -5  -4 -11  787.05   65.64
  -5  -4 -11  642.52   56.27
  -5  -4 -10  142.49   21.77
  -5  -4 -10  178.97   22.06
  -5  -4 -10  146.39   22.06
  -5  -4 -10  160.05   22.51
  -5  -4  -9 1070.24   68.72
  -5  -4  -9  884.53   68.73
  -5  -4  -9  938.58   68.26
  -5  -4  -8   43.17   10.55
  -5  -4  -8   38.50    8.56
  -5  -4  -8   29.79   10.22
  -5  -4  -8   45.53   11.83
  -5  -4  -8   32.91    9.91
  -5  -4  -7  825.74   56.95
  -5  -4  -7  728.07   49.27
  -5  -4  -7  692.22   55.20
  -5  -4  -6  289.67   30.48
  -5  -4  -6  312.41   27.20
  -5  -4  -6  297.20   25.83
  -5  -4  -5  313.68   32.44
  -5  -4  -5  285.81   24.98
  -5  -4  -5  268.58   25.67
  -5  -4  -4  742.59   55.67
  -5  -4  -4  764.80   62.40
  -5  -4  -4  849.62   52.44
  -5  -4  -4  775.68   50.50
  -5  -4  -3  529.41   35.63
  -5  -4  -3  497.32   41.90
  -5  -4  -3  485.37   47.40
  -5  -4  -3  444.90   32.02
  -5  -4  -2  221.10   26.97
  -5  -4  -2  248.83   21.18
  -5  -4  -2  227.45   17.27
  -5  -4  -2  240.75   32.48
  -5  -4  -1  739.61   59.08
  -5  -4  -1  663.71   38.43
  -5  -4  -1  817.15   47.37
  -5  -4  -1  747.82   65.35
  -5  -4   0  982.18   74.29
  -5  -4   0  900.72   56.51
  -5  -4   0  881.70   65.41
  -5  -4   1  176.99   27.94
  -5  -4   1  163.78   16.01
  -5  -4   2  959.83   77.87
  -5  -4   2  835.95   53.43
  -5  -4   3  447.75   42.47
  -5  -4   3  610.48   59.70
  -5  -4   4  708.90   70.15
  -5  -4   5  170.86   14.35
  -5  -4   5  167.78   32.84
  -5  -4   5  163.79   24.64
  -5  -4   6  496.81   34.70
  -5  -4   6  430.50   55.94
  -5  -4   7   30.60    8.36
  -5  -4   7   18.29   14.51
  -5  -3 -15  115.37   32.24
  -5  -3 -15  132.59   25.33
  -5  -3 -14  122.50   29.30
  -5  -3 -13  114.81   27.45
  -5  -3 -13  137.54   22.69
  -5  -3 -12  108.80   20.47
  -5  -3 -12   78.45   17.71
  -5  -3 -11  466.16   46.17
  -5  -3 -11  522.33   48.58
  -5  -3 -11  439.04   48.47
  -5  -3 -10  101.16   15.52
  -5  -3 -10   68.74   14.78
  -5  -3 -10  110.05   19.04
  -5  -3 -10   92.86   18.77
  -5  -3 -10   92.57   18.21
  -5  -3  -9  694.12   51.18
  -5  -3  -8  295.81   32.64
  -5  -3  -8  294.43   23.68
  -5  -3  -8  290.03   28.76
  -5  -3  -8  279.59   27.90
  -5  -3  -7  791.69   51.66
  -5  -3  -7  845.97   57.63
  -5  -3  -7  832.41   63.24
  -5  -3  -7  853.08   59.78
  -5  -3  -6  120.38   13.74
  -5  -3  -6  115.47   18.80
  -5  -3  -6  111.46   17.60
  -5  -3  -5 1101.10   69.20
  -5  -3  -5 1116.03   69.40
  -5  -3  -5 1107.87   69.44
  -5  -3  -4    2.70    4.44
  -5  -3  -4    5.93    7.31
  -5  -3  -4    7.96    4.36
  -5  -3  -3 1012.79   57.91
  -5  -3  -3  935.82   59.17
  -5  -3  -3  895.79   73.03
  -5  -3  -3  959.41   66.38
  -5  -3  -2   -1.78    7.69
  -5  -3  -2    0.55    3.03
  -5  -3  -1  447.74   32.58
  -5  -3  -1  454.37   42.51
  -5  -3  -1  555.26   42.08
  -5  -3   0   67.98   16.46
  -5  -3   0   82.93   10.42
  -5  -3   1 1434.68   82.52
  -5  -3   2   18.38   11.21
  -5  -3   2   18.91    5.48
  -5  -3   3 1823.93  122.75
  -5  -3   3 1562.74   93.44
  -5  -3   3 1823.40  106.10
  -5  -3   4   31.15   14.74
  -5  -3   5  864.07   48.72
  -5  -3   5 1096.64   86.62
  -5  -3   6  105.15   11.64
  -5  -3   6   59.46   21.14
  -5  -3   7  375.80   30.09
  -5  -3   7  304.31   45.85
  -5  -3   7  329.68   34.44
  -5  -3   8  169.26   23.53
  -5  -2 -15   -1.92    7.88
  -5  -2 -14  227.33   30.86
  -5  -2 -14  184.86   36.50
  -5  -2 -13   -2.48   13.12
  -5  -2 -13    1.71    8.09
  -5  -2 -12  363.94   31.96
  -5  -2 -12  292.91   35.75
  -5  -2 -12  278.64   38.89
  -5  -2 -11   20.86    8.11
  -5  -2 -11    5.47    9.00
  -5  -2 -11    4.18    7.14
  -5  -2 -11   11.63    9.37
  -5  -2 -10  541.89   52.07
  -5  -2 -10  551.75   47.93
  -5  -2 -10  648.15   45.06
  -5  -2  -9   44.37   11.78
  -5  -2  -9   44.03    9.70
  -5  -2  -9   31.08   12.19
  -5  -2  -9   28.16    9.81
  -5  -2  -8  919.40   69.59
  -5  -2  -8  830.24   60.80
  -5  -2  -8  841.07   52.36
  -5  -2  -8  842.40   58.14
  -5  -2  -8  920.89   62.77
  -5  -2  -7   84.35   13.87
  -5  -2  -7   69.41   12.45
  -5  -2  -7   69.16    9.14
  -5  -2  -7   72.47   16.42
  -5  -2  -7   84.67   14.37
  -5  -2  -6  387.13   34.51
  -5  -2  -6  329.87   36.39
  -5  -2  -6  364.49   26.97
  -5  -2  -5  367.72   37.73
  -5  -2  -5  394.48   37.30
  -5  -2  -5  397.89   31.27
  -5  -2  -5  376.69   29.65
  -5  -2  -4  852.05   57.38
  -5  -2  -4  887.35   67.03
  -5  -2  -4  886.45   55.63
  -5  -2  -3  408.94   34.36
  -5  -2  -2  516.92   43.41
  -5  -2  -2  553.84   36.14
  -5  -2  -1  342.04   24.73
  -5  -2   0  625.78   54.61
  -5  -2   0  665.37   47.31
  -5  -2   0  652.23   41.12
  -5  -2   1  540.74   35.45
  -5  -2   2  578.18   54.37
  -5  -2   2  552.40   42.02
  -5  -2   2  537.77   35.36
  -5  -2   3  938.87   56.90
  -5  -2   3  997.83   65.79
  -5  -2   3 1012.11   80.74
  -5  -2   4  334.08   42.25
  -5  -2   5 1050.40   59.20
  -5  -2   5  861.96   73.15
  -5  -2   6  207.01   17.18
  -5  -2   6  252.07   25.37
  -5  -2   6  219.80   36.13
  -5  -2   7  556.43   46.76
  -5  -2   7  681.95   44.27
  -5  -2   7  642.93   66.95
  -5  -2   8   15.38    8.14
  -5  -1 -14  145.55   26.65
  -5  -1 -13   78.92   19.99
  -5  -1 -13  124.96   26.93
  -5  -1 -12  182.34   30.66
  -5  -1 -12  180.58   27.62
  -5  -1 -11  125.83   23.68
  -5  -1 -11  151.71   25.43
  -5  -1 -11  149.42   15.87
  -5  -1 -11  150.51   25.17
  -5  -1 -11  130.91   21.07
  -5  -1 -10  300.12   25.84
  -5  -1 -10  338.33   35.68
  -5  -1 -10  335.13   34.17
  -5  -1 -10  332.98   37.70
  -5  -1  -9  218.62   25.38
  -5  -1  -9  181.44   18.68
  -5  -1  -9  205.87   29.00
  -5  -1  -9  202.07   24.38
  -5  -1  -8  622.86   47.65
  -5  -1  -8  504.57   39.66
  -5  -1  -8  550.88   35.03
  -5  -1  -8  616.43   54.16
  -5  -1  -7   88.36   12.25
  -5  -1  -7   74.48   17.90
  -5  -1  -7   98.89   14.33
  -5  -1  -7   69.87    8.58
  -5  -1  -7  105.53   15.64
  -5  -1  -6  698.26   44.65
  -5  -1  -6  760.83   54.28
  -5  -1  -6  772.83   52.76
  -5  -1  -6  744.87   62.17
  -5  -1  -5  286.25   24.62
  -5  -1  -5  229.94   30.23
  -5  -1  -5  230.72   19.88
  -5  -1  -4 1175.29   88.13
  -5  -1  -4 1309.88   76.42
  -5  -1  -3   18.24    5.26
  -5  -1  -2 1037.08   71.17
  -5  -1  -2 1074.35   62.74
  -5  -1   0 1152.44   81.32
  -5  -1   0 1148.23   65.25
  -5  -1   1  101.91   18.66
  -5  -1   1  100.92    9.94
  -5  -1   2  916.50   74.33
  -5  -1   2  859.78   59.91
  -5  -1   2 1032.18   56.29
  -5  -1   3    5.69    7.79
  -5  -1   3    3.74    2.90
  -5  -1   4 1024.93   60.94
  -5  -1   4  913.70   76.61
  -5  -1   4  871.95   53.56
  -5  -1   5   15.58   12.59
  -5  -1   5   26.83    7.42
  -5  -1   5   19.05    3.59
  -5  -1   6  648.22   45.65
  -5  -1   7  193.80   34.26
  -5  -1   7  215.60   19.91
  -5  -1   8  518.90   62.04
  -5  -1   8  642.79   45.92
  -5  -1   9  126.72   16.94
  -5   0 -13  201.86   33.65
  -5   0 -11  255.33   35.46
  -5   0 -11  275.81   34.08
  -5   0 -11  256.52   34.45
  -5   0  -9  448.14   47.47
  -5   0  -9  538.32   42.60
  -5   0  -9  490.75   48.88
  -5   0  -8  183.90   19.89
  -5   0  -8  226.15   30.34
  -5   0  -8  169.50   13.38
  -5   0  -7  791.20   46.71
  -5   0  -7 1025.46   73.44
  -5   0  -6  214.41   11.64
  -5   0  -6  254.22   30.70
  -5   0  -5  780.95   65.66
  -5   0  -4  486.60   25.96
  -5   0  -4  374.37   35.60
  -5   0  -3  686.60   42.71
  -5   0  -3  579.57   54.80
  -5   0  -2 1147.99   71.15
  -5   0  -1  856.63   58.90
  -5   0   0  421.58   29.72
  -5   0   0  352.42   34.73
  -5   0   1  570.67   47.90
  -5   0   1  549.71   32.48
  -5   0   2  533.65   31.21
  -5   0   2  508.65   47.59
  -5   0   3  438.23   26.97
  -5   0   3  416.45   44.06
  -5   0   4  410.80   25.75
  -5   0   4  382.31   27.18
  -5   0   4  421.37   44.68
  -5   0   5   52.15    6.70
  -5   0   5   66.63   17.76
  -5   0   6  572.12   37.17
  -5   0   6  581.31   38.47
  -5   0   7   99.24   24.39
  -5   0   8  955.60   79.98
  -5   0   8  913.55   55.32
  -5   1 -12   25.96   11.36
  -5   1 -12   15.12   12.57
  -5   1 -11  139.92   26.67
  -5   1 -10   82.73   15.13
  -5   1 -10   73.42   19.11
  -5   1  -8   65.09    8.39
  -5   1  -8   59.04    5.52
  -5   1  -8   62.12   15.61
  -5   1  -8   67.86   17.65
  -5   1  -7  922.84   74.42
  -5   1  -6   59.91   17.02
  -5   1  -6   52.44   12.81
  -5   1  -5 1074.65   83.49
  -5   1  -1  477.66   35.11
  -5   1   0   11.73    6.32
  -5   1   1 1240.64   82.09
  -5   1   2   49.61   12.95
  -5   1   3  755.98   61.72
  -5   1   4  110.10   21.57
  -5   1   5  391.33   23.57
  -5   1   5  418.81   44.90
  -5   1   6  266.38   36.56
  -5   1   6  254.89   17.42
  -5   1   6  238.34   20.31
  -5   1   7  444.30   30.21
  -5   1   7  557.84   56.38
  -5   1   7  501.74   35.35
  -5   1   8  216.05   22.68
  -5   2 -11   14.40    7.59
  -5   2 -11    2.23   10.13
  -5   2 -10  380.27   30.24
  -5   2  -9   84.45   20.61
  -5   2  -9   63.93   19.26
  -5   2  -8  320.12   36.28
  -5   2  -8  314.78   38.21
  -5   2  -7  246.73   33.64
  -5   2  -7  283.87   31.82
  -5   2  -6  464.08   47.64
  -5   2  -6  448.43   40.83
  -5   2  -5  518.02   42.81
  -5   2  -4  917.52   62.66
  -5   2  -3  401.79   32.38
  -5   2  -3  417.30   45.44
  -5   2  -2  408.23   42.24
  -5   2  -2  304.76   25.78
  -5   2  -1  598.98   54.95
  -5   2   7  328.96   22.66
  -5   2   7  108.10    8.03
  -5   2   8    0.90    5.38
  -5   3 -10  229.58   35.70
  -5   3  -9   83.41   20.99
  -5   3  -7  200.96   28.22
  -5   3  -7  196.44   29.73
  -5   3  -6  467.68   44.55
  -5   3  -4  727.63   64.59
  -5   3  -3   -1.99    7.70
  -5   3  -2 1162.85   75.42
  -5   3  -2  577.95   45.37
  -5   3  -1   26.55   12.51
  -5   4  -8   41.46   15.14
  -5   4  -5  147.75   23.21
  -5   4  -4  332.46   40.27
  -5   4  -3  469.80   49.81
  -5   4  -2  497.29   52.29
  -5   4  -2  536.58   39.88
  -5   4  -1  341.31   27.31
  -5   4  -1  422.35   44.85
  -5   4   0  404.35   44.43
  -5   5  -9   44.28   21.12
  -5   5  -7  171.36   28.87
  -5   5  -6   -1.97    7.63
  -5   5  -5  579.17   55.85
  -5   5  -4   69.98   19.08
  -5   5  -3  499.49   42.20
  -5   5  -2    8.34    6.22
  -5   5  -1  490.20   36.53
  -5   5  -1  522.51   52.97
  -5   5   0   18.20   12.40
  -5   6  -8  234.18   37.40
  -5   6  -6  111.02   23.94
  -5   6  -6  110.23   23.61
  -5   6  -5  124.02   24.26
  -5   6  -4  108.27   23.02
  -5   6  -2  125.84   24.84
  -5   6  -2   13.21    7.44
  -5   6  -1  305.71   39.86
  -5   6   0   73.81   19.91
  -5   7  -8  256.49   40.69
  -5   7  -7    9.07   11.18
  -5   7  -5    7.33    9.04
  -5   7  -4  283.35   38.73
  -5   7  -3   28.20   14.55
  -5   7  -3   12.35    9.23
  -5   7  -2  267.19   37.68
  -5   7  -2  248.16   27.40
  -5   7  -1   42.82   17.02
  -5   7   0  118.81   25.00
  -5   8  -7  120.83   29.27
  -5   8  -5  160.98   27.64
  -5   8  -2  102.12   24.52
  -5   8  -1   46.91   18.29
  -5   8   0  147.26   28.78
  -5   8   1   30.82   14.83
  -5   9   1  133.57   28.46
  -4 -16  -3   96.22   25.79
  -4 -16  -2   -5.25   11.91
  -4 -16  -1   64.47   21.70
  -4 -15  -7    3.61   18.47
  -4 -15  -7   17.90   13.55
  -4 -15  -6   85.17   24.60
  -4 -15  -5   61.54   20.98
  -4 -15  -4  148.20   29.93
  -4 -15  -3   40.90   18.12
  -4 -15  -3   37.16   21.65
  -4 -15  -2   26.16   19.25
  -4 -15  -2   66.09   20.78
  -4 -15  -1   46.38   17.81
  -4 -15   0   36.66   15.14
  -4 -15   1   94.65   23.96
  -4 -15   2   44.28   17.00
  -4 -14 -11   29.47   22.57
  -4 -14 -10   49.98   25.95
  -4 -14  -9   94.00   23.73
  -4 -14  -9    3.48   17.22
  -4 -14  -8   -3.39   14.68
  -4 -14  -8  100.34   24.67
  -4 -14  -7   25.50   13.51
  -4 -14  -7   29.97   21.39
  -4 -14  -6   99.15   24.52
  -4 -14  -6   82.81   28.67
  -4 -14  -5    2.20    9.99
  -4 -14  -4  192.75   32.45
  -4 -14  -3   14.93   10.93
  -4 -14  -2   65.44   26.60
  -4 -14  -2  224.44   32.72
  -4 -14  -1    3.46   17.03
  -4 -14  -1   -2.07    7.99
  -4 -14   0  190.13   29.13
  -4 -14   0   37.83   20.99
  -4 -14   1    2.02    9.56
  -4 -14   2  183.00   29.89
  -4 -14   3    9.78   11.04
  -4 -14   4  103.68   23.04
  -4 -13 -12    7.43   19.67
  -4 -13 -11  127.46   27.77
  -4 -13 -10    9.69   11.48
  -4 -13  -9  254.95   35.33
  -4 -13  -9   19.44   20.69
  -4 -13  -8    8.77   10.81
  -4 -13  -8    6.33   15.00
  -4 -13  -7  219.03   33.22
  -4 -13  -6   27.45   17.79
  -4 -13  -6   42.57   15.78
  -4 -13  -5  155.12   26.25
  -4 -13  -5   91.10   27.33
  -4 -13  -4   61.48   23.11
  -4 -13  -4   32.61   14.03
  -4 -13  -3  131.61   24.36
  -4 -13  -2  117.93   22.74
  -4 -13  -2   37.80   22.72
  -4 -13  -1  118.36   22.67
  -4 -13   0  140.28   33.20
  -4 -13   0  194.89   29.36
  -4 -13   1   34.95   20.83
  -4 -13   1  162.40   25.83
  -4 -13   2   93.53   20.60
  -4 -13   3  107.50   21.51
  -4 -13   4  150.89   25.45
  -4 -12 -12   64.19   21.02
  -4 -12 -11  128.48   27.31
  -4 -12 -10   20.70   13.74
  -4 -12  -9  176.60   30.09
  -4 -12  -8   20.32   11.50
  -4 -12  -7  492.15   60.77
  -4 -12  -7  548.05   45.56
  -4 -12  -7  514.78   52.34
  -4 -12  -6   -1.83    7.93
  -4 -12  -6    1.21    6.42
  -4 -12  -6    2.82   11.58
  -4 -12  -5  311.89   34.78
  -4 -12  -5  335.63   30.54
  -4 -12  -4   13.95   11.49
  -4 -12  -4   32.51   10.58
  -4 -12  -4   10.15    9.00
  -4 -12  -4   16.70   13.75
  -4 -12  -3  263.08   29.10
  -4 -12  -3  208.85   29.31
  -4 -12  -3  217.95   35.86
  -4 -12  -3  257.40   37.55
  -4 -12  -2    2.51    9.09
  -4 -12  -2   -1.28    6.05
  -4 -12  -2    2.88   13.08
  -4 -12  -2   -1.60    7.27
  -4 -12  -1  384.28   47.13
  -4 -12  -1  343.98   35.82
  -4 -12  -1  356.67   33.58
  -4 -12  -1  349.54   45.75
  -4 -12   0    2.91   15.42
  -4 -12   0   11.55   13.10
  -4 -12   0    9.43    8.87
  -4 -12   1  273.24   32.85
  -4 -12   1  253.65   43.21
  -4 -12   2    7.70    8.43
  -4 -12   3  305.34   34.49
  -4 -12   5  137.11   22.53
  -4 -12   6   29.97   11.51
  -4 -11 -13   15.86   13.54
  -4 -11 -12  159.69   30.46
  -4 -11 -11   18.73   12.84
  -4 -11 -10  150.08   27.89
  -4 -11  -9   80.42   20.42
  -4 -11  -9   60.10   14.14
  -4 -11  -8  304.78   30.74
  -4 -11  -8  261.85   35.02
  -4 -11  -7  185.92   27.15
  -4 -11  -7  207.82   29.62
  -4 -11  -7  185.27   26.33
  -4 -11  -7  160.47   20.64
  -4 -11  -6  360.59   39.91
  -4 -11  -6  385.50   38.02
  -4 -11  -6  432.08   41.22
  -4 -11  -6  451.92   34.11
  -4 -11  -5  234.79   29.31
  -4 -11  -5  236.30   25.06
  -4 -11  -4  197.45   30.33
  -4 -11  -4  232.23   24.78
  -4 -11  -4  197.51   26.71
  -4 -11  -3  299.31   33.28
  -4 -11  -3  219.14   37.71
  -4 -11  -3  332.84   41.01
  -4 -11  -3  329.19   31.43
  -4 -11  -2  162.73   29.51
  -4 -11  -2  213.00   24.00
  -4 -11  -2  159.34   23.72
  -4 -11  -1  211.60   24.96
  -4 -11  -1  173.08   24.81
  -4 -11  -1  233.77   36.01
  -4 -11  -1  224.43   34.57
  -4 -11   0  103.99   18.81
  -4 -11   0  110.07   25.65
  -4 -11   0  139.16   29.60
  -4 -11   1  148.70   32.05
  -4 -11   1  169.68   23.05
  -4 -11   1  136.13   30.68
  -4 -11   2   17.74   15.23
  -4 -11   2   31.48   17.84
  -4 -11   2   40.14   17.64
  -4 -11   2   48.02   12.89
  -4 -11   3  181.13   37.52
  -4 -11   3  165.16   22.59
  -4 -11   4   44.96   13.11
  -4 -11   5  172.62   36.25
  -4 -11   5  252.37   28.60
  -4 -11   6    2.63    6.24
  -4 -11   7  182.91   24.65
  -4 -10 -14  109.85   31.08
  -4 -10 -14   97.18   26.61
  -4 -10 -12  132.47   28.07
  -4 -10 -11   41.34   15.53
  -4 -10 -10  352.47   34.92
  -4 -10 -10  314.30   40.93
  -4 -10  -9   35.85   14.12
  -4 -10  -9   70.19   16.10
  -4 -10  -8  442.50   38.44
  -4 -10  -8  449.40   43.37
  -4 -10  -8  409.51   44.98
  -4 -10  -7   24.53    9.34
  -4 -10  -7   27.03   11.64
  -4 -10  -7   38.63   12.58
  -4 -10  -6  836.65   64.68
  -4 -10  -6  802.02   56.62
  -4 -10  -6  678.62   60.92
  -4 -10  -6  795.26   65.00
  -4 -10  -5    1.02    5.59
  -4 -10  -5    1.44    5.90
  -4 -10  -5    8.34    8.83
  -4 -10  -5   -3.48    7.88
  -4 -10  -4  678.29   72.48
  -4 -10  -4  910.07   72.19
  -4 -10  -4 1063.99   64.35
  -4 -10  -4  814.26   64.67
  -4 -10  -3    9.69   10.60
  -4 -10  -3    6.29    6.44
  -4 -10  -3    2.32   11.45
  -4 -10  -3    4.14    5.84
  -4 -10  -2  408.98   37.11
  -4 -10  -2  407.86   46.13
  -4 -10  -2  398.65   35.13
  -4 -10  -1   36.23   14.87
  -4 -10  -1   12.73    7.13
  -4 -10   0  296.75   41.47
  -4 -10   0  279.94   39.52
  -4 -10   0  277.71   28.88
  -4 -10   1   76.84   22.98
  -4 -10   1   12.11   15.76
  -4 -10   1   62.76   13.05
  -4 -10   1   84.45   22.83
  -4 -10   2  220.81   36.77
  -4 -10   2  352.23   32.06
  -4 -10   2  302.15   45.61
  -4 -10   2  325.36   45.72
  -4 -10   3    6.86    7.00
  -4 -10   3    2.47    9.55
  -4 -10   3    9.46   12.19
  -4 -10   4  188.23   37.73
  -4 -10   4  136.73   19.58
  -4 -10   4  160.60   35.66
  -4 -10   5   87.90   15.33
  -4 -10   5   49.99   12.22
  -4 -10   6  222.46   26.59
  -4 -10   6  198.90   24.35
  -4 -10   8  107.82   28.77
  -4  -9 -15  171.86   39.01
  -4  -9 -14    2.67    8.95
  -4  -9 -14    6.96   13.46
  -4  -9 -13  210.53   35.13
  -4  -9 -12   45.54   17.49
  -4  -9 -11  435.29   51.76
  -4  -9 -11  549.09   46.81
  -4  -9 -10   31.72   11.39
  -4  -9 -10   18.97   11.60
  -4  -9  -9  526.43   45.76
  -4  -9  -9  454.60   48.80
  -4  -9  -8   77.03   15.93
  -4  -9  -8   64.55   17.20
  -4  -9  -7  465.98   41.44
  -4  -9  -7  413.13   36.04
  -4  -9  -7  407.77   42.38
  -4  -9  -6  412.44   40.17
  -4  -9  -6  385.93   39.14
  -4  -9  -6  433.01   39.95
  -4  -9  -6  356.68   32.82
  -4  -9  -5  779.76   64.54
  -4  -9  -5  788.10   62.47
  -4  -9  -5  948.00   67.15
  -4  -9  -5  834.14   57.82
  -4  -9  -4  436.49   39.38
  -4  -9  -4  378.37   41.73
  -4  -9  -4  511.08   45.48
  -4  -9  -3  487.17   42.53
  -4  -9  -3  590.97   51.55
  -4  -9  -2  341.37   31.83
  -4  -9  -1   67.18   17.98
  -4  -9  -1   61.21   11.72
  -4  -9   0  474.76   53.10
  -4  -9   0  503.97   39.86
  -4  -9   0  491.25   39.78
  -4  -9   0  478.18   51.94
  -4  -9   1  146.63   18.45
  -4  -9   1  143.79   29.34
  -4  -9   1  146.97   19.40
  -4  -9   2  378.93   31.63
  -4  -9   2  346.79   46.31
  -4  -9   2  231.72   36.14
  -4  -9   2  376.22   49.57
  -4  -9   3   87.53   14.16
  -4  -9   3   93.25   26.24
  -4  -9   3  111.80   28.11
  -4  -9   4  268.26   25.63
  -4  -9   4  154.37   30.81
  -4  -9   5   53.34   11.84
  -4  -9   5   48.25   11.56
  -4  -9   5   60.55   22.99
  -4  -9   6  330.93   44.53
  -4  -9   8  201.68   35.38
  -4  -9   9   -5.21   11.81
  -4  -8 -14   72.52   22.27
  -4  -8 -14   37.52   19.41
  -4  -8 -13  301.99   47.74
  -4  -8 -13  335.52   44.18
  -4  -8 -12   51.31   17.37
  -4  -8 -11  449.21   49.94
  -4  -8 -10  103.94   17.62
  -4  -8 -10   93.79   21.66
  -4  -8  -9  657.80   52.09
  -4  -8  -9  590.83   48.63
  -4  -8  -9  628.18   58.08
  -4  -8  -8   38.25   11.33
  -4  -8  -8   31.38   12.28
  -4  -8  -7  494.93   40.91
  -4  -8  -7  569.65   45.54
  -4  -8  -7  538.82   49.34
  -4  -8  -6   37.18    9.22
  -4  -8  -6   33.06   11.27
  -4  -8  -6   48.24   12.03
  -4  -8  -6   30.01   10.42
  -4  -8  -5  869.00   64.87
  -4  -8  -5  895.86   64.67
  -4  -8  -5  854.88   65.10
  -4  -8  -4    1.45    6.26
  -4  -8  -4    1.14    5.19
  -4  -8  -4   -1.35    5.83
  -4  -8  -3 1079.01   83.63
  -4  -8  -3 1191.76   77.74
  -4  -8  -3 1305.38   86.19
  -4  -8  -2    1.90    9.40
  -4  -8  -2   27.03    7.84
  -4  -8  -1 1094.29   79.55
  -4  -8  -1 1060.53   79.52
  -4  -8  -1 1046.95   64.95
  -4  -8  -1  849.91   62.69
  -4  -8   0   15.47   11.28
  -4  -8   0   29.41    7.65
  -4  -8   0   26.40    8.76
  -4  -8   0   14.03   12.01
  -4  -8   1  995.46   83.05
  -4  -8   1  860.32   57.65
  -4  -8   1  914.81   60.51
  -4  -8   1  794.57   70.91
  -4  -8   2  101.36   22.48
  -4  -8   2  121.11   15.37
  -4  -8   3  536.16   39.65
  -4  -8   3  491.10   52.09
  -4  -8   3  566.53   62.61
  -4  -8   4   38.86    8.87
  -4  -8   4   19.13   13.42
  -4  -8   4   31.00   18.05
  -4  -8   5  530.61   64.84
  -4  -8   5  451.66   37.02
  -4  -8   6   32.52    9.86
  -4  -8   7  253.40   27.62
  -4  -8   8  143.64   28.47
  -4  -8   9  151.11   29.79
  -4  -7 -15   -3.74   12.53
  -4  -7 -15    7.76   11.18
  -4  -7 -14  220.44   41.62
  -4  -7 -13   84.14   22.00
  -4  -7 -13   63.20   22.47
  -4  -7 -12  315.35   36.68
  -4  -7 -12  387.24   44.83
  -4  -7 -11  145.32   26.30
  -4  -7 -10  553.80   46.38
  -4  -7  -9   89.89   19.43
  -4  -7  -8  519.07   41.79
  -4  -7  -8  448.51   45.91
  -4  -7  -7   36.83   11.63
  -4  -7  -7   33.84    9.54
  -4  -7  -6   98.76   17.80
  -4  -7  -6   97.97   16.12
  -4  -7  -6   91.89   14.96
  -4  -7  -5  617.95   50.59
  -4  -7  -5  652.29   49.36
  -4  -7  -5  637.70   50.54
  -4  -7  -4  440.36   41.37
  -4  -7  -4  468.95   40.16
  -4  -7  -4  508.82   41.75
  -4  -7  -3  753.89   55.14
  -4  -7  -3  745.00   61.49
  -4  -7  -3  803.14   53.29
  -4  -7  -3  810.05   67.38
  -4  -7  -3  873.16   61.71
  -4  -7  -2  592.43   38.76
  -4  -7  -2  518.66   38.28
  -4  -7  -2  490.23   47.19
  -4  -7  -1  394.95   31.45
  -4  -7  -1  450.18   33.45
  -4  -7  -1  406.24   42.15
  -4  -7  -1  429.19   42.77
  -4  -7   0  135.96   14.93
  -4  -7   0  153.64   17.20
  -4  -7   0  131.03   23.79
  -4  -7   0  171.19   25.41
  -4  -7   1  854.11   56.73
  -4  -7   1  952.21   75.80
  -4  -7   1  978.14   79.81
  -4  -7   1  771.50   52.28
  -4  -7   2  132.01   22.98
  -4  -7   2  186.42   32.89
  -4  -7   3  908.19   55.14
  -4  -7   3  744.85   67.41
  -4  -7   3  852.03   80.04
  -4  -7   4  148.28   25.70
  -4  -7   6   20.63   16.98
  -4  -7   7  374.99   56.02
  -4  -7   8    2.38    6.30
  -4  -7   9  405.44   47.29
  -4  -6 -16  167.54   40.80
  -4  -6 -15   91.61   29.14
  -4  -6 -15   88.34   23.69
  -4  -6 -14  215.96   41.26
  -4  -6 -14  215.81   33.59
  -4  -6 -13   26.20   15.47
  -4  -6 -12  392.94   48.72
  -4  -6 -12  310.21   28.98
  -4  -6 -12  406.62   44.50
  -4  -6 -11   13.56    6.67
  -4  -6 -10  746.63   63.68
  -4  -6  -9  166.09   25.66
  -4  -6  -8  393.73   34.90
  -4  -6  -8  435.85   42.06
  -4  -6  -7    2.80    5.74
  -4  -6  -7    4.66    4.60
  -4  -6  -6  506.52   43.37
  -4  -6  -6  454.76   38.83
  -4  -6  -6  475.15   37.85
  -4  -6  -5   12.60    7.03
  -4  -6  -5   14.66    6.65
  -4  -6  -5    7.57    5.36
  -4  -6  -4 1289.15   87.62
  -4  -6  -4 1314.20   80.38
  -4  -6  -4 1427.35   86.68
  -4  -6  -4 1295.58   84.62
  -4  -6  -3    6.20    4.85
  -4  -6  -3    6.79    6.16
  -4  -6  -3    3.38    4.36
  -4  -6  -2  582.86   41.47
  -4  -6  -2  543.01   49.97
  -4  -6  -2  580.14   40.36
  -4  -6  -1   75.17   10.94
  -4  -6  -1   67.46   10.15
  -4  -6  -1   64.01   16.16
  -4  -6  -1   75.41   15.71
  -4  -6   0  769.26   60.16
  -4  -6   0  848.07   66.11
  -4  -6   0  669.14   45.68
  -4  -6   0  792.25   49.90
  -4  -6   1  157.20   16.53
  -4  -6   1  128.45   12.81
  -4  -6   1  152.33   23.10
  -4  -6   2 1603.20  114.48
  -4  -6   2 1476.39  113.98
  -4  -6   3   11.44    8.13
  -4  -6   3   25.64    5.67
  -4  -6   4  545.39   51.01
  -4  -6   5   24.98    7.20
  -4  -6   5   16.94   12.39
  -4  -6   6  298.90   27.13
  -4  -6   7  220.29   23.92
  -4  -6   9  165.30   28.02
  -4  -6  10   91.57   21.93
  -4  -6  11   38.52   16.04
  -4  -5 -17  147.56   41.69
  -4  -5 -16    8.05   14.57
  -4  -5 -15  330.19   51.57
  -4  -5 -15  275.33   40.20
  -4  -5 -14    6.38   10.69
  -4  -5 -13  324.13   46.26
  -4  -5 -13  283.19   28.79
  -4  -5 -12   89.38   18.92
  -4  -5 -12   99.84   24.53
  -4  -5 -12   85.36   19.74
  -4  -5 -12   81.81   14.83
  -4  -5 -11  351.65   43.69
  -4  -5 -10  179.41   25.15
  -4  -5 -10  125.18   17.43
  -4  -5  -9  472.59   37.39
  -4  -5  -8  232.85   27.50
  -4  -5  -8  208.15   21.75
  -4  -5  -7  616.22   50.95
  -4  -5  -7  686.26   47.44
  -4  -5  -6  657.82   51.33
  -4  -5  -6  838.08   51.91
  -4  -5  -6  745.19   55.24
  -4  -5  -5  828.55   58.40
  -4  -5  -5  863.34   56.10
  -4  -5  -5  847.94   59.08
  -4  -5  -5  819.40   54.92
  -4  -5  -4  535.38   39.99
  -4  -5  -4  609.39   43.40
  -4  -5  -4  598.87   43.51
  -4  -5  -4  605.27   47.09
  -4  -5  -3  382.99   34.06
  -4  -5  -3  398.81   30.30
  -4  -5  -3  402.46   31.63
  -4  -5  -2  499.35   42.21
  -4  -5  -2  488.88   34.99
  -4  -5  -2  446.97   43.96
  -4  -5  -2  488.38   34.75
  -4  -5  -1  153.47   23.95
  -4  -5  -1  137.50   14.73
  -4  -5  -1  144.75   14.49
  -4  -5  -1  145.74   21.42
  -4  -5  -1  127.80   20.04
  -4  -5   0  446.12   39.33
  -4  -5   0  401.51   41.01
  -4  -5   0  367.71   42.82
  -4  -5   0  387.72   27.07
  -4  -5   0  398.89   29.49
  -4  -5   1  139.89   12.39
  -4  -5   1  185.67   17.03
  -4  -5   1  214.24   29.12
  -4  -5   2  680.69   40.22
  -4  -5   3  342.17   36.48
  -4  -5   3  396.19   26.59
  -4  -5   4  964.07   85.70
  -4  -5   5   65.97   10.46
  -4  -5   6  803.40   53.81
  -4  -5   7    0.90    4.93
  -4  -5   7    1.83    7.89
  -4  -5   8  312.95   29.72
  -4  -5   8  278.77   34.93
  -4  -5   9    6.98    6.57
  -4  -5  13    1.91    9.42
  -4  -4 -16   67.41   29.89
  -4  -4 -15  116.89   33.73
  -4  -4 -14  106.65   28.96
  -4  -4 -13  275.94   42.88
  -4  -4 -13  231.00   27.06
  -4  -4 -13  300.23   36.23
  -4  -4 -12   91.88   24.49
  -4  -4 -12   90.10   19.06
  -4  -4 -12   84.55   15.90
  -4  -4 -12   95.16   19.70
  -4  -4 -11  795.68   60.97
  -4  -4 -11  971.29   77.41
  -4  -4 -11  934.21   68.10
  -4  -4 -10   30.82   10.30
  -4  -4 -10   17.99    8.39
  -4  -4  -9  715.08   52.60
  -4  -4  -8   56.85   11.85
  -4  -4  -7 1134.16   75.18
  -4  -4  -7 1228.18   78.29
  -4  -4  -6    2.50    4.12
  -4  -4  -6    3.83    3.49
  -4  -4  -6    2.68    4.05
  -4  -4  -6    0.77    4.21
  -4  -4  -5 1689.96  104.89
  -4  -4  -5 1806.82  103.23
  -4  -4  -5 1880.60  104.30
  -4  -4  -5 1767.42  107.61
  -4  -4  -4   47.53   10.71
  -4  -4  -4   42.51    8.51
  -4  -4  -4   40.55    8.12
  -4  -4  -4   33.66    7.50
  -4  -4  -3 2624.39  158.88
  -4  -4  -3 2936.93  165.78
  -4  -4  -3 3188.60  161.25
  -4  -4  -3 3153.75  172.97
  -4  -4  -2  336.81   31.65
  -4  -4  -2  293.40   22.72
  -4  -4  -2  359.97   25.78
  -4  -4  -1 2679.95  161.77
  -4  -4  -1 2372.16  138.26
  -4  -4  -1 3049.12  156.52
  -4  -4  -1 2701.73  155.97
  -4  -4  -1 2757.04  143.13
  -4  -4   0  350.66   31.87
  -4  -4   0  267.37   18.72
  -4  -4   0  331.94   24.06
  -4  -4   0  342.01   37.90
  -4  -4   1  414.06   12.36
  -4  -4   1  425.79   20.73
  -4  -4   1  363.58   36.80
  -4  -4   1  442.44   38.34
  -4  -4   2   82.45   18.54
  -4  -4   2   45.61    4.04
  -4  -4   3  809.29   46.56
  -4  -4   3  796.59   61.09
  -4  -4   4  361.38   25.49
  -4  -4   4  421.77   48.04
  -4  -4   5 1024.76   89.80
  -4  -4   5  999.15   62.89
  -4  -4   6  487.11   35.94
  -4  -4   6  549.52   60.19
  -4  -4   7  592.54   63.58
  -4  -4   7  500.03   38.97
  -4  -4   8  168.11   24.61
  -4  -4   8  163.22   19.92
  -4  -4   9  295.96   29.84
  -4  -4   9  296.11   34.61
  -4  -4  10  163.33   25.33
  -4  -4  13    6.92    8.53
  -4  -3 -16  161.32   39.65
  -4  -3 -15   14.10   16.70
  -4  -3 -14  196.97   37.27
  -4  -3 -14  157.37   23.35
  -4  -3 -13   23.26    9.56
  -4  -3 -13    8.21   12.44
  -4  -3 -12  399.74   41.36
  -4  -3 -11  264.46   32.10
  -4  -3 -11  299.56   30.88
  -4  -3 -11  317.57   39.34
  -4  -3 -10  247.43   27.27
  -4  -3 -10  210.13   26.78
  -4  -3 -10  250.14   31.82
  -4  -3  -9  186.87   25.56
  -4  -3  -9  154.10   20.66
  -4  -3  -9  136.31   20.15
  -4  -3  -8 1222.97   81.01
  -4  -3  -8 1203.86   80.21
  -4  -3  -7  374.48   35.00
  -4  -3  -7  429.33   32.35
  -4  -3  -6 1400.71   84.23
  -4  -3  -6 1326.42   84.85
  -4  -3  -6 1501.74   81.27
  -4  -3  -6 1241.16   86.16
  -4  -3  -5 1067.08   65.46
  -4  -3  -5 1109.81   62.82
  -4  -3  -5  894.97   65.07
  -4  -3  -5  913.32   61.67
  -4  -3  -5  932.96   58.97
  -4  -3  -4 1366.73   77.78
  -4  -3  -4 1304.87   83.33
  -4  -3  -4 1331.47   78.03
  -4  -3  -4 1224.37   76.87
  -4  -3  -3 1116.73   68.41
  -4  -3  -3 1179.87   79.72
  -4  -3  -3 1230.88   69.88
  -4  -3  -3 1203.80   73.86
  -4  -3  -2  503.77   33.71
  -4  -3  -2  473.22   44.14
  -4  -3  -2  509.28   40.17
  -4  -3  -1 3080.20  150.47
  -4  -3  -1 2893.55  168.53
  -4  -3  -1 2914.47  162.08
  -4  -3  -1 2557.90  144.92
  -4  -3   0   96.04   19.65
  -4  -3   0  131.21   17.12
  -4  -3   0  122.31   12.57
  -4  -3   1 1355.42   93.50
  -4  -3   1 1430.69   85.51
  -4  -3   1 1290.83   76.27
  -4  -3   3  687.44   52.16
  -4  -3   3  678.60   37.16
  -4  -3   4   45.46    6.40
  -4  -3   4   63.03   18.23
  -4  -3   5 1684.63  116.46
  -4  -3   5 1466.97   85.88
  -4  -3   6   20.05   13.29
  -4  -3   6   15.76    5.45
  -4  -3   7 1382.87   85.48
  -4  -3   7 1388.64  111.62
  -4  -3   7 1475.93   95.78
  -4  -3   8   -1.33    6.78
  -4  -3   8    3.70    5.21
  -4  -3   8   -2.81   11.51
  -4  -3   9  860.23   80.80
  -4  -3   9  727.61   55.58
  -4  -3   9  761.66   60.08
  -4  -3  13   55.59   15.77
  -4  -2 -16  108.88   33.66
  -4  -2 -15   35.20   21.05
  -4  -2 -14  136.41   22.65
  -4  -2 -14  167.40   26.87
  -4  -2 -13   68.79   22.76
  -4  -2 -13   47.61   14.82
  -4  -2 -13   64.72   15.52
  -4  -2 -12  186.00   32.60
  -4  -2 -12  177.74   24.35
  -4  -2 -11   50.92   16.19
  -4  -2 -11   51.34   13.32
  -4  -2 -11   46.41   12.81
  -4  -2 -10  461.79   41.79
  -4  -2  -9   35.77   11.33
  -4  -2  -8 1574.70  100.23
  -4  -2  -8 1501.79   98.61
  -4  -2  -7   52.01   10.60
  -4  -2  -7   51.23    8.88
  -4  -2  -7   47.31   10.46
  -4  -2  -6 1587.75   99.15
  -4  -2  -6 1654.80   96.75
  -4  -2  -6 1617.62  103.93
  -4  -2  -6 1665.25   91.83
  -4  -2  -5  116.07   11.76
  -4  -2  -5  143.08   15.38
  -4  -2  -5  117.89   15.44
  -4  -2  -4 1163.22   83.06
  -4  -2  -4 1270.16   76.31
  -4  -2  -4 1341.35   83.67
  -4  -2  -4 1428.48   78.08
  -4  -2  -3   27.90    9.32
  -4  -2  -3   19.52    5.12
  -4  -2  -3   15.98    5.62
  -4  -2  -2 1680.18   94.32
  -4  -2  -2 1612.03  107.43
  -4  -2  -2 1584.04  100.24
  -4  -2  -2 1759.45   92.67
  -4  -2  -1  278.67   20.79
  -4  -2  -1  296.48   28.43
  -4  -2   0 3255.17  171.10
  -4  -2   0 3011.81  184.15
  -4  -2   1  213.14   27.29
  -4  -2   1  224.57   21.46
  -4  -2   1  197.84   16.20
  -4  -2   2  888.16   57.07
  -4  -2   2  810.46   49.20
  -4  -2   3  520.61   51.14
  -4  -2   4  999.23   66.23
  -4  -2   4  863.87   75.66
  -4  -2   4  947.82   54.74
  -4  -2   5  273.44   38.17
  -4  -2   5  325.71   24.59
  -4  -2   6  888.94   60.73
  -4  -2   6  844.71   75.48
  -4  -2   6  801.12   53.80
  -4  -2   7  563.49   41.92
  -4  -2   7  581.58   61.10
  -4  -2   8  420.02   38.87
  -4  -2   8  498.19   38.95
  -4  -2   9  369.91   33.96
  -4  -2   9  306.85   46.13
  -4  -2  10  156.15   22.42
  -4  -2  11  203.27   25.24
  -4  -2  12    6.67    7.52
  -4  -1 -15  209.09   30.76
  -4  -1 -14   37.49   20.12
  -4  -1 -13  252.69   32.27
  -4  -1 -13  266.95   33.02
  -4  -1 -13  282.90   42.69
  -4  -1 -12   48.87   14.38
  -4  -1 -11  284.10   33.12
  -4  -1 -11  315.44   35.96
  -4  -1 -11  317.24   39.88
  -4  -1 -10  153.16   25.03
  -4  -1 -10  150.60   22.52
  -4  -1  -9  631.91   50.39
  -4  -1  -9  644.21   53.02
  -4  -1  -9  595.90   51.06
  -4  -1  -8  211.04   18.87
  -4  -1  -8  221.75   27.08
  -4  -1  -8  231.48   25.38
  -4  -1  -7  449.70   37.09
  -4  -1  -7  439.67   31.53
  -4  -1  -7  458.84   41.62
  -4  -1  -7  438.25   35.65
  -4  -1  -6  146.00   17.28
  -4  -1  -6  148.49   21.22
  -4  -1  -6  146.46   15.56
  -4  -1  -5  842.52   62.33
  -4  -1  -5  931.17   56.88
  -4  -1  -5  788.20   47.82
  -4  -1  -4 1385.40   88.81
  -4  -1  -4 1405.22   79.23
  -4  -1  -3  474.34   39.40
  -4  -1  -3  449.84   31.77
  -4  -1  -3  422.05   38.85
  -4  -1  -2 1875.06  108.47
  -4  -1  -1  532.12   43.04
  -4  -1  -1  570.70   34.65
  -4  -1   0 1020.92   61.70
  -4  -1   0 1264.75   68.52
  -4  -1   0 1140.07   75.49
  -4  -1   1   79.54    8.36
  -4  -1   1   90.28   11.23
  -4  -1   2 2019.51  109.24
  -4  -1   3   78.23   17.46
  -4  -1   3   84.42    6.77
  -4  -1   4  669.96   40.14
  -4  -1   4  716.83   61.90
  -4  -1   5   53.25    9.85
  -4  -1   5   46.01    8.13
  -4  -1   5   44.87   14.96
  -4  -1   6  620.62   61.93
  -4  -1   6  645.04   47.08
  -4  -1   6  710.77   46.75
  -4  -1   7    0.90    5.05
  -4  -1   8  864.65   60.71
  -4  -1   8  829.46   77.78
  -4  -1   9   -1.18    7.01
  -4  -1  10  418.24   39.64
  -4   0 -15  326.02   50.43
  -4   0 -14   71.67   25.72
  -4   0 -14   63.65   18.20
  -4   0 -13  364.50   47.81
  -4   0 -13  299.33   37.25
  -4   0 -12   39.43   15.15
  -4   0 -12   41.07   14.38
  -4   0 -11  558.53   55.86
  -4   0 -10   66.00   17.15
  -4   0 -10   67.74   15.83
  -4   0 -10   73.96    9.22
  -4   0  -9  674.85   55.10
  -4   0  -9  631.65   53.82
  -4   0  -9  644.32   40.03
  -4   0  -9  687.13   55.45
  -4   0  -8   69.39   14.82
  -4   0  -8   59.12   12.44
  -4   0  -8   48.69    6.88
  -4   0  -7  851.53   55.79
  -4   0  -7  786.87   62.25
  -4   0  -7  796.46   49.16
  -4   0  -6   11.02    4.63
  -4   0  -6   12.54    8.33
  -4   0  -6   14.88    5.06
  -4   0  -5 1708.91   96.35
  -4   0  -5 1778.82   94.03
  -4   0  -4    5.43    5.87
  -4   0  -4    0.27    0.64
  -4   0  -3 2931.74  126.32
  -4   0  -3 2719.60  140.76
  -4   0  -2   69.63    9.71
  -4   0   0  815.33   57.42
  -4   0   1 1721.33   95.87
  -4   0   1 1974.76  100.22
  -4   0   1 1780.76  111.79
  -4   0   2  440.12   25.92
  -4   0   2  384.55   38.77
  -4   0   2  411.25   28.18
  -4   0   3 1586.87  103.86
  -4   0   3 1510.17   82.43
  -4   0   4   39.92    5.87
  -4   0   4   34.42   12.82
  -4   0   5  177.11   27.45
  -4   0   5  154.94   14.88
  -4   0   5  147.46   15.00
  -4   0   6  174.84   28.85
  -4   0   6  197.10   19.79
  -4   0   7  332.26   30.19
  -4   0   8  401.18   47.89
  -4   0   8  350.97   33.85
  -4   0   9  183.38   23.91
  -4   0   9  153.36   30.81
  -4   0  10  313.69   33.96
  -4   1 -14  310.03   45.22
  -4   1 -13  140.73   26.91
  -4   1 -12  231.33   36.71
  -4   1 -12  282.80   36.46
  -4   1 -12  327.89   41.48
  -4   1 -11  250.28   33.69
  -4   1 -11  230.26   33.38
  -4   1 -11  198.11   29.91
  -4   1 -10  557.14   51.62
  -4   1 -10  585.06   54.05
  -4   1  -9  244.48   30.13
  -4   1  -8  273.03   31.83
  -4   1  -8  302.44   32.39
  -4   1  -7  512.00   47.21
  -4   1  -7  580.81   40.85
  -4   1  -6  334.27   31.09
  -4   1  -6  312.97   33.98
  -4   1  -5 1497.83  100.74
  -4   1  -4  702.56   57.72
  -4   1  -1 2220.90  112.91
  -4   1  -1 1843.68  127.30
  -4   1  -1 1975.70  115.22
  -4   1   0   38.48    8.62
  -4   1   0   60.52    5.79
  -4   1   3 1146.91   79.21
  -4   1   3 1104.74   59.12
  -4   1   4   11.03    7.77
  -4   1   4    6.63    2.15
  -4   1   4    8.74    3.39
  -4   1   5  874.18   67.16
  -4   1   5  729.48   47.92
  -4   1   6    2.20    3.89
  -4   1   6   -1.97    8.06
  -4   1   7  511.01   54.04
  -4   1   7  534.64   41.55
  -4   1   8   37.79   16.33
  -4   1   8   55.25   12.95
  -4   1   9  608.89   50.40
  -4   1  10   33.05   12.85
  -4   1  10   35.57    8.77
  -4   2 -13   12.97   11.84
  -4   2 -12  493.57   50.90
  -4   2 -12  493.03   52.94
  -4   2 -11   24.43   12.78
  -4   2 -11   11.80   10.08
  -4   2 -10  767.37   65.82
  -4   2  -9    1.80    7.77
  -4   2  -9   -1.15    5.86
  -4   2  -8  790.37   63.94
  -4   2  -8  820.31   65.02
  -4   2  -7   10.05    3.68
  -4   2  -7   15.32    8.10
  -4   2  -7   10.24    7.77
  -4   2  -6  749.39   57.57
  -4   2  -5  138.56   18.60
  -4   2  -4 2079.25  121.80
  -4   2  -3   86.38   12.28
  -4   2  -2 2204.15  135.96
  -4   2  -2 2096.54  119.38
  -4   2  -1  379.52   38.39
  -4   2   0  367.72   37.25
  -4   2   5  208.60   15.77
  -4   2   5    5.28    1.27
  -4   2   6  257.43   23.83
  -4   2   7  450.90   37.36
  -4   2   8  133.80   19.19
  -4   2   8   96.59   10.95
  -4   2   9  623.53   41.83
  -4   2   9  696.91   54.15
  -4   2  10   84.55   17.86
  -4   3 -12  124.34   22.51
  -4   3 -11  295.63   40.69
  -4   3 -11  251.87   31.20
  -4   3 -10  239.06   26.75
  -4   3 -10  220.98   33.16
  -4   3  -9  597.78   44.27
  -4   3  -8  373.15   27.32
  -4   3  -8  357.39   39.46
  -4   3  -7  125.06   21.23
  -4   3  -6  557.81   49.29
  -4   3  -4  898.52   69.53
  -4   3  -3  663.72   56.35
  -4   3  -2  846.87   67.38
  -4   3  -1  175.84   25.47
  -4   3   0  629.66   53.88
  -4   3   0  618.05   37.35
  -4   3   5    2.03    3.46
  -4   3   6  512.38   38.80
  -4   3   7   25.66    3.62
  -4   3   7   25.66    9.04
  -4   3   8  678.85   40.85
  -4   3   8  763.93   54.97
  -4   3   9    8.08    7.59
  -4   3   9    4.49    3.36
  -4   3  10  299.14   34.25
  -4   4 -11  378.94   36.00
  -4   4 -10   -2.37   10.75
  -4   4 -10   -0.89    4.88
  -4   4  -9  746.64   48.38
  -4   4  -8   18.50   10.77
  -4   4  -5  418.59   42.75
  -4   4  -5  509.62   45.65
  -4   4  -4    1.54    6.31
  -4   4  -3  660.23   56.54
  -4   4  -2  116.45   21.04
  -4   4  -1  831.86   52.99
  -4   4  -1  773.98   65.26
  -4   4   0  346.85   37.82
  -4   4   1  539.69   49.24
  -4   4   6  385.45   32.46
  -4   4   7  331.26   31.21
  -4   4   8  234.64   25.71
  -4   4   8  174.51   11.81
  -4   4   9  188.93   25.69
  -4   5  -9  222.60   18.10
  -4   5  -6  590.15   53.58
  -4   5  -5  944.19   72.62
  -4   5  -4   14.24    9.47
  -4   5  -4   23.96   10.77
  -4   5  -3  289.03   33.99
  -4   5  -2   84.44   14.38
  -4   5  -2   89.45   18.98
  -4   5  -1  573.77   52.97
  -4   5   0   10.66    4.45
  -4   5   0   24.10   11.06
  -4   5   1  621.30   54.76
  -4   5   7  320.48   31.28
  -4   5   8    2.50    6.16
  -4   5   9  269.09   31.44
  -4   6  -9    5.15   11.67
  -4   6  -8  272.26   40.10
  -4   6  -7   23.99   12.28
  -4   6  -6  392.24   42.34
  -4   6  -6  376.88   43.97
  -4   6  -5   95.21   19.77
  -4   6  -4  255.93   32.93
  -4   6  -4  325.34   35.28
  -4   6  -3   92.57   17.25
  -4   6  -3   94.53   19.07
  -4   6  -2  495.62   42.45
  -4   6  -2  549.75   50.59
  -4   6  -1  168.87   19.76
  -4   6  -1  172.40   27.07
  -4   6   0  288.22   26.09
  -4   6   0  435.47   42.70
  -4   6   1  316.36   37.01
  -4   6   8  105.83   19.22
  -4   6   9  153.20   24.01
  -4   7  -7   98.82   24.45
  -4   7  -6  150.69   27.45
  -4   7  -6  188.02   29.28
  -4   7  -5   93.98   21.84
  -4   7  -5   87.88   19.77
  -4   7  -4  379.95   41.77
  -4   7  -3   56.85   16.37
  -4   7  -3   56.66   15.27
  -4   7  -2  773.19   65.88
  -4   7  -1   10.50    7.61
  -4   7   0  596.99   56.31
  -4   7   1   14.70   10.68
  -4   8  -7   99.39   26.58
  -4   8  -5  190.48   30.77
  -4   8  -4   32.54   13.44
  -4   8  -3  425.35   45.65
  -4   8  -2   76.70   16.60
  -4   8  -2   80.68   19.53
  -4   8  -1  231.64   26.73
  -4   8   1  197.72   30.05
  -4   8   2  177.79   28.04
  -4   9  -6   33.49   16.44
  -4   9  -5  112.71   25.28
  -4   9  -3  211.74   30.01
  -4   9  -3  234.65   34.22
  -4   9  -2   71.50   17.62
  -4   9  -2   92.09   22.22
  -4   9  -1  137.63   22.18
  -4   9   1  279.93   37.51
  -4   9   2    7.72   10.22
  -4  10  -1   40.14   15.38
  -4  10   1  116.53   25.73
  -4  10   2  115.80   24.30
  -3 -16  -5   56.94   27.39
  -3 -15 -10   14.42   17.78
  -3 -15  -8  132.51   36.28
  -3 -15  -6  217.11   38.45
  -3 -15  -5   13.54   14.35
  -3 -15  -4  165.87   32.01
  -3 -15  -4   37.84   27.28
  -3 -15  -3   -2.62   12.42
  -3 -15  -2  106.58   33.06
  -3 -15  -2  128.73   28.81
  -3 -15  -1   -3.80   16.44
  -3 -15  -1   27.97   16.67
  -3 -15   0  130.42   29.26
  -3 -15   0  133.29   35.94
  -3 -15   2  100.76   24.99
  -3 -15   3   33.95   17.31
  -3 -14 -12    3.61   18.44
  -3 -14 -11   10.51   20.89
  -3 -14  -9   53.49   24.81
  -3 -14  -9   66.88   21.24
  -3 -14  -8   96.25   24.98
  -3 -14  -8   13.21   17.60
  -3 -14  -7  119.25   27.55
  -3 -14  -7  167.87   35.27
  -3 -14  -6   86.87   22.69
  -3 -14  -6   86.65   30.54
  -3 -14  -5   85.09   27.85
  -3 -14  -5  168.09   30.44
  -3 -14  -4   74.20   21.33
  -3 -14  -4   86.15   28.16
  -3 -14  -3   91.40   23.13
  -3 -14  -3   41.70   23.03
  -3 -14  -2  128.93   26.60
  -3 -14  -2    3.47   17.21
  -3 -14  -1   34.08   16.22
  -3 -14  -1   27.97   17.96
  -3 -14   0  142.73   35.76
  -3 -14   0  199.60   33.49
  -3 -14   1    3.50   16.57
  -3 -14   1   13.29   12.12
  -3 -14   2  138.30   27.43
  -3 -14   3    2.17   10.26
  -3 -14   5   12.98   13.88
  -3 -14   6   90.58   22.54
  -3 -13 -13   70.14   30.49
  -3 -13 -12   17.54   19.20
  -3 -13 -10   -3.20   14.51
  -3 -13 -10    7.69   12.14
  -3 -13  -9  189.94   32.47
  -3 -13  -9   84.21   27.07
  -3 -13  -8    9.53   11.29
  -3 -13  -7   87.52   28.09
  -3 -13  -7  246.69   35.34
  -3 -13  -6   -2.24    8.65
  -3 -13  -5  221.27   39.48
  -3 -13  -5  258.94   29.64
  -3 -13  -5  226.98   34.79
  -3 -13  -4   -4.27    9.67
  -3 -13  -4   15.55   15.90
  -3 -13  -4    4.07    7.42
  -3 -13  -3  293.73   31.47
  -3 -13  -3  243.34   34.97
  -3 -13  -2   32.72   14.08
  -3 -13  -2   34.80   18.43
  -3 -13  -1  247.67   33.48
  -3 -13  -1  140.41   33.27
  -3 -13   0    7.94   10.52
  -3 -13   1  157.03   27.75
  -3 -13   2    9.66    9.16
  -3 -13   3  132.91   24.37
  -3 -13   4   42.49   15.67
  -3 -13   4    6.78   15.43
  -3 -13   5   92.21   21.14
  -3 -13   5   44.43   21.70
  -3 -13   6   42.38   15.51
  -3 -13   7   94.81   22.03
  -3 -12 -12  103.95   26.56
  -3 -12 -11   81.04   23.08
  -3 -12 -10  144.43   29.07
  -3 -12  -9   89.31   22.11
  -3 -12  -9   76.63   15.17
  -3 -12  -8  223.39   33.41
  -3 -12  -8  206.25   25.19
  -3 -12  -8  188.63   35.81
  -3 -12  -7  214.95   25.08
  -3 -12  -7  165.68   28.76
  -3 -12  -7  180.26   35.29
  -3 -12  -6   94.74   20.85
  -3 -12  -6  100.26   16.85
  -3 -12  -6   43.88   19.19
  -3 -12  -5  250.67   28.01
  -3 -12  -5  208.40   31.65
  -3 -12  -5  240.20   34.66
  -3 -12  -5  256.93   33.85
  -3 -12  -5  204.47   36.96
  -3 -12  -4  127.51   19.66
  -3 -12  -4  152.05   26.36
  -3 -12  -4  101.84   27.12
  -3 -12  -4  121.05   23.45
  -3 -12  -4  128.47   25.44
  -3 -12  -3  333.03   33.36
  -3 -12  -3  296.17   40.07
  -3 -12  -3  322.99   38.73
  -3 -12  -3  325.18   46.40
  -3 -12  -3  378.29   43.98
  -3 -12  -2   88.77   16.17
  -3 -12  -2   50.37   15.59
  -3 -12  -2   91.97   23.38
  -3 -12  -2   63.33   19.65
  -3 -12  -1  398.35   47.38
  -3 -12  -1  397.53   47.73
  -3 -12  -1  337.59   39.19
  -3 -12  -1  316.53   34.58
  -3 -12   0   16.18    9.07
  -3 -12   0   20.27   15.86
  -3 -12   0   20.94   11.22
  -3 -12   0    7.72   11.70
  -3 -12   0   19.96   13.67
  -3 -12   1  227.05   38.33
  -3 -12   1  217.95   30.91
  -3 -12   1  256.35   29.88
  -3 -12   1  225.70   39.16
  -3 -12   1  221.93   37.55
  -3 -12   2   52.71   15.08
  -3 -12   2   40.26   17.31
  -3 -12   2   49.66   19.72
  -3 -12   3  229.41   30.42
  -3 -12   3  191.60   37.97
  -3 -12   4   31.95   17.53
  -3 -12   4   27.12   11.90
  -3 -12   5  130.71   23.24
  -3 -12   6    1.72    8.15
  -3 -12   7  143.66   25.05
  -3 -11 -13   10.67   13.16
  -3 -11 -12  265.24   39.93
  -3 -11 -11    7.22    9.31
  -3 -11 -10  294.21   30.91
  -3 -11 -10  278.49   39.03
  -3 -11  -9    2.14    7.18
  -3 -11  -8  177.07   22.15
  -3 -11  -8  178.52   28.92
  -3 -11  -7   30.32    9.72
  -3 -11  -7   30.76   12.70
  -3 -11  -6  532.56   43.89
  -3 -11  -6  439.51   42.95
  -3 -11  -6  486.97   36.05
  -3 -11  -5   70.01   17.54
  -3 -11  -5   85.30   18.74
  -3 -11  -5   82.57   15.16
  -3 -11  -5   66.79   20.98
  -3 -11  -5  101.18   21.29
  -3 -11  -4  693.80   59.92
  -3 -11  -4  512.65   60.84
  -3 -11  -4  639.00   57.30
  -3 -11  -4  728.44   52.27
  -3 -11  -4  734.99   61.93
  -3 -11  -3   22.45   16.73
  -3 -11  -3   15.46    8.58
  -3 -11  -3   22.51   11.23
  -3 -11  -3   11.38    8.24
  -3 -11  -3   15.32   10.50
  -3 -11  -2  519.17   42.67
  -3 -11  -2  484.50   46.70
  -3 -11  -2  511.01   52.20
  -3 -11  -2  566.94   54.16
  -3 -11  -2  449.56   54.70
  -3 -11  -1  142.87   27.31
  -3 -11  -1  143.42   26.82
  -3 -11  -1  144.67   22.76
  -3 -11  -1  150.39   29.36
  -3 -11  -1  156.96   21.02
  -3 -11   0  265.70   38.14
  -3 -11   0  287.96   32.74
  -3 -11   0  277.11   38.95
  -3 -11   0  257.50   28.65
  -3 -11   1  257.42   29.78
  -3 -11   1  231.25   35.97
  -3 -11   1  252.86   38.37
  -3 -11   1  161.61   24.19
  -3 -11   2  231.48   38.59
  -3 -11   2  230.46   37.43
  -3 -11   3   23.01   15.75
  -3 -11   3   16.18    9.26
  -3 -11   3   20.40   15.46
  -3 -11   4  170.73   35.76
  -3 -11   4  233.41   28.65
  -3 -11   5  132.67   32.35
  -3 -11   5  157.64   24.01
  -3 -11   6   67.03   16.11
  -3 -10 -14   21.69   18.52
  -3 -10 -13   98.08   25.20
  -3 -10 -12  138.10   27.88
  -3 -10 -11  302.96   41.11
  -3 -10 -10  104.74   23.80
  -3 -10 -10  140.57   20.43
  -3 -10  -9  158.80   21.68
  -3 -10  -9  233.88   27.73
  -3 -10  -9  197.58   30.50
  -3 -10  -8  112.05   18.96
  -3 -10  -8  100.74   20.78
  -3 -10  -8   94.24   15.84
  -3 -10  -7  105.86   16.15
  -3 -10  -7   83.70   19.04
  -3 -10  -6  461.39   31.74
  -3 -10  -6  408.05   38.22
  -3 -10  -5  168.94   20.16
  -3 -10  -5  175.45   25.11
  -3 -10  -5  122.62   26.42
  -3 -10  -4  502.87   37.32
  -3 -10  -4  394.38   39.89
  -3 -10  -4  465.47   43.86
  -3 -10  -4  386.20   40.36
  -3 -10  -3  273.26   36.92
  -3 -10  -3  244.28   31.43
  -3 -10  -3  202.67   28.91
  -3 -10  -3  259.37   25.77
  -3 -10  -3  244.72   29.03
  -3 -10  -2  607.32   57.00
  -3 -10  -2  735.89   50.30
  -3 -10  -2  631.86   57.38
  -3 -10  -2  638.50   52.88
  -3 -10  -2  558.83   60.81
  -3 -10  -1   95.92   20.98
  -3 -10  -1  129.64   19.68
  -3 -10  -1  111.64   24.98
  -3 -10  -1   90.33   20.52
  -3 -10  -1   93.28   15.31
  -3 -10   0  925.38   75.70
  -3 -10   0  824.76   72.99
  -3 -10   0  929.89   65.99
  -3 -10   0  936.51   63.23
  -3 -10   1   31.90   14.01
  -3 -10   1   29.53   14.31
  -3 -10   1   29.45   10.76
  -3 -10   2  385.76   49.36
  -3 -10   2  450.38   40.32
  -3 -10   2  457.35   53.33
  -3 -10   3   -2.71   11.71
  -3 -10   3    7.62    6.72
  -3 -10   3   -2.77   10.01
  -3 -10   4  145.23   32.21
  -3 -10   4  179.99   23.28
  -3 -10   4  143.09   33.48
  -3 -10   5   -3.25   13.34
  -3 -10   7   -1.44    7.60
  -3 -10   9    2.77   12.54
  -3  -9 -14   10.75   16.25
  -3  -9 -13  191.53   33.88
  -3  -9 -13  273.94   44.89
  -3  -9 -12    2.37    7.95
  -3  -9 -11  440.12   49.68
  -3  -9 -10   27.59   10.04
  -3  -9 -10   14.65   10.76
  -3  -9  -9  373.24   43.23
  -3  -9  -9  394.11   35.36
  -3  -9  -8   -3.06    5.91
  -3  -9  -8    3.62    6.54
  -3  -9  -8   10.26    8.04
  -3  -9  -7  506.19   43.02
  -3  -9  -7  489.42   39.13
  -3  -9  -7  446.80   45.77
  -3  -9  -6   -2.48    6.12
  -3  -9  -6    1.55    5.17
  -3  -9  -6    1.82    4.49
  -3  -9  -5  801.03   49.91
  -3  -9  -5  707.40   55.63
  -3  -9  -4    6.60    7.44
  -3  -9  -4   -1.99    8.62
  -3  -9  -4    1.76    4.17
  -3  -9  -3  818.02   60.38
  -3  -9  -3  809.62   56.80
  -3  -9  -3  885.60   52.49
  -3  -9  -2   41.31   12.98
  -3  -9  -2   37.12    9.15
  -3  -9  -2   40.48   12.91
  -3  -9  -2   31.43    9.86
  -3  -9  -1  570.07   52.02
  -3  -9  -1  535.97   44.46
  -3  -9  -1  546.09   42.15
  -3  -9   0  203.61   29.94
  -3  -9   0  214.54   23.14
  -3  -9   0  213.84   24.48
  -3  -9   0  214.05   30.58
  -3  -9   1  757.85   54.36
  -3  -9   1  647.03   63.70
  -3  -9   1  710.62   65.24
  -3  -9   2  359.97   44.85
  -3  -9   2  376.72   46.08
  -3  -9   2  351.86   33.02
  -3  -9   3  446.04   53.99
  -3  -9   3  464.89   51.21
  -3  -9   3  484.90   55.32
  -3  -9   3  479.01   40.25
  -3  -9   4  112.14   27.96
  -3  -9   5  229.73   41.33
  -3  -9   5  225.30   36.84
  -3  -9   6   82.50   27.50
  -3  -9   6  110.92   17.69
  -3  -9   7  111.59   19.21
  -3  -9   8  280.79   33.57
  -3  -9   9   63.43   21.90
  -3  -9  10   85.92   25.06
  -3  -8 -15   11.93   14.39
  -3  -8 -14  202.38   41.63
  -3  -8 -13  128.14   31.65
  -3  -8 -12  219.94   34.44
  -3  -8 -11  148.03   26.67
  -3  -8 -10  385.28   43.71
  -3  -8  -9  344.20   40.21
  -3  -8  -9  353.17   32.97
  -3  -8  -8  349.78   39.36
  -3  -8  -7  288.15   34.29
  -3  -8  -7  338.15   31.75
  -3  -8  -7  309.54   28.55
  -3  -8  -6  339.98   31.37
  -3  -8  -6  243.14   30.85
  -3  -8  -6  331.17   28.28
  -3  -8  -5  551.93   43.85
  -3  -8  -5  501.05   45.10
  -3  -8  -5  530.67   39.62
  -3  -8  -4  746.98   48.12
  -3  -8  -4  296.90   41.46
  -3  -8  -3  389.10   25.65
  -3  -8  -3  316.10   27.25
  -3  -8  -2  339.53   27.62
  -3  -8  -2  287.80   28.63
  -3  -8  -2  287.77   32.45
  -3  -8  -1  221.42   23.20
  -3  -8  -1  206.07   27.56
  -3  -8   0  149.37   24.45
  -3  -8   0  144.02   24.23
  -3  -8   0  159.53   18.87
  -3  -8   1 1482.15  106.46
  -3  -8   1 1478.12  106.82
  -3  -8   2   34.77   14.88
  -3  -8   2   43.56   15.64
  -3  -8   2   50.19   16.95
  -3  -8   2   48.21   10.25
  -3  -8   3 1161.67   95.09
  -3  -8   3 1025.25   85.20
  -3  -8   3 1207.09   94.89
  -3  -8   3 1130.94   73.25
  -3  -8   4   34.77   16.45
  -3  -8   5  516.94   55.80
  -3  -8   7  433.70   60.17
  -3  -8   8   -1.38    7.05
  -3  -8   9  258.20   38.41
  -3  -8  11  102.51   25.02
  -3  -7 -14  249.61   45.61
  -3  -7 -13    3.14   12.13
  -3  -7 -12  334.20   42.90
  -3  -7 -12  419.10   52.02
  -3  -7 -11    2.07    8.93
  -3  -7 -10  939.70   76.72
  -3  -7  -9    3.24    4.67
  -3  -7  -9    3.59    8.14
  -3  -7  -8  794.55   64.19
  -3  -7  -8  753.38   54.76
  -3  -7  -7   21.40    9.83
  -3  -7  -7   12.37    6.77
  -3  -7  -6  827.32   65.14
  -3  -7  -6  941.80   61.87
  -3  -7  -6  863.46   58.23
  -3  -7  -5   16.64    5.93
  -3  -7  -5   32.32   10.10
  -3  -7  -5   17.38    6.93
  -3  -7  -4 1224.22   82.77
  -3  -7  -4 1325.75   78.12
  -3  -7  -4 1302.38   82.53
  -3  -7  -4 1222.26   83.11
  -3  -7  -3    7.82    4.47
  -3  -7  -3    5.34    5.07
  -3  -7  -3    4.84    4.20
  -3  -7  -2  688.40   48.88
  -3  -7  -1  200.72   20.60
  -3  -7  -1  240.42   28.56
  -3  -7   0  886.72   58.29
  -3  -7   0  935.77   71.68
  -3  -7   1  209.93   21.19
  -3  -7   1  277.10   32.35
  -3  -7   2 1138.52   87.77
  -3  -7   2 1032.62   66.13
  -3  -7   2 1028.05   79.35
  -3  -7   3  625.09   62.67
  -3  -7   5  607.39   65.38
  -3  -7   5  558.19   56.60
  -3  -7   5  545.44   41.94
  -3  -7   6  501.84   61.95
  -3  -7   7  356.32   33.89
  -3  -7   8  284.18   30.94
  -3  -7   8  332.75   51.24
  -3  -7   9  179.66   30.41
  -3  -7   9  194.49   26.21
  -3  -6 -16   30.39   24.52
  -3  -6 -15  202.54   34.17
  -3  -6 -14   69.49   25.82
  -3  -6 -12  260.39   39.95
  -3  -6 -11  412.89   44.58
  -3  -6 -11  345.75   26.89
  -3  -6 -11  431.85   39.25
  -3  -6 -10  372.35   26.33
  -3  -6  -9  558.23   51.33
  -3  -6  -9  533.56   43.44
  -3  -6  -8  482.44   45.68
  -3  -6  -7   66.83   11.59
  -3  -6  -7   60.44   14.16
  -3  -6  -6  399.73   32.75
  -3  -6  -6  438.67   39.78
  -3  -6  -5  574.21   46.74
  -3  -6  -5  559.45   40.60
  -3  -6  -5  597.52   42.80
  -3  -6  -4 1056.38   67.53
  -3  -6  -4 1062.59   70.44
  -3  -6  -4 1004.18   68.31
  -3  -6  -3  107.90   15.76
  -3  -6  -3   85.25   13.32
  -3  -6  -3   99.89   14.62
  -3  -6  -2 1415.82   88.22
  -3  -6  -2 1569.27   94.31
  -3  -6  -1   56.05   14.06
  -3  -6  -1  131.06   13.96
  -3  -6   0 1045.87   83.48
  -3  -6   0 1278.97   73.15
  -3  -6   0 1100.92   70.57
  -3  -6   1   31.33    6.74
  -3  -6   1   43.41   13.20
  -3  -6   2 1221.65   90.76
  -3  -6   2 1160.26   82.10
  -3  -6   2 1100.46   67.92
  -3  -6   3   50.83   16.75
  -3  -6   4  818.18   76.17
  -3  -6   4  859.28   55.04
  -3  -6   6 1208.53   76.95
  -3  -6   6 1176.46  102.88
  -3  -6   7    3.08   10.33
  -3  -6   7    6.39    6.35
  -3  -6   8  564.58   46.83
  -3  -6   8  596.09   68.55
  -3  -6   9   33.01   13.63
  -3  -6   9   29.81   10.92
  -3  -6  10  218.87   32.44
  -3  -6  10  239.52   29.95
  -3  -6  11   49.86   17.21
  -3  -5 -16   81.69   30.62
  -3  -5 -16   31.75   16.50
  -3  -5 -15  242.08   46.85
  -3  -5 -14   10.23   13.99
  -3  -5 -13  269.25   42.97
  -3  -5 -13  183.62   20.57
  -3  -5 -12    2.65    9.58
  -3  -5 -11  564.83   58.71
  -3  -5 -11  602.97   55.31
  -3  -5 -11  520.15   39.67
  -3  -5 -11  663.01   51.13
  -3  -5 -10   10.81    7.54
  -3  -5 -10   10.02    8.25
  -3  -5  -9  971.70   73.44
  -3  -5  -8   24.37    6.03
  -3  -5  -8   35.58   10.74
  -3  -5  -7 1622.45   98.41
  -3  -5  -7 1649.00  106.01
  -3  -5  -6    5.89    5.10
  -3  -5  -5 1499.15   86.92
  -3  -5  -5 1353.39   90.65
  -3  -5  -4  324.30   29.17
  -3  -5  -4  307.01   27.33
  -3  -5  -4  314.60   26.44
  -3  -5  -3 1514.52   89.36
  -3  -5  -3 1444.23   90.12
  -3  -5  -3 1423.57   87.90
  -3  -5  -2 1213.12   74.26
  -3  -5  -2 1301.37   77.06
  -3  -5  -2 1272.55   82.94
  -3  -5  -2 1307.66   80.64
  -3  -5  -1 1725.76  102.73
  -3  -5  -1 1697.81  113.03
  -3  -5  -1 1996.90  113.70
  -3  -5  -1 1914.46  104.04
  -3  -5   0  893.97   63.12
  -3  -5   0  865.70   51.66
  -3  -5   0  733.40   48.54
  -3  -5   1 1495.72   98.79
  -3  -5   1 1374.38   79.64
  -3  -5   1 1288.30   97.83
  -3  -5   1 1579.69   95.39
  -3  -5   2  412.01   44.56
  -3  -5   2  431.50   39.66
  -3  -5   3  492.22   33.16
  -3  -5   4  482.43   33.99
  -3  -5   5  198.85   19.87
  -3  -5   6  693.03   49.54
  -3  -5   6  691.46   70.38
  -3  -5   7  305.68   29.46
  -3  -5   7  325.56   46.62
  -3  -5   8  686.12   58.54
  -3  -5   8  612.88   68.90
  -3  -5   8  611.59   49.61
  -3  -5   9   49.81   20.12
  -3  -5  10  340.16   36.15
  -3  -4 -16  234.01   50.11
  -3  -4 -15   57.66   19.12
  -3  -4 -15   45.74   24.03
  -3  -4 -14  269.28   46.01
  -3  -4 -13   32.64   16.23
  -3  -4 -13    8.59    6.28
  -3  -4 -12  538.32   41.89
  -3  -4 -12  630.15   64.04
  -3  -4 -11  162.64   28.83
  -3  -4 -11  145.99   17.51
  -3  -4 -10  375.31   43.25
  -3  -4 -10  371.18   39.19
  -3  -4 -10  413.17   37.07
  -3  -4  -9  593.95   45.26
  -3  -4  -9  608.08   49.73
  -3  -4  -9  507.43   39.57
  -3  -4  -8  633.80   51.25
  -3  -4  -7 1190.66   76.40
  -3  -4  -7 1061.25   67.13
  -3  -4  -6  439.41   32.46
  -3  -4  -6  448.13   37.82
  -3  -4  -5 1322.36   82.96
  -3  -4  -4  386.45   31.50
  -3  -4  -4  429.04   33.37
  -3  -4  -4  441.26   30.96
  -3  -4  -3 1591.20  100.72
  -3  -4  -3 1837.76   97.00
  -3  -4  -3 1689.57   99.24
  -3  -4  -3 1648.99   98.10
  -3  -4  -2 1419.30   92.18
  -3  -4  -2 1531.87   85.09
  -3  -4  -2 1536.09   86.60
  -3  -4  -2 1410.47   88.91
  -3  -4  -1 4364.72  237.52
  -3  -4  -1 4375.59  246.26
  -3  -4  -1 4948.11  249.48
  -3  -4  -1 4504.94  237.72
  -3  -4  -1 4292.30  249.27
  -3  -4   0   61.42    7.61
  -3  -4   0   81.32   14.13
  -3  -4   0   74.19   14.41
  -3  -4   0   73.04    9.25
  -3  -4   1 2888.63  152.24
  -3  -4   1 2958.62  158.59
  -3  -4   2   41.73   10.78
  -3  -4   3 1089.07   62.99
  -3  -4   4   90.93   11.32
  -3  -4   6   73.25   12.23
  -3  -4   7  669.81   49.70
  -3  -4   8   48.36   12.09
  -3  -4   8   39.79   12.72
  -3  -4   8   30.61   14.88
  -3  -4   9  640.64   51.63
  -3  -4   9  630.82   54.59
  -3  -4   9  603.85   67.37
  -3  -4  10   91.71   18.74
  -3  -4  10   93.18   18.41
  -3  -4  11  196.02   27.51
  -3  -3 -16  203.24   45.53
  -3  -3 -16  186.89   31.57
  -3  -3 -15   16.90   11.94
  -3  -3 -15   22.75   17.22
  -3  -3 -14  290.26   29.72
  -3  -3 -14  250.86   34.83
  -3  -3 -14  283.59   47.15
  -3  -3 -13   50.20   20.72
  -3  -3 -13   37.37   14.41
  -3  -3 -13   50.20   12.34
  -3  -3 -12  929.82   64.09
  -3  -3 -11    7.64    6.54
  -3  -3 -10  561.42   49.14
  -3  -3  -9   20.71    8.71
  -3  -3  -9   22.91   10.29
  -3  -3  -9   12.14    5.98
  -3  -3  -7   27.57    8.11
  -3  -3  -7   21.14    6.96
  -3  -3  -6 1867.05  108.50
  -3  -3  -5  687.35   44.09
  -3  -3  -5  641.57   45.54
  -3  -3  -5  621.33   44.16
  -3  -3  -4 3841.25  206.18
  -3  -3  -4 4054.08  203.70
  -3  -3  -4 3597.98  205.95
  -3  -3  -4 3992.68  204.92
  -3  -3  -4 3423.37  206.19
  -3  -3  -3   39.69    6.86
  -3  -3  -3   36.78    8.17
  -3  -3  -3   37.27    6.93
  -3  -3  -3   35.40    6.51
  -3  -3  -2 5358.12  270.33
  -3  -3  -2 4694.74  268.83
  -3  -3  -2 5422.99  274.81
  -3  -3  -2 5269.14  279.23
  -3  -3  -1  777.91   46.68
  -3  -3  -1  845.43   49.17
  -3  -3  -1  848.36   56.42
  -3  -3  -1  840.51   59.74
  -3  -3   0 3917.73  206.75
  -3  -3   0 4387.84  219.13
  -3  -3   0 4025.30  222.28
  -3  -3   0 3774.81  225.31
  -3  -3   0 3868.97  209.90
  -3  -3   1 1127.33   69.99
  -3  -3   1  873.85   48.71
  -3  -3   2 1761.55   91.74
  -3  -3   2 1550.87  110.22
  -3  -3   2 1574.01  102.40
  -3  -3   3 1061.70   83.24
  -3  -3   3 1150.45   64.75
  -3  -3   3 1125.58   74.75
  -3  -3   4  732.50   53.19
  -3  -3   4  626.41   41.54
  -3  -3   5  757.87   49.26
  -3  -3   5  738.47   67.67
  -3  -3   6   71.65   11.40
  -3  -3   7  832.94   61.66
  -3  -3   7  798.24   56.16
  -3  -3   8  226.10   26.80
  -3  -3   8  215.49   24.42
  -3  -3   9  394.55   36.67
  -3  -3   9  378.88   37.91
  -3  -3  10  319.33   33.47
  -3  -3  10  284.10   44.09
  -3  -3  11  436.76   42.68
  -3  -2 -16   72.02   28.61
  -3  -2 -13  285.47   37.43
  -3  -2 -13  261.09   43.18
  -3  -2 -12  187.94   27.83
  -3  -2 -12  210.79   34.85
  -3  -2 -11  279.93   38.48
  -3  -2 -11  252.91   26.84
  -3  -2 -10  510.44   45.89
  -3  -2 -10  548.68   42.78
  -3  -2  -9  256.44   31.70
  -3  -2  -9  256.90   28.73
  -3  -2  -9  286.73   26.91
  -3  -2  -8  532.42   47.14
  -3  -2  -8  579.14   43.29
  -3  -2  -7  282.26   26.69
  -3  -2  -7  283.05   27.53
  -3  -2  -6 2260.63  131.12
  -3  -2  -5  614.62   44.20
  -3  -2  -5  613.56   45.26
  -3  -2  -5  678.82   43.42
  -3  -2  -4 2027.97  119.84
  -3  -2  -4 2037.26  122.82
  -3  -2  -4 2116.40  116.12
  -3  -2  -4 2101.50  120.50
  -3  -2  -4 2409.97  120.03
  -3  -2  -3  562.78   42.92
  -3  -2  -3  632.42   38.58
  -3  -2  -3  606.75   39.84
  -3  -2  -3  640.51   39.32
  -3  -2  -2  910.39   52.05
  -3  -2  -2  881.99   51.54
  -3  -2  -2  840.50   54.49
  -3  -2  -1   93.65   13.94
  -3  -2  -1   83.89   14.63
  -3  -2  -1  113.68    8.91
  -3  -2   0 5545.79  309.55
  -3  -2   0 5839.00  298.51
  -3  -2   0 5430.70  313.12
  -3  -2   1  733.48   53.40
  -3  -2   1  643.08   40.05
  -3  -2   1  713.91   46.13
  -3  -2   2 3290.93  194.66
  -3  -2   2 3337.79  184.19
  -3  -2   3   78.52    7.72
  -3  -2   3   64.52   15.61
  -3  -2   4 1178.09   69.59
  -3  -2   4 1450.32   94.61
  -3  -2   5   35.63   13.52
  -3  -2   5   61.94   12.10
  -3  -2   5   53.20    8.30
  -3  -2   6  614.28   58.73
  -3  -2   6  674.14   48.11
  -3  -2   6  522.43   39.95
  -3  -2   7  323.71   42.19
  -3  -2   7  296.87   27.02
  -3  -2   8  841.51   59.76
  -3  -2   8  894.15   63.89
  -3  -2   9   10.21    7.29
  -3  -2  10  650.33   52.65
  -3  -2  11  106.00   19.80
  -3  -1 -17  121.57   36.94
  -3  -1 -16   12.53   19.78
  -3  -1 -16   15.21   11.90
  -3  -1 -15  270.73   33.37
  -3  -1 -15  269.09   36.69
  -3  -1 -14   -3.44   14.09
  -3  -1 -13  495.01   61.03
  -3  -1 -13  479.59   51.45
  -3  -1 -11 1119.70   91.11
  -3  -1 -10   23.42   13.09
  -3  -1 -10    5.38    7.83
  -3  -1 -10   17.05    8.67
  -3  -1  -9  774.36   65.68
  -3  -1  -9  854.40   59.45
  -3  -1  -8   33.01   10.53
  -3  -1  -8   32.14    9.27
  -3  -1  -8   42.80   10.52
  -3  -1  -7  579.38   43.55
  -3  -1  -7  527.93   43.46
  -3  -1  -7  562.26   43.87
  -3  -1  -6  691.83   51.52
  -3  -1  -6  679.69   49.33
  -3  -1  -6  807.96   52.55
  -3  -1  -5 2576.75  146.01
  -3  -1  -5 2765.42  155.93
  -3  -1  -5 2874.12  153.90
  -3  -1  -5 2770.59  150.74
  -3  -1  -4  479.41   33.81
  -3  -1  -4  459.27   27.54
  -3  -1  -4  441.45   36.05
  -3  -1  -4  415.31   30.71
  -3  -1  -3 2217.59  138.46
  -3  -1  -3 2529.83  132.83
  -3  -1  -3 2435.09  136.64
  -3  -1  -3 2445.32  130.32
  -3  -1  -2   50.68    7.35
  -3  -1  -2   59.67   10.47
  -3  -1  -2   46.09    9.51
  -3  -1  -2   47.35    6.33
  -3  -1  -1  157.36   12.20
  -3  -1  -1  146.48   15.73
  -3  -1   0 1040.45   72.45
  -3  -1   0 1170.67   63.21
  -3  -1   1  409.60   36.65
  -3  -1   1  412.96   25.72
  -3  -1   1  432.33   29.55
  -3  -1   2 2785.61  152.78
  -3  -1   3 1657.61  105.12
  -3  -1   3 1518.33   85.52
  -3  -1   4  879.76   53.54
  -3  -1   4  899.79   70.42
  -3  -1   5  209.22   30.69
  -3  -1   5  262.55   23.55
  -3  -1   5  229.99   20.26
  -3  -1   6  817.30   56.74
  -3  -1   6 1001.11   61.08
  -3  -1   7  166.65   18.65
  -3  -1   7  155.67   28.09
  -3  -1   8  462.42   50.62
  -3  -1   8  359.98   32.80
  -3  -1   9   58.39   12.37
  -3  -1   9   47.84   18.10
  -3  -1   9   53.49   12.31
  -3  -1  10  214.50   26.78
  -3  -1  10  239.91   26.07
  -3  -1  11   19.99   10.38
  -3  -1  12  239.93   31.30
  -3  -1  12  251.32   28.57
  -3   0 -16  197.76   43.92
  -3   0 -15   44.83   21.78
  -3   0 -13  261.95   43.34
  -3   0 -13  241.80   32.07
  -3   0 -12  293.31   43.83
  -3   0 -11  882.84   78.87
  -3   0 -10  846.39   72.20
  -3   0  -9  624.50   49.69
  -3   0  -8  154.22   21.05
  -3   0  -8  126.82   20.44
  -3   0  -8  142.70   19.33
  -3   0  -7  905.91   64.81
  -3   0  -7  958.85   64.63
  -3   0  -6   36.02    4.89
  -3   0  -6   32.89    7.89
  -3   0  -6   34.95    8.90
  -3   0  -6   41.89    9.72
  -3   0  -5 1059.85   65.63
  -3   0  -5  985.29   62.70
  -3   0  -5 1003.68   59.25
  -3   0  -5 1080.52   70.55
  -3   0  -5 1206.69   68.75
  -3   0  -4  274.40   27.62
  -3   0  -4  275.65   19.79
  -3   0  -4  299.46   22.20
  -3   0  -4  293.39   23.33
  -3   0  -3 1426.13   92.91
  -3   0  -3 1545.88   85.57
  -3   0   0  474.21   35.58
  -3   0   0  462.24   27.15
  -3   0   1 3713.71  191.44
  -3   0   1 3494.66  204.59
  -3   0   1 3657.67  194.49
  -3   0   2   91.45   15.34
  -3   0   2   80.20    7.23
  -3   0   3 2016.50  121.53
  -3   0   3 2328.42  139.79
  -3   0   4  325.72   35.17
  -3   0   4  301.79   24.23
  -3   0   5  530.80   36.79
  -3   0   5  470.48   34.55
  -3   0   6   11.93    5.70
  -3   0   6   28.63   11.98
  -3   0   7  604.61   42.99
  -3   0   7  610.57   45.16
  -3   0   8   85.70   13.01
  -3   0   8   92.28   14.97
  -3   0   8   87.84   21.59
  -3   0   9  354.90   34.63
  -3   0   9  389.47   47.79
  -3   0   9  398.42   32.88
  -3   0  10   55.06   13.52
  -3   0  10   40.13   10.44
  -3   0  10   39.34   16.97
  -3   0  11  178.69   25.17
  -3   0  12   36.43   12.58
  -3   1 -15   38.26   20.27
  -3   1 -13    5.89   11.39
  -3   1 -11    4.63    8.36
  -3   1 -11   -2.01    9.52
  -3   1 -10 1474.06  103.47
  -3   1  -9   36.80   12.60
  -3   1  -9   54.24   15.36
  -3   1  -8 1677.60  107.76
  -3   1  -8 1605.06  103.72
  -3   1  -7  268.75   27.72
  -3   1  -7  259.93   27.86
  -3   1  -6  731.05   55.86
  -3   1  -6  836.18   54.30
  -3   1  -5   99.79   11.70
  -3   1  -5  118.03   15.11
  -3   1  -5  107.52   16.11
  -3   1  -4 1340.97   86.53
  -3   1  -1  935.78   52.32
  -3   1  -1  779.09   61.22
  -3   1  -1  915.17   51.41
  -3   1   0 1555.95  105.91
  -3   1   0 1786.30   92.85
  -3   1   1 2001.39  116.60
  -3   1   2 1575.23   97.96
  -3   1   3  954.38   56.01
  -3   1   4  441.07   32.76
  -3   1   4  508.26   44.52
  -3   1   4  486.17   29.47
  -3   1   5  524.44   38.71
  -3   1   5  541.00   49.44
  -3   1   6  223.74   22.50
  -3   1   6  181.33   27.75
  -3   1   7  637.20   57.89
  -3   1   7  534.06   43.29
  -3   1   7  571.27   38.51
  -3   1   8   85.34   14.98
  -3   1   8   98.82   22.13
  -3   1   9  523.60   44.39
  -3   1  10   70.27   14.99
  -3   1  10   48.91   10.19
  -3   1  11  226.82   24.26
  -3   1  11  249.19   30.11
  -3   1  12    1.60    7.58
  -3   1  13  190.21   22.91
  -3   2 -15  124.10   31.10
  -3   2 -13  108.12   27.95
  -3   2 -12  258.35   34.83
  -3   2 -11  115.15   14.27
  -3   2 -10  864.05   71.91
  -3   2  -8 1236.84   84.62
  -3   2  -7  257.08   29.61
  -3   2  -7  281.78   27.28
  -3   2  -6  997.82   67.68
  -3   2  -6  910.37   65.75
  -3   2  -6  931.23   59.70
  -3   2  -5   18.08    6.62
  -3   2  -5   12.16    3.31
  -3   2  -4 1905.73  112.87
  -3   2  -3   82.57   11.50
  -3   2  -2 2604.44  144.50
  -3   2  -1    1.13    4.88
  -3   2   0 2468.93  146.32
  -3   2   3   58.51    8.07
  -3   2   4 1302.37   69.46
  -3   2   5  115.98    9.58
  -3   2   5  110.49   14.47
  -3   2   6  862.58   51.18
  -3   2   6  930.57   61.04
  -3   2   7  111.61   16.81
  -3   2   7  101.74   10.91
  -3   2   8  903.13   65.00
  -3   2   8  905.43   55.71
  -3   2   9  148.73   16.08
  -3   2   9  154.69   21.65
  -3   2  10  356.61   36.42
  -3   2  11  139.38   22.47
  -3   2  11  140.78   17.34
  -3   2  12  258.15   33.43
  -3   2  12  288.08   27.23
  -3   3 -14    8.07   12.74
  -3   3 -13  190.53   34.21
  -3   3 -12   11.18   12.24
  -3   3 -11  159.45   27.65
  -3   3 -10    8.67    8.56
  -3   3  -8  117.06   18.03
  -3   3  -7  626.85   45.48
  -3   3  -6  442.24   31.02
  -3   3  -5 1132.83   62.43
  -3   3  -3  994.66   69.29
  -3   3  -2  247.80   24.20
  -3   3  -2  314.94   30.44
  -3   3  -1  276.82   29.59
  -3   3   0  122.28   11.47
  -3   3   0  126.46   18.98
  -3   3   1 1262.51   84.28
  -3   3   4  946.00   59.68
  -3   3   5  172.81   11.53
  -3   3   6  956.14   64.54
  -3   3   6  941.48   53.14
  -3   3   7  224.55   16.74
  -3   3   7  190.18   24.07
  -3   3   8  661.42   53.62
  -3   3   8  688.29   42.77
  -3   3   9   33.97   11.28
  -3   3  10  557.51   48.33
  -3   3  10  498.59   36.47
  -3   3  11   18.69   10.69
  -3   3  12  430.79   44.52
  -3   4 -13  109.67   24.64
  -3   4 -12   81.39   21.37
  -3   4 -11  240.05   33.40
  -3   4 -10  129.47   22.29
  -3   4 -10   94.13   24.04
  -3   4  -9  455.69   51.36
  -3   4  -9  460.94   41.69
  -3   4  -8    1.98    4.29
  -3   4  -7  619.65   42.84
  -3   4  -6   23.60    5.16
  -3   4  -6   26.29   11.74
  -3   4  -5  654.33   49.38
  -3   4  -5  565.98   33.82
  -3   4  -4   95.51   15.93
  -3   4  -4  103.27   17.76
  -3   4  -2   45.54   11.52
  -3   4  -1 1374.93   91.52
  -3   4   0  146.35   21.61
  -3   4   0  185.78   16.47
  -3   4   1  543.46   46.30
  -3   4   4  219.59   21.19
  -3   4   5  874.86   58.96
  -3   4   6  149.81   10.92
  -3   4   6  153.97   19.70
  -3   4   7  927.93   66.34
  -3   4   8   53.66   13.44
  -3   4   8   54.86    7.31
  -3   4   9  448.13   30.91
  -3   4   9  464.68   43.37
  -3   4  10   96.21   19.66
  -3   4  10  130.91   13.96
  -3   4  11  267.55   33.04
  -3   4  12   89.52   19.94
  -3   5 -12  193.78   29.90
  -3   5 -11   25.99   12.03
  -3   5 -10  268.73   30.69
  -3   5  -9   54.79   12.40
  -3   5  -8  346.87   29.77
  -3   5  -7    0.59    3.76
  -3   5  -6  793.92   48.10
  -3   5  -6  861.22   65.02
  -3   5  -5  121.58   19.29
  -3   5  -4  261.42   28.58
  -3   5  -3  246.46   27.70
  -3   5  -2  962.03   71.17
  -3   5  -2 1041.75   68.67
  -3   5  -1  212.44   26.58
  -3   5  -1  244.52   23.56
  -3   5   0  482.89   35.16
  -3   5   1  470.39   43.20
  -3   5   2  120.63   19.21
  -3   5   5  528.72   41.30
  -3   5   6  105.39   16.60
  -3   5   7  372.40   34.71
  -3   5   7  317.79   21.04
  -3   5   8   82.08    8.56
  -3   5   9  444.06   41.99
  -3   5   9  392.15   27.08
  -3   5  10   34.77   12.72
  -3   5  11  345.60   39.36
  -3   6 -10  266.18   28.38
  -3   6  -9   22.98   15.30
  -3   6  -9   34.77    9.42
  -3   6  -8  322.92   27.05
  -3   6  -7   48.40    7.91
  -3   6  -7   71.95   18.98
  -3   6  -6  733.07   60.16
  -3   6  -6  791.29   64.96
  -3   6  -6  644.38   41.61
  -3   6  -5    7.35    7.26
  -3   6  -4  983.95   72.24
  -3   6  -4  866.07   66.95
  -3   6  -3  119.48   19.21
  -3   6  -3   91.40   16.75
  -3   6  -2  675.52   52.60
  -3   6  -1   16.73    8.57
  -3   6   0 1038.78   69.14
  -3   6   0  764.86   55.90
  -3   6   2 1164.71   82.04
  -3   6   6  728.86   55.06
  -3   6   7  259.45   29.08
  -3   6   8  257.90   30.36
  -3   6   9   69.61   16.89
  -3   7  -9  279.95   25.53
  -3   7  -8   14.70    5.44
  -3   7  -8   20.20   14.67
  -3   7  -7  214.34   34.92
  -3   7  -7  176.69   16.97
  -3   7  -7  228.66   33.75
  -3   7  -6   93.50   22.65
  -3   7  -6   96.84   20.63
  -3   7  -5  194.20   30.01
  -3   7  -4  382.58   38.86
  -3   7  -3  145.98   22.59
  -3   7  -3  176.06   25.58
  -3   7  -2  121.25   19.39
  -3   7  -1  417.31   37.58
  -3   7  -1  437.09   41.75
  -3   7   0  600.05   46.63
  -3   7   0  657.68   54.51
  -3   7   1  536.21   48.99
  -3   7   2  804.68   63.48
  -3   7   7    8.17    8.54
  -3   7   8  310.49   34.41
  -3   7   9   25.59   11.44
  -3   8  -8   29.92   16.28
  -3   8  -7  220.17   36.71
  -3   8  -6    2.07    8.94
  -3   8  -5  289.55   36.31
  -3   8  -5  340.92   41.63
  -3   8  -4   14.73    9.25
  -3   8  -2    2.89    6.85
  -3   8  -1  500.87   45.36
  -3   8  -1  608.67   51.80
  -3   8   0    3.24    7.66
  -3   8   1  917.68   71.59
  -3   8   2   26.71   11.45
  -3   8   8   84.70   18.33
  -3   9  -6  143.40   30.92
  -3   9  -5    2.23   10.64
  -3   9  -5  157.63   26.33
  -3   9  -4  121.06   26.48
  -3   9  -4  216.52   29.44
  -3   9  -3   23.17   12.71
  -3   9  -2  112.48   21.27
  -3   9  -2  145.53   24.03
  -3   9  -1  117.52   20.80
  -3   9  -1  153.50   24.94
  -3   9   0   53.71   15.59
  -3   9   1  220.96   30.52
  -3   9   2  258.05   32.50
  -3  10  -4  191.59   31.39
  -3  10  -3    1.94   10.25
  -3  10  -3    1.90    9.38
  -3  10  -2  229.53   32.85
  -3  10  -1   -1.85    8.78
  -3  10   0  282.92   35.95
  -3  10   1   -1.86    8.81
  -3  10   2  280.40   35.35
  -3  10   3    6.57    8.41
  -3  11  -4   70.66   21.66
  -3  11  -2  100.81   22.60
  -3  11  -2  128.46   25.74
  -3  11   0   68.86   19.50
  -3  11   1   34.05   14.07
  -2 -16  -5    4.18   20.62
  -2 -16  -4   33.95   28.47
  -2 -16  -3   12.76   20.16
  -2 -16  -2   21.29   22.57
  -2 -15  -7   14.89   16.11
  -2 -15  -5   23.52   17.58
  -2 -15  -5   38.67   23.68
  -2 -15  -4  208.42   37.58
  -2 -15  -4   58.66   29.38
  -2 -15  -3   17.08   14.56
  -2 -15  -3   -3.93   20.08
  -2 -15  -2  180.25   34.66
  -2 -15  -2   62.60   27.83
  -2 -15  -1    2.79   11.44
  -2 -15  -1   11.69   15.99
  -2 -15   0  154.95   33.49
  -2 -15   1   16.54   15.10
  -2 -14 -10    3.23   15.31
  -2 -14  -9  103.70   28.86
  -2 -14  -8    5.57   10.09
  -2 -14  -8   19.67   16.17
  -2 -14  -7  139.23   30.00
  -2 -14  -6   20.81   20.15
  -2 -14  -6   24.15   15.17
  -2 -14  -5  158.95   37.97
  -2 -14  -5  209.09   36.34
  -2 -14  -4   38.87   17.37
  -2 -14  -4   -3.57   14.67
  -2 -14  -3  114.49   26.45
  -2 -14  -2   28.61   21.92
  -2 -14  -2   32.68   16.56
  -2 -14  -1  106.60   31.58
  -2 -14   0   68.96   21.20
  -2 -14   0   38.84   19.49
  -2 -14   1   42.93   23.22
  -2 -14   1  105.28   26.17
  -2 -14   2   80.31   24.34
  -2 -14   3   95.47   25.07
  -2 -14   4   64.32   21.37
  -2 -14   5   14.95   13.65
  -2 -13 -11   24.74   17.98
  -2 -13 -10   45.73   19.19
  -2 -13 -10   24.37   20.05
  -2 -13  -9  120.31   27.33
  -2 -13  -9   57.22   23.68
  -2 -13  -8   33.06   16.34
  -2 -13  -8   22.27    9.67
  -2 -13  -8    3.00   15.93
  -2 -13  -7  145.95   29.76
  -2 -13  -7  136.07   20.58
  -2 -13  -6   29.01   14.11
  -2 -13  -6   33.79   19.76
  -2 -13  -6   31.66   10.78
  -2 -13  -5  240.21   28.32
  -2 -13  -5  230.21   36.70
  -2 -13  -4   64.66   19.49
  -2 -13  -4   75.78   16.10
  -2 -13  -4   48.21   22.23
  -2 -13  -3  236.03   28.32
  -2 -13  -3  219.71   34.19
  -2 -13  -3  210.63   40.31
  -2 -13  -2    6.97    7.64
  -2 -13  -2   15.62   11.82
  -2 -13  -2   12.95   14.69
  -2 -13  -1  167.04   29.19
  -2 -13  -1  193.94   32.60
  -2 -13  -1  155.33   23.39
  -2 -13   0   -3.21   14.54
  -2 -13   0   14.78   12.60
  -2 -13   0    6.52    9.40
  -2 -13   1  230.52   37.87
  -2 -13   1  288.93   46.18
  -2 -13   2   -2.77   12.54
  -2 -13   2   -2.16   10.63
  -2 -13   3  154.27   28.48
  -2 -13   3  126.09   30.33
  -2 -13   4   -2.18    9.89
  -2 -13   5  106.19   24.42
  -2 -13   6   22.46   13.78
  -2 -13   7  127.79   27.26
  -2 -12 -12   53.22   27.20
  -2 -12 -11   -5.97   15.26
  -2 -12 -10  325.76   44.23
  -2 -12 -10  294.90   31.63
  -2 -12  -9   -2.41    8.73
  -2 -12  -9   -2.78   15.17
  -2 -12  -9   -1.12    5.95
  -2 -12  -8  179.16   30.51
  -2 -12  -8  244.77   24.88
  -2 -12  -7    2.74   12.99
  -2 -12  -7    6.74    9.73
  -2 -12  -7   23.02    8.89
  -2 -12  -6  196.15   31.63
  -2 -12  -6  216.48   37.28
  -2 -12  -6  210.54   24.47
  -2 -12  -5   53.05   17.13
  -2 -12  -5   52.72   20.25
  -2 -12  -5   52.63   15.97
  -2 -12  -5   52.27   12.62
  -2 -12  -4  279.23   36.67
  -2 -12  -4  261.93   28.89
  -2 -12  -4  305.28   37.73
  -2 -12  -4  279.48   35.53
  -2 -12  -3   23.17   15.91
  -2 -12  -3   31.15   13.13
  -2 -12  -3   25.46   10.19
  -2 -12  -3   43.47   15.82
  -2 -12  -3   30.04   13.22
  -2 -12  -2  200.11   25.63
  -2 -12  -2  223.11   32.87
  -2 -12  -2  220.31   31.92
  -2 -12  -2  237.94   39.91
  -2 -12  -2  257.80   35.32
  -2 -12  -1  235.97   32.34
  -2 -12  -1  151.72   27.73
  -2 -12  -1  238.26   40.62
  -2 -12  -1  183.40   31.75
  -2 -12  -1  165.01   23.08
  -2 -12   0  163.44   29.50
  -2 -12   0  146.95   23.85
  -2 -12   0  184.66   34.74
  -2 -12   0  226.30   34.94
  -2 -12   0  231.13   31.63
  -2 -12   1  205.69   30.12
  -2 -12   1  190.76   33.33
  -2 -12   1  122.05   22.81
  -2 -12   1  214.20   33.60
  -2 -12   2  175.35   32.01
  -2 -12   2  187.10   29.12
  -2 -12   2  182.74   34.08
  -2 -12   3  100.05   25.82
  -2 -12   3   70.11   23.53
  -2 -12   3  119.50   22.99
  -2 -12   4   25.72   15.71
  -2 -12   4   40.28   15.38
  -2 -12   5   58.35   21.55
  -2 -12   5  117.88   23.66
  -2 -12   6   44.34   16.22
  -2 -12   7   83.07   26.90
  -2 -11 -11  177.21   23.74
  -2 -11 -10  122.42   26.69
  -2 -11  -9  103.09   22.71
  -2 -11  -8  199.05   31.53
  -2 -11  -7  101.24   18.00
  -2 -11  -7   98.66   15.22
  -2 -11  -7  118.73   23.15
  -2 -11  -6  646.05   62.26
  -2 -11  -6  731.66   58.43
  -2 -11  -6  751.20   53.21
  -2 -11  -5   51.68   19.20
  -2 -11  -5   75.57   17.11
  -2 -11  -5   92.70   19.97
  -2 -11  -5  101.96   15.72
  -2 -11  -4  144.20   29.22
  -2 -11  -4  185.37   28.31
  -2 -11  -4  207.38   23.07
  -2 -11  -4  194.70   27.42
  -2 -11  -3   43.30   14.09
  -2 -11  -3   59.93   16.05
  -2 -11  -3   65.31   17.18
  -2 -11  -3   56.73   12.82
  -2 -11  -2  378.36   35.30
  -2 -11  -2  345.23   47.55
  -2 -11  -2  403.36   43.73
  -2 -11  -2  419.74   43.18
  -2 -11  -2  433.04   44.05
  -2 -11  -1   -1.86    8.45
  -2 -11  -1   -1.15    6.28
  -2 -11  -1    1.98    9.40
  -2 -11  -1   -5.06    7.99
  -2 -11   0  885.00   68.63
  -2 -11   0  731.13   68.61
  -2 -11   0  818.98   72.18
  -2 -11   0  882.46   79.64
  -2 -11   0  834.07   61.44
  -2 -11   1    3.29    8.11
  -2 -11   1    2.10    9.07
  -2 -11   1   -2.61   11.84
  -2 -11   1   -4.50   10.20
  -2 -11   2  621.35   52.92
  -2 -11   2  572.14   58.16
  -2 -11   2  488.78   58.25
  -2 -11   2  470.25   56.06
  -2 -11   3   24.96   14.94
  -2 -11   3   29.64   12.61
  -2 -11   4  470.70   57.23
  -2 -11   4  422.99   55.02
  -2 -11   5   15.15   14.38
  -2 -11   5   25.02   15.24
  -2 -10 -13  266.45   41.31
  -2 -10 -13  292.46   48.38
  -2 -10 -11  344.70   34.78
  -2 -10 -10   -1.13    6.16
  -2 -10  -9  236.70   34.81
  -2 -10  -9  274.18   27.45
  -2 -10  -8   63.49   16.92
  -2 -10  -8   45.59   11.15
  -2 -10  -7  665.93   56.01
  -2 -10  -7  754.83   50.14
  -2 -10  -7  716.44   44.83
  -2 -10  -6  176.23   22.92
  -2 -10  -6  185.60   20.63
  -2 -10  -6  109.46   24.50
  -2 -10  -6  181.32   27.18
  -2 -10  -5  260.37   30.29
  -2 -10  -5  219.71   24.39
  -2 -10  -5  248.29   21.62
  -2 -10  -4   56.31   14.96
  -2 -10  -4   67.11   11.87
  -2 -10  -4   58.71   14.18
  -2 -10  -4   15.35   12.24
  -2 -10  -3  436.66   43.41
  -2 -10  -3  491.26   44.43
  -2 -10  -3  438.61   36.82
  -2 -10  -3  468.29   44.51
  -2 -10  -3  460.68   50.80
  -2 -10  -2  198.74   22.21
  -2 -10  -2  174.67   25.65
  -2 -10  -2  189.13   26.98
  -2 -10  -2  214.74   34.30
  -2 -10  -2  179.66   25.44
  -2 -10  -1  579.77   53.88
  -2 -10  -1  596.11   52.31
  -2 -10  -1  653.96   56.55
  -2 -10  -1  642.99   48.00
  -2 -10  -1  645.57   63.46
  -2 -10   0  315.96   34.00
  -2 -10   0  327.15   38.48
  -2 -10   0  324.59   37.16
  -2 -10   0  280.32   29.37
  -2 -10   1  434.62   40.72
  -2 -10   1  396.90   44.47
  -2 -10   1  401.78   45.50
  -2 -10   2  436.11   52.00
  -2 -10   2  532.17   53.76
  -2 -10   2  415.52   49.97
  -2 -10   2  556.98   46.51
  -2 -10   3  191.19   33.57
  -2 -10   3  317.39   32.76
  -2 -10   4  659.52   66.70
  -2 -10   5   92.32   27.73
  -2 -10   5   93.31   24.90
  -2 -10   6  291.40   32.10
  -2 -10   9    2.70    9.75
  -2  -9 -14  128.80   28.60
  -2  -9 -13   77.39   25.66
  -2  -9 -13  115.85   26.89
  -2  -9 -12  116.22   29.62
  -2  -9 -12   80.82   16.99
  -2  -9  -9  415.46   35.46
  -2  -9  -9  360.37   42.87
  -2  -9  -8  261.03   33.94
  -2  -9  -7  238.94   23.64
  -2  -9  -7  194.36   28.56
  -2  -9  -6   77.79   16.73
  -2  -9  -6   94.39   15.48
  -2  -9  -6   88.20   12.94
  -2  -9  -5  583.68   45.89
  -2  -9  -5  500.11   48.29
  -2  -9  -5  578.30   42.05
  -2  -9  -4   27.07   10.61
  -2  -9  -4   37.37    9.08
  -2  -9  -4   32.91   13.33
  -2  -9  -4   27.10    9.53
  -2  -9  -3 1185.05   77.99
  -2  -9  -3 1237.77   77.88
  -2  -9  -3 1190.82   69.99
  -2  -9  -2   86.51   16.11
  -2  -9  -2   85.95   13.39
  -2  -9  -2   69.34   15.29
  -2  -9  -2  104.24   21.46
  -2  -9  -2   98.21   17.58
  -2  -9  -1  762.79   59.10
  -2  -9  -1  856.87   55.93
  -2  -9  -1  766.80   61.82
  -2  -9  -1  714.25   60.18
  -2  -9  -1  786.94   69.37
  -2  -9   0   69.02   12.72
  -2  -9   0   70.84   14.62
  -2  -9   0   77.06   16.90
  -2  -9   0   79.33   16.69
  -2  -9   0   57.63   17.26
  -2  -9   1  893.02   64.49
  -2  -9   1  882.98   72.04
  -2  -9   1  865.03   74.29
  -2  -9   1  881.83   71.02
  -2  -9   2   -1.20    6.37
  -2  -9   2   -2.13    9.64
  -2  -9   2    6.11    9.23
  -2  -9   2   -1.94    7.94
  -2  -9   3  643.47   62.23
  -2  -9   4   21.80   14.47
  -2  -9   5  700.51   69.85
  -2  -9   6  127.63   30.44
  -2  -9   6   99.72   17.45
  -2  -9   7  394.39   55.00
  -2  -9   8   60.45   16.29
  -2  -9   9   92.94   25.83
  -2  -9   9  120.15   22.94
  -2  -8 -14  186.36   33.35
  -2  -8 -14  191.19   41.17
  -2  -8 -13   -1.54    7.87
  -2  -8 -13   -3.34   12.09
  -2  -8 -12  144.58   31.24
  -2  -8 -12  119.18   25.54
  -2  -8  -9   18.25    7.65
  -2  -8  -8  481.09   47.65
  -2  -8  -7  116.72   20.94
  -2  -8  -6  698.08   57.65
  -2  -8  -6  695.49   48.61
  -2  -8  -5  219.17   27.49
  -2  -8  -5  249.51   23.00
  -2  -8  -4 1160.71   79.27
  -2  -8  -4 1118.89   74.95
  -2  -8  -3  156.04   17.18
  -2  -8  -3  163.28   20.34
  -2  -8  -3  180.07   26.12
  -2  -8  -3  131.00   19.28
  -2  -8  -2  296.91   25.61
  -2  -8  -2  279.37   34.19
  -2  -8  -2  300.31   29.65
  -2  -8  -2  288.31   29.84
  -2  -8  -2  294.26   30.24
  -2  -8  -1  193.54   22.36
  -2  -8  -1  178.75   23.74
  -2  -8  -1  192.19   19.78
  -2  -8  -1  181.60   23.81
  -2  -8   0  982.93   67.09
  -2  -8   0  966.80   72.56
  -2  -8   0  990.93   72.53
  -2  -8   1  349.61   37.65
  -2  -8   1  335.50   36.58
  -2  -8   1  340.59   31.08
  -2  -8   1  297.57   38.27
  -2  -8   2  480.20   48.30
  -2  -8   2  445.52   46.30
  -2  -8   2  448.09   37.94
  -2  -8   3  427.53   48.41
  -2  -8   3  477.06   50.22
  -2  -8   4  154.46   28.87
  -2  -8   4  145.09   28.07
  -2  -8   5  667.25   68.32
  -2  -8   6  202.29   36.84
  -2  -8   6  155.57   21.18
  -2  -8   7  502.14   62.54
  -2  -8   8   25.99   17.81
  -2  -8   9  194.99   33.06
  -2  -8  10   -1.78    8.76
  -2  -7 -15  166.65   40.92
  -2  -7 -15  130.64   28.52
  -2  -7 -14   86.01   28.80
  -2  -7 -13  136.60   22.96
  -2  -7 -13  113.31   25.12
  -2  -7 -12  165.80   33.23
  -2  -7 -11  213.40   35.98
  -2  -7 -11  237.74   27.42
  -2  -7  -9  186.14   21.80
  -2  -7  -8  975.23   78.36
  -2  -7  -8 1123.37   70.55
  -2  -7  -7  126.03   20.72
  -2  -7  -6 1540.91   92.17
  -2  -7  -6 1518.08  101.58
  -2  -7  -5  321.19   33.01
  -2  -7  -5  340.97   27.71
  -2  -7  -4  766.84   58.21
  -2  -7  -4  821.87   52.51
  -2  -7  -3   19.43    6.78
  -2  -7  -3   19.63    5.88
  -2  -7  -2 1792.11  102.13
  -2  -7  -2 1987.78  117.65
  -2  -7  -2 1626.37  106.25
  -2  -7  -2 1644.41  106.04
  -2  -7  -2 1865.42  108.90
  -2  -7  -1   62.83   10.09
  -2  -7  -1   59.06   12.38
  -2  -7  -1   64.16   14.88
  -2  -7  -1   53.66   11.54
  -2  -7  -1   59.98   11.21
  -2  -7   0 1254.28   85.39
  -2  -7   0 1276.85   86.02
  -2  -7   1  117.93   15.49
  -2  -7   1  107.35   18.81
  -2  -7   1  121.55   20.03
  -2  -7   2  580.51   53.55
  -2  -7   3   77.92   19.43
  -2  -7   3   96.35   21.18
  -2  -7   4  732.46   67.52
  -2  -7   6  750.92   76.08
  -2  -7   6  816.78   58.20
  -2  -7   7   70.32   14.47
  -2  -7   8  488.22   43.98
  -2  -7   9   79.37   21.12
  -2  -7   9  102.37   19.55
  -2  -7  11   51.35   18.22
  -2  -6 -15  223.87   46.42
  -2  -6 -14   -2.34   10.59
  -2  -6 -13  316.66   48.97
  -2  -6 -12    8.74   13.21
  -2  -6 -12    9.03    3.69
  -2  -6 -12    2.05    7.95
  -2  -6 -11  624.90   63.39
  -2  -6 -11  512.21   33.32
  -2  -6 -11  703.60   50.38
  -2  -6  -9 1183.88   77.24
  -2  -6  -8  408.14   41.48
  -2  -6  -7 1406.38  100.55
  -2  -6  -7 1622.21   93.34
  -2  -6  -6  430.54   39.71
  -2  -6  -5 1180.48   73.33
  -2  -6  -5 1266.24   81.95
  -2  -6  -4  921.23   66.30
  -2  -6  -4 1015.19   61.01
  -2  -6  -3 1039.09   70.94
  -2  -6  -3 1143.21   66.89
  -2  -6  -2 1360.29   46.29
  -2  -6  -2 1169.22   49.94
  -2  -6  -1 1130.23   65.93
  -2  -6  -1 1052.15   71.37
  -2  -6  -1 1043.03   67.19
  -2  -6   0  895.78   56.99
  -2  -6   0  804.87   61.98
  -2  -6   0  962.73   64.86
  -2  -6   1  638.46   52.12
  -2  -6   1  617.75   43.07
  -2  -6   1  651.78   52.96
  -2  -6   2 2135.62  134.24
  -2  -6   2 2016.13  132.88
  -2  -6   3  207.65   29.94
  -2  -6   3  213.45   27.74
  -2  -6   3  213.05   30.55
  -2  -6   4  976.62   80.34
  -2  -6   4 1020.73   82.91
  -2  -6   5   62.47   19.68
  -2  -6   5   60.57   16.09
  -2  -6   6  912.89   62.65
  -2  -6   7   52.31   20.51
  -2  -6   7   46.54   15.33
  -2  -6   7   81.32   14.60
  -2  -6   8  594.10   68.06
  -2  -6   8  748.29   62.69
  -2  -6   9   29.92   16.43
  -2  -6  10  329.04   36.46
  -2  -6  10  317.30   39.06
  -2  -6  11    3.44    7.79
  -2  -6  11   -1.97    7.60
  -2  -5 -16  197.06   45.29
  -2  -5 -16  117.19   26.89
  -2  -5 -15  118.79   35.05
  -2  -5 -14   76.83   27.63
  -2  -5 -14   67.23   19.47
  -2  -5 -13  337.73   49.77
  -2  -5 -13  275.00   24.12
  -2  -5 -12  214.87   31.39
  -2  -5 -12  205.04   19.00
  -2  -5 -12  181.18   35.17
  -2  -5 -11  435.05   52.07
  -2  -5 -11  437.62   30.94
  -2  -5 -10  401.84   46.04
  -2  -5 -10  341.45   25.25
  -2  -5  -9  630.87   38.99
  -2  -5  -8  139.70   11.57
  -2  -5  -7 1483.94  101.06
  -2  -5  -7 1614.13   93.96
  -2  -5  -6   63.86   12.96
  -2  -5  -6   37.48    8.10
  -2  -5  -5 2709.27  162.01
  -2  -5  -5 2859.62  155.20
  -2  -5  -4   83.83   10.75
  -2  -5  -4   87.93   13.78
  -2  -5  -3 1949.67  114.30
  -2  -5  -3 1943.66  111.16
  -2  -5  -2   34.54    7.38
  -2  -5  -1  914.68   57.02
  -2  -5   0  692.02   51.55
  -2  -5   1 4550.27  243.65
  -2  -5   1 4358.26  229.36
  -2  -5   1 3920.11  239.46
  -2  -5   2   87.75   17.35
  -2  -5   2   79.86   16.95
  -2  -5   2   85.25   15.46
  -2  -5   3 2102.67  138.43
  -2  -5   3 2234.84  133.54
  -2  -5   3 2082.07  138.06
  -2  -5   4  524.15   53.39
  -2  -5   4  566.09   39.05
  -2  -5   5  297.85   39.30
  -2  -5   6  344.91   30.29
  -2  -5   8  242.69   31.01
  -2  -5   8  242.96   39.11
  -2  -5   9  304.91   45.51
  -2  -5   9  382.35   36.67
  -2  -5  10   70.12   19.11
  -2  -5  10   99.79   26.50
  -2  -5  10  141.84   22.33
  -2  -5  12  145.96   25.73
  -2  -4 -16  240.91   50.84
  -2  -4 -15   -4.08   15.76
  -2  -4 -15   -2.27    9.33
  -2  -4 -14  343.97   54.62
  -2  -4 -14  434.14   47.89
  -2  -4 -13   10.65   10.02
  -2  -4 -13    3.21   10.75
  -2  -4 -13   20.23   11.75
  -2  -4 -11    3.41    6.60
  -2  -4 -11    2.47   11.21
  -2  -4 -10  792.28   58.64
  -2  -4 -10  784.43   69.98
  -2  -4  -9   31.94   12.18
  -2  -4  -9   36.86    7.13
  -2  -4  -7  437.22   40.64
  -2  -4  -7  491.36   31.26
  -2  -4  -6 1339.83   84.99
  -2  -4  -6 1278.28   72.14
  -2  -4  -5  416.28   35.20
  -2  -4  -4 2326.54  141.94
  -2  -4  -4 3183.12  151.50
  -2  -4  -3  833.36   57.11
  -2  -4  -3  933.36   54.95
  -2  -4  -2   18.46    5.80
  -2  -4  -2   24.47    5.75
  -2  -4  -2   18.70    5.09
  -2  -4  -1 2998.70  147.44
  -2  -4  -1 2304.20  150.20
  -2  -4   0  777.49   48.73
  -2  -4   0  958.41   58.80
  -2  -4   1 4209.75  224.22
  -2  -4   1 3792.90  225.72
  -2  -4   2 2145.11  137.43
  -2  -4   2 2299.91  133.52
  -2  -4   3 1596.45  101.43
  -2  -4   4  229.37   32.26
  -2  -4   4  296.14   31.20
  -2  -4   5  770.32   67.78
  -2  -4   5  749.90   50.05
  -2  -4   6   60.15   18.21
  -2  -4   6   58.35   14.49
  -2  -4   6   47.11    9.91
  -2  -4   7 1032.55   76.14
  -2  -4   8    2.53    8.46
  -2  -4   8    7.18    6.75
  -2  -4   9  483.64   43.58
  -2  -4   9  459.67   54.71
  -2  -4  10    1.61    6.59
  -2  -4  10    4.50    7.10
  -2  -4  11  258.87   33.22
  -2  -4  12    5.46    8.61
  -2  -3 -16   76.74   30.48
  -2  -3 -15  115.58   24.93
  -2  -3 -14  276.71   37.70
  -2  -3 -14  318.51   51.17
  -2  -3 -14  316.63   30.06
  -2  -3 -13  267.12   34.57
  -2  -3 -13  207.42   39.10
  -2  -3 -13  215.35   31.59
  -2  -3 -12  635.97   54.57
  -2  -3 -12  566.88   54.07
  -2  -3 -12  568.51   64.17
  -2  -3 -11  331.37   37.34
  -2  -3 -10  508.19   52.65
  -2  -3  -9  445.41   32.66
  -2  -3  -9  450.02   46.06
  -2  -3  -8  506.02   47.36
  -2  -3  -7    9.66    6.45
  -2  -3  -7   21.06    5.35
  -2  -3  -6 2212.21  120.70
  -2  -3  -6 2131.80  128.36
  -2  -3  -5   26.29    7.50
  -2  -3  -5   29.08    5.43
  -2  -3  -4 3846.89  202.46
  -2  -3  -4 3608.53  196.22
  -2  -3  -3  133.56   14.53
  -2  -3  -3  140.18   12.82
  -2  -3  -2  552.29   37.05
  -2  -3  -2  613.58   38.92
  -2  -3  -2  615.62   39.67
  -2  -3  -1   50.87    6.91
  -2  -3  -1   48.97    9.23
  -2  -3  -1   63.53    9.28
  -2  -3  -1   65.53    7.82
  -2  -3   0 1333.98   76.67
  -2  -3   0 1512.84   76.54
  -2  -3   1    5.12    5.05
  -2  -3   2 3563.67  187.53
  -2  -3   2 3032.77  190.64
  -2  -3   3    5.48    2.80
  -2  -3   3   14.58    6.10
  -2  -3   4 2858.11  156.56
  -2  -3   6  883.03   59.47
  -2  -3   7  602.59   61.06
  -2  -3   7  636.72   48.86
  -2  -3   7  667.44   51.85
  -2  -3   8  278.46   38.82
  -2  -3   8  257.48   29.50
  -2  -3   9   35.86   11.51
  -2  -3   9   48.60   12.96
  -2  -3  10  232.05   37.60
  -2  -3  10  244.78   30.09
  -2  -3  11  154.65   32.12
  -2  -3  11  172.03   25.98
  -2  -3  12  137.52   24.87
  -2  -3  13  155.26   28.02
  -2  -2 -16   -4.51   17.43
  -2  -2 -14   14.62   15.02
  -2  -2 -14   21.80   11.86
  -2  -2 -14   23.17    9.30
  -2  -2 -13  388.83   54.55
  -2  -2 -13  410.45   44.16
  -2  -2 -12  101.39   20.97
  -2  -2 -12   90.53   19.29
  -2  -2 -12   88.04   24.41
  -2  -2 -11 1876.00  119.95
  -2  -2 -11 1789.72  119.74
  -2  -2 -11 1863.00  109.54
  -2  -2 -11 1746.93  130.98
  -2  -2 -10  342.32   28.91
  -2  -2  -8  155.29   23.02
  -2  -2  -7  289.70   23.27
  -2  -2  -7  267.42   29.40
  -2  -2  -6 2319.55  134.22
  -2  -2  -5 1056.99   69.13
  -2  -2  -5 1160.59   66.76
  -2  -2  -4 1007.34   62.98
  -2  -2  -4 1045.98   61.23
  -2  -2  -3  696.18   45.44
  -2  -2  -3  821.42   47.84
  -2  -2  -3  797.08   47.41
  -2  -2  -2   24.24    5.22
  -2  -2  -2   22.18    4.13
  -2  -2  -2   25.57    4.65
  -2  -2  -2   22.78    4.40
  -2  -2  -1 6522.88  354.26
  -2  -2  -1 7174.82  359.27
  -2  -2  -1 7217.45  355.64
  -2  -2  -1 6451.03  361.47
  -2  -2   0 9999.00  493.74
  -2  -2   0 9342.39  496.10
  -2  -2   0 8132.16  496.72
  -2  -2   0 9355.53  488.11
  -2  -2   0 9609.98  486.04
  -2  -2   1  529.05   40.17
  -2  -2   1  504.78   36.27
  -2  -2   2  552.27   46.19
  -2  -2   2  607.07   41.72
  -2  -2   3 1730.40   96.08
  -2  -2   4  594.15   39.79
  -2  -2   5   28.06    7.06
  -2  -2   6 1669.01  104.12
  -2  -2   6 1721.00  102.25
  -2  -2   7   22.68    8.31
  -2  -2   7   24.05    8.08
  -2  -2   8  608.86   51.30
  -2  -2   8  657.13   63.36
  -2  -2   8  678.88   51.38
  -2  -2   9  248.95   28.82
  -2  -2  10  757.65   60.54
  -2  -2  10  721.63   71.25
  -2  -2  11   -1.62    7.35
  -2  -2  11    5.41   11.69
  -2  -2  12  250.62   33.22
  -2  -2  13  -19.28   13.73
  -2  -1 -17  116.35   38.53
  -2  -1 -16  131.13   26.81
  -2  -1 -15  137.11   22.78
  -2  -1 -14   44.22   22.64
  -2  -1 -13  279.25   29.66
  -2  -1 -13  277.33   38.23
  -2  -1 -12   69.72   23.52
  -2  -1 -12   89.10   20.17
  -2  -1 -11 1331.32  104.47
  -2  -1 -11 1265.12   90.48
  -2  -1 -10    8.71   10.32
  -2  -1 -10   11.06    8.04
  -2  -1  -9  542.98   52.69
  -2  -1  -9  559.37   46.44
  -2  -1  -8   36.88    8.10
  -2  -1  -6   -0.96    3.93
  -2  -1  -6   -0.61    3.74
  -2  -1  -5 2720.06  153.00
  -2  -1  -5 2700.10  153.20
  -2  -1  -5 2747.98  150.52
  -2  -1  -4  112.95   13.35
  -2  -1  -4  125.85   13.63
  -2  -1  -3  315.98   23.66
  -2  -1  -3  296.61   20.45
  -2  -1  -3  326.30   24.45
  -2  -1  -2 1096.56   62.35
  -2  -1  -2 1266.26   65.65
  -2  -1  -2 1111.61   65.95
  -2  -1  -1 2633.14  125.00
  -2  -1  -1 2355.71  127.56
  -2  -1   0  871.87   47.78
  -2  -1   0  837.21   53.86
  -2  -1   1 1291.02   73.80
  -2  -1   2   52.08    7.66
  -2  -1   2   38.38    9.81
  -2  -1   2   41.57    4.74
  -2  -1   3 1276.85   79.81
  -2  -1   3 1069.73   62.40
  -2  -1   4  371.46   37.30
  -2  -1   4  328.25   24.54
  -2  -1   5 1397.79   82.49
  -2  -1   6  564.95   41.05
  -2  -1   7  824.36   57.17
  -2  -1   8  390.94   35.10
  -2  -1   9  354.30   33.98
  -2  -1   9  360.77   45.46
  -2  -1   9  422.02   37.48
  -2  -1  10  301.64   30.63
  -2  -1  10  295.06   32.67
  -2  -1  10  285.29   40.97
  -2  -1  11  321.22   44.51
  -2  -1  11  324.70   35.56
  -2  -1  11  251.56   29.43
  -2  -1  12  121.47   19.74
  -2  -1  12  130.29   23.30
  -2  -1  13  129.60   25.05
  -2  -1  15   61.43   15.46
  -2   0 -16  221.19   48.19
  -2   0 -15   -8.13   16.68
  -2   0 -15   -2.08    9.41
  -2   0 -14  163.20   23.86
  -2   0 -13   43.27   21.39
  -2   0 -13   24.85   11.73
  -2   0 -12  322.71   40.55
  -2   0 -12  361.16   49.79
  -2   0 -11   47.14   18.20
  -2   0 -11   76.77   18.66
  -2   0 -11   69.16   16.13
  -2   0 -10  858.74   67.71
  -2   0 -10  859.84   75.48
  -2   0  -8 1986.03  128.59
  -2   0  -7 1569.05  101.85
  -2   0  -6  770.96   55.70
  -2   0  -5 1421.04   85.91
  -2   0  -4  157.69   15.08
  -2   0  -4  181.45   17.25
  -2   0  -3 1983.21  113.77
  -2   0  -3 2161.06  111.74
  -2   0  -3 1891.99  109.47
  -2   0  -2 1170.67   66.87
  -2   0  -1   -0.29    1.04
  -2   0  -1   41.03    4.03
  -2   0   0  497.84   34.49
  -2   0   0  512.96   28.54
  -2   0   1  764.11   36.96
  -2   0   1  695.88   20.95
  -2   0   2  210.59   21.95
  -2   0   2  199.39   14.16
  -2   0   2  164.12   14.08
  -2   0   3 5487.56  270.57
  -2   0   3 5081.34  282.90
  -2   0   3 4803.84  269.65
  -2   0   4   52.30   12.90
  -2   0   4   42.95    7.16
  -2   0   4   42.32    7.41
  -2   0   5 2067.82  117.15
  -2   0   6  242.52   31.38
  -2   0   6  237.45   22.36
  -2   0   7 1025.17   69.80
  -2   0   7 1156.41   70.44
  -2   0   8    3.52    4.17
  -2   0   8    1.04    5.11
  -2   0   9  644.86   53.04
  -2   0   9  740.73   51.35
  -2   0  10   -1.36    8.09
  -2   0  10    1.04    5.11
  -2   0  11  436.97   42.55
  -2   0  11  398.06   50.57
  -2   0  12    1.70    8.69
  -2   0  13  303.22   37.94
  -2   0  14    2.70    6.65
  -2   1 -17   62.23   29.31
  -2   1 -16   87.99   31.17
  -2   1 -14  181.18   39.64
  -2   1 -14  236.80   30.03
  -2   1 -13  102.43   27.97
  -2   1 -12  327.08   41.88
  -2   1 -12  270.20   43.01
  -2   1 -11   39.41   17.74
  -2   1 -11   47.06   13.32
  -2   1 -10  667.68   55.69
  -2   1 -10  747.02   68.67
  -2   1  -9  232.17   32.80
  -2   1  -7  112.70   19.23
  -2   1  -7  122.72   16.08
  -2   1  -6  648.98   51.72
  -2   1  -6  721.84   48.50
  -2   1  -5   25.64    7.34
  -2   1  -5   28.95    7.31
  -2   1  -5   19.01    6.06
  -2   1  -4 4787.33  252.09
  -2   1  -4 4936.24  254.10
  -2   1  -4 4424.57  253.11
  -2   1  -3    2.58    2.45
  -2   1   0  466.57   29.56
  -2   1   0  436.20   34.25
  -2   1   1  102.64   12.12
  -2   1   2 3488.80  182.05
  -2   1   2 3165.06  172.59
  -2   1   3  426.97   29.72
  -2   1   3  412.73   35.99
  -2   1   4 1937.99  110.67
  -2   1   4 1991.35  120.49
  -2   1   4 1922.99  105.22
  -2   1   5  593.46   42.63
  -2   1   5  639.17   52.50
  -2   1   5  617.10   38.80
  -2   1   6 1249.10   82.24
  -2   1   6 1571.31   98.62
  -2   1   7  543.89   45.39
  -2   1   7  722.07   60.24
  -2   1   7  687.91   43.86
  -2   1   8  705.70   53.80
  -2   1   8  806.71   68.08
  -2   1   9  258.56   28.21
  -2   1  10  239.13   28.29
  -2   1  11  232.05   29.70
  -2   1  11  236.77   25.07
  -2   1  12  176.74   21.67
  -2   1  12  123.17   22.94
  -2   1  13  202.03   30.75
  -2   1  14   54.49   13.72
  -2   2 -16    3.94   15.23
  -2   2 -14   13.64   14.00
  -2   2 -13  228.06   32.95
  -2   2 -13  282.08   45.07
  -2   2 -12   29.89   12.58
  -2   2 -12   62.36   21.66
  -2   2 -11  368.91   38.53
  -2   2 -10  102.15   18.30
  -2   2  -9  945.24   65.67
  -2   2  -8   83.12   12.83
  -2   2  -7 1174.96   71.22
  -2   2  -6  648.58   38.51
  -2   2  -5 2027.13  117.30
  -2   2  -4  819.95   49.96
  -2   2  -3 1365.60   73.35
  -2   2  -2 1259.73   77.62
  -2   2  -1  644.07   45.45
  -2   2   0 1730.98  102.57
  -2   2   1 2025.28  118.00
  -2   2   2  643.46   39.96
  -2   2   3  973.77   39.85
  -2   2   3  409.28   25.53
  -2   2   4 2418.37  129.13
  -2   2   4 2515.34  138.32
  -2   2   5  308.92   27.18
  -2   2   5  283.33   19.94
  -2   2   6 1854.63  111.16
  -2   2   7  237.91   24.94
  -2   2   8 1141.51   77.06
  -2   2   9    1.23    5.56
  -2   2  10  555.32   40.23
  -2   2  10  505.34   46.03
  -2   2  11   13.47    8.70
  -2   2  11    8.98    6.63
  -2   2  12  507.35   49.33
  -2   2  12  548.53   42.48
  -2   2  13    9.08    9.94
  -2   2  13    6.45    6.58
  -2   2  14  301.94   30.90
  -2   3 -15  186.10   39.44
  -2   3 -14   47.85   21.94
  -2   3 -12    6.26    6.41
  -2   3 -11  318.95   42.45
  -2   3 -10  120.10   24.40
  -2   3 -10  104.73   15.57
  -2   3  -9  469.81   35.34
  -2   3  -8   15.55    9.31
  -2   3  -8   17.88    4.79
  -2   3  -7  667.28   51.98
  -2   3  -7  594.04   36.91
  -2   3  -6    2.93    4.22
  -2   3  -5 1584.73   93.29
  -2   3  -4    2.91    2.42
  -2   3  -3 2048.93  108.49
  -2   3  -3 2005.06  118.13
  -2   3  -2  239.62   23.45
  -2   3  -2  300.73   25.78
  -2   3  -1 3960.04  209.95
  -2   3  -1 3790.79  214.28
  -2   3   0    2.04    2.78
  -2   3   0   -0.85    3.87
  -2   3   1 2136.42  125.05
  -2   3   3 2100.22   49.97
  -2   3   3  134.29    9.71
  -2   3   4  138.22   10.34
  -2   3   4  168.29   17.40
  -2   3   5 1660.89  100.99
  -2   3   5 1654.26   89.99
  -2   3   6  434.49   28.49
  -2   3   6  449.26   37.66
  -2   3   7  892.77   53.53
  -2   3   7  882.03   63.56
  -2   3   8  449.92   39.92
  -2   3   9  502.15   44.13
  -2   3  10  444.46   41.98
  -2   3  11  184.58   26.07
  -2   3  12  288.47   34.98
  -2   3  13  103.69   16.39
  -2   4 -14  158.46   33.93
  -2   4 -13   47.06   18.69
  -2   4 -12  310.55   43.55
  -2   4 -11   32.36    7.46
  -2   4 -11   34.26   15.37
  -2   4 -11    7.87   16.10
  -2   4 -10  334.73   40.32
  -2   4 -10  302.14   23.97
  -2   4  -9   65.57   17.01
  -2   4  -9   52.37    7.33
  -2   4  -8  274.08   32.45
  -2   4  -8  307.69   35.00
  -2   4  -7  524.29   44.21
  -2   4  -6  443.64   35.93
  -2   4  -5  659.48   55.18
  -2   4  -5  634.66   42.93
  -2   4  -4  664.45   41.14
  -2   4  -3  994.53   55.99
  -2   4  -2  951.08   63.39
  -2   4  -1 1276.53   77.77
  -2   4   0    4.63    4.91
  -2   4   1 1250.50   80.10
  -2   4   2 1251.86   80.05
  -2   4   3 1285.25   77.71
  -2   4   4  234.80   23.06
  -2   4   4  245.52   15.97
  -2   4   5  468.00   37.24
  -2   4   5  430.05   26.95
  -2   4   6   16.14    3.89
  -2   4   6   24.29    8.84
  -2   4   7 1301.10   74.77
  -2   4   7 1333.65   87.44
  -2   4   8    2.59    7.50
  -2   4   8    1.55    2.83
  -2   4   9  935.38   70.05
  -2   4   9  948.22   58.85
  -2   4  10   26.23   10.25
  -2   4  10   27.29    7.66
  -2   4  11  282.10   33.93
  -2   4  11  316.82   27.29
  -2   4  12    1.67    7.93
  -2   4  12    3.53    4.97
  -2   5 -13   26.08   16.39
  -2   5 -12  317.53   43.56
  -2   5 -11   41.33   16.42
  -2   5 -10  313.49   39.77
  -2   5 -10  448.71   48.36
  -2   5  -9  114.18   21.20
  -2   5  -9  138.81   25.80
  -2   5  -8  741.98   58.61
  -2   5  -7   16.28    7.46
  -2   5  -6  758.45   52.26
  -2   5  -5   88.25   18.13
  -2   5  -5   86.64   11.24
  -2   5  -5   95.71   16.34
  -2   5  -4 1014.39   60.98
  -2   5  -4 1152.32   77.76
  -2   5  -3   14.57    7.64
  -2   5  -2  951.58   65.29
  -2   5  -2  929.12   63.24
  -2   5  -1  182.00   20.68
  -2   5   0 1239.23   78.34
  -2   5   0 1374.99   84.06
  -2   5   1   44.78    7.83
  -2   5   1   48.67   10.90
  -2   5   2 2889.40  166.35
  -2   5   4  233.89   23.53
  -2   5   5  801.07   53.66
  -2   5   5  668.29   40.51
  -2   5   6  191.64   14.89
  -2   5   6  172.34   22.30
  -2   5   7  711.04   53.38
  -2   5   7  621.75   39.75
  -2   5   8  380.56   37.74
  -2   5   9  288.43   33.48
  -2   5   9  329.63   25.04
  -2   5  10  173.35   17.25
  -2   5  10  148.63   23.92
  -2   5  11  114.82   21.65
  -2   5  11  136.00   16.04
  -2   5  12   68.62   17.43
  -2   5  12   69.21   13.08
  -2   6 -12   24.38   13.60
  -2   6 -11  297.77   38.18
  -2   6 -10  142.13   25.00
  -2   6  -9  404.14   51.29
  -2   6  -8  243.68   37.16
  -2   6  -8  229.09   26.70
  -2   6  -7  404.64   33.40
  -2   6  -7  247.21   37.69
  -2   6  -6  304.05   27.17
  -2   6  -6  336.46   39.82
  -2   6  -5  753.44   50.46
  -2   6  -5  803.88   67.52
  -2   6  -5  910.94   63.92
  -2   6  -4  438.13   30.36
  -2   6  -3  540.55   47.75
  -2   6  -3  546.21   43.75
  -2   6  -2  404.31   35.59
  -2   6  -2  433.56   38.35
  -2   6  -1   55.65   11.88
  -2   6   0 1390.37   90.43
  -2   6   0 1620.75   95.75
  -2   6   1  185.67   22.17
  -2   6   2 1494.18   95.32
  -2   6   3   40.55   10.16
  -2   6   4  496.06   39.95
  -2   6   5   78.36   14.29
  -2   6   6  979.40   69.74
  -2   6   7   30.76    5.67
  -2   6   8  470.18   32.76
  -2   6   8  611.21   49.17
  -2   6   9    1.53    7.53
  -2   6   9    1.06    3.16
  -2   6  10  363.23   38.82
  -2   6  10  344.01   27.18
  -2   6  11   21.88   11.53
  -2   6  11   13.13    6.10
  -2   7 -11  280.47   35.71
  -2   7 -10   52.03   14.54
  -2   7  -9  340.75   49.65
  -2   7  -9  396.03   37.84
  -2   7  -8    7.56    9.75
  -2   7  -8    4.46    5.91
  -2   7  -7  478.67   37.97
  -2   7  -7  441.15   51.28
  -2   7  -6    9.54    5.34
  -2   7  -6   21.78   12.17
  -2   7  -5 2481.35  124.73
  -2   7  -5 1588.73  136.51
  -2   7  -4  156.61   22.50
  -2   7  -3  413.18   37.10
  -2   7  -3  369.51   39.53
  -2   7  -2   -2.72    6.17
  -2   7  -1  386.98   36.90
  -2   7  -1  454.99   38.17
  -2   7   0  178.94   22.00
  -2   7   0  229.95   25.38
  -2   7   1  931.90   66.19
  -2   7   2  407.02   36.99
  -2   7   3 1006.82   69.65
  -2   7   5 1429.70   92.98
  -2   7   6  795.13   60.59
  -2   7   7  309.03   33.87
  -2   7   8  324.46   35.29
  -2   7   8  288.56   22.72
  -2   7   9  133.87   13.95
  -2   7  10  137.32   23.92
  -2   7  10  144.62   15.00
  -2   8 -10  263.22   31.19
  -2   8  -9  116.70   18.84
  -2   8  -8  126.14   30.12
  -2   8  -8  170.01   20.69
  -2   8  -7  134.99   16.41
  -2   8  -7  235.98   34.67
  -2   8  -6  182.82   19.08
  -2   8  -5  381.16   29.20
  -2   8  -5  293.05   39.94
  -2   8  -3  290.83   31.10
  -2   8  -3  237.82   32.40
  -2   8  -2   88.58   18.02
  -2   8  -2  108.48   17.64
  -2   8  -1  432.95   42.20
  -2   8  -1  534.14   43.61
  -2   8   0   82.39   15.47
  -2   8   0  102.59   17.59
  -2   8   2   25.47   10.38
  -2   8   3  592.14   48.31
  -2   8   6   -1.38    7.29
  -2   8   7  710.13   58.47
  -2   8   8   -1.59    6.86
  -2   8   9  262.53   33.25
  -2   9  -8  222.91   23.76
  -2   9  -7   -0.85    4.80
  -2   9  -7    2.74   11.86
  -2   9  -6  204.08   40.16
  -2   9  -6  339.06   27.99
  -2   9  -5   -2.31   11.80
  -2   9  -4  410.20   39.65
  -2   9  -4  170.37   31.33
  -2   9  -3   53.46   16.22
  -2   9  -3   63.14   15.67
  -2   9  -2  365.61   41.77
  -2   9  -2  557.39   45.55
  -2   9  -1  146.18   22.75
  -2   9  -1  116.57   20.32
  -2   9   0  205.82   27.15
  -2   9   0  250.46   28.85
  -2   9   2  277.88   31.27
  -2   9   3  176.08   23.83
  -2  10  -4  167.45   30.93
  -2  10  -4  280.01   35.10
  -2  10  -3   66.24   19.31
  -2  10  -2  387.52   43.05
  -2  10  -2  376.63   39.73
  -2  10  -1   22.26   12.02
  -2  10  -1   32.26   12.50
  -2  10   0   87.17   19.41
  -2  10   0  162.99   23.68
  -2  10   1    9.14    8.60
  -2  10   2  262.32   31.68
  -2  10   3    2.81    6.66
  -2  11  -4   23.71   15.59
  -2  11  -3  358.29   40.65
  -2  11  -3  271.93   39.74
  -2  11  -2   32.90   13.33
  -2  11  -2   50.84   17.25
  -2  11  -1  238.47   33.50
  -2  11  -1  259.76   32.68
  -2  11   0   75.84   17.97
  -2  11   1  186.44   27.55
  -2  11   2   46.96   15.04
  -2  11   3  188.80   26.60
  -2  12  -3  179.91   32.86
  -2  12  -1   52.61   18.88
  -2  12  -1  217.12   29.82
  -2  12   0   18.41   12.10
  -1 -16  -3    8.39   16.22
  -1 -16  -2   63.59   32.43
  -1 -15  -5   81.25   32.00
  -1 -15  -3   46.56   26.09
  -1 -15  -2   96.29   32.40
  -1 -15  -1   30.93   18.38
  -1 -15   1    7.73   19.06
  -1 -15   2   19.14   18.89
  -1 -14  -8    6.64   15.06
  -1 -14  -7  128.98   30.76
  -1 -14  -7  141.38   36.24
  -1 -14  -6   -2.90   12.54
  -1 -14  -6   -3.52   16.68
  -1 -14  -5  215.26   26.88
  -1 -14  -5  206.48   37.54
  -1 -14  -4   -5.65   12.21
  -1 -14  -4   -7.18   14.73
  -1 -14  -4    1.41    7.49
  -1 -14  -3  192.65   35.53
  -1 -14  -2   -7.03   17.98
  -1 -14  -2   -2.77   10.02
  -1 -14  -1  187.08   34.61
  -1 -14  -1  159.83   38.46
  -1 -14   0    3.49   15.09
  -1 -14   0    8.23   12.45
  -1 -14   1  279.19   43.09
  -1 -14   2    2.75   13.56
  -1 -14   4   16.98   15.01
  -1 -13  -9   34.96   18.76
  -1 -13  -8   92.68   28.71
  -1 -13  -7   84.09   15.25
  -1 -13  -7   68.77   23.23
  -1 -13  -6  163.01   21.70
  -1 -13  -6  158.82   32.11
  -1 -13  -5  117.81   26.67
  -1 -13  -5   90.31   16.40
  -1 -13  -4  133.10   29.46
  -1 -13  -4  163.31   36.21
  -1 -13  -3  102.14   18.32
  -1 -13  -3  109.03   25.23
  -1 -13  -3  103.61   29.51
  -1 -13  -2   36.72   16.78
  -1 -13  -2   20.20   11.78
  -1 -13  -2   24.62   14.07
  -1 -13  -2   23.59   10.64
  -1 -13  -1  129.01   31.31
  -1 -13  -1  107.01   20.00
  -1 -13  -1  120.92   25.01
  -1 -13  -1  128.71   27.84
  -1 -13   0   68.61   24.93
  -1 -13   0   74.73   17.69
  -1 -13   0   97.55   24.86
  -1 -13   0  111.38   24.80
  -1 -13   0  125.67   27.04
  -1 -13   1  223.49   35.22
  -1 -13   1  182.71   34.30
  -1 -13   2   66.38   20.17
  -1 -13   3  111.98   26.74
  -1 -13   3  149.81   30.00
  -1 -13   4   22.47   13.70
  -1 -13   5  179.96   34.31
  -1 -13   6   15.57   15.88
  -1 -13   6    6.62   13.58
  -1 -12 -11   18.86   18.13
  -1 -12 -11   51.70   19.76
  -1 -12 -10  162.26   31.44
  -1 -12 -10  125.97   30.66
  -1 -12  -9   10.02    6.87
  -1 -12  -8  235.48   23.64
  -1 -12  -8   65.19   25.37
  -1 -12  -7    4.92    6.02
  -1 -12  -6  434.27   50.52
  -1 -12  -6  413.21   36.33
  -1 -12  -6  477.50   56.95
  -1 -12  -5   17.49   15.95
  -1 -12  -5    2.28    9.38
  -1 -12  -5   15.59    9.55
  -1 -12  -5   15.81    7.65
  -1 -12  -4  240.84   41.92
  -1 -12  -4  277.74   33.93
  -1 -12  -4  264.50   37.43
  -1 -12  -4  316.63   30.28
  -1 -12  -3   -2.19    8.96
  -1 -12  -3    1.83    8.64
  -1 -12  -3    3.55    7.92
  -1 -12  -3   -2.92   14.37
  -1 -12  -2  415.34   36.87
  -1 -12  -2  380.73   41.93
  -1 -12  -2  388.56   43.57
  -1 -12  -2  387.87   45.09
  -1 -12  -2  253.52   43.16
  -1 -12  -1   -1.88    8.51
  -1 -12  -1   -1.29    7.68
  -1 -12  -1   -2.13   10.51
  -1 -12  -1   -2.82   14.95
  -1 -12  -1    2.10   10.34
  -1 -12   0  343.56   41.71
  -1 -12   0  328.09   42.57
  -1 -12   0  315.84   39.59
  -1 -12   0  320.50   34.28
  -1 -12   1    1.42    6.44
  -1 -12   1    8.45   10.00
  -1 -12   1   14.50   11.32
  -1 -12   1   -2.32    9.52
  -1 -12   2  277.15   36.65
  -1 -12   2  238.67   35.07
  -1 -12   2  181.29   33.19
  -1 -12   3   89.51   24.83
  -1 -12   3  124.31   25.28
  -1 -12   4  261.98   36.43
  -1 -12   4  201.53   34.70
  -1 -12   4  165.49   34.84
  -1 -12   5   70.28   19.93
  -1 -11 -12    6.49   10.89
  -1 -11 -12   26.74   15.95
  -1 -11 -11   46.93   21.98
  -1 -11 -11  250.95   36.73
  -1 -11 -10   30.24   19.04
  -1 -11 -10   53.58   18.42
  -1 -11 -10   58.11   12.95
  -1 -11  -9  223.70   24.27
  -1 -11  -8    2.46   12.56
  -1 -11  -7  583.61   42.13
  -1 -11  -7  537.33   46.26
  -1 -11  -6   48.19   17.56
  -1 -11  -6   88.24   14.45
  -1 -11  -6   47.44   21.35
  -1 -11  -6   80.14   16.46
  -1 -11  -5  248.52   25.26
  -1 -11  -5  303.56   41.46
  -1 -11  -5  215.28   32.35
  -1 -11  -5  224.48   27.83
  -1 -11  -4  289.76   27.60
  -1 -11  -4  275.45   31.68
  -1 -11  -4  231.70   33.59
  -1 -11  -3  263.40   32.09
  -1 -11  -3  310.90   37.03
  -1 -11  -3  238.97   26.08
  -1 -11  -3  267.92   40.89
  -1 -11  -2  376.34   35.15
  -1 -11  -2  413.13   43.00
  -1 -11  -2  404.88   43.90
  -1 -11  -2  430.80   43.09
  -1 -11  -1  256.08   32.04
  -1 -11  -1  237.66   32.43
  -1 -11  -1  236.46   37.71
  -1 -11  -1  278.32   34.85
  -1 -11  -1  249.43   27.22
  -1 -11   0  236.40   31.37
  -1 -11   0  184.10   27.86
  -1 -11   0  248.51   38.66
  -1 -11   0  171.10   28.74
  -1 -11   0  195.22   24.26
  -1 -11   1   60.70   16.68
  -1 -11   1   49.66   15.09
  -1 -11   1   52.89   18.39
  -1 -11   1   36.97   15.07
  -1 -11   2  291.30   34.92
  -1 -11   2  203.62   32.64
  -1 -11   2  195.70   30.81
  -1 -11   3  116.65   22.39
  -1 -11   3   85.46   21.10
  -1 -11   3   58.43   19.91
  -1 -11   4  371.04   48.46
  -1 -11   4  452.78   50.11
  -1 -11   5   21.79   14.08
  -1 -11   8  128.28   31.38
  -1 -10 -13  105.11   26.60
  -1 -10 -12   41.75   18.75
  -1 -10 -11  187.02   32.24
  -1 -10 -10   12.30    7.59
  -1 -10 -10   34.35   15.03
  -1 -10  -8  153.18   17.49
  -1 -10  -8   28.97   16.44
  -1 -10  -7  905.48   55.44
  -1 -10  -7  542.51   64.07
  -1 -10  -6    2.53    5.04
  -1 -10  -6   -2.21   12.06
  -1 -10  -6   12.99    7.91
  -1 -10  -5  613.27   43.11
  -1 -10  -5  627.26   55.56
  -1 -10  -5  637.85   48.23
  -1 -10  -4    2.23   10.11
  -1 -10  -4   -1.24    5.85
  -1 -10  -4    1.75    5.36
  -1 -10  -4    1.73    7.10
  -1 -10  -3  828.58   63.21
  -1 -10  -3  855.71   67.93
  -1 -10  -3  788.10   56.60
  -1 -10  -3  968.26   78.96
  -1 -10  -2   -1.64    6.33
  -1 -10  -2   -1.45    5.96
  -1 -10  -2    2.82    5.75
  -1 -10  -1  565.45   50.93
  -1 -10  -1  598.92   50.49
  -1 -10  -1  571.46   51.58
  -1 -10  -1  559.99   44.65
  -1 -10   0   86.47   17.50
  -1 -10   0  101.49   19.36
  -1 -10   0   82.92   18.25
  -1 -10   0   99.65   16.12
  -1 -10   1  658.27   54.11
  -1 -10   1  558.78   53.57
  -1 -10   1  532.32   51.10
  -1 -10   2   32.57   15.99
  -1 -10   2   28.02   12.32
  -1 -10   2   31.50   13.29
  -1 -10   2   39.70   12.95
  -1 -10   3  638.84   61.71
  -1 -10   3  662.82   64.31
  -1 -10   4   89.21   22.18
  -1 -10   4   60.80   20.32
  -1 -10   5  472.66   52.73
  -1 -10   7  235.77   41.22
  -1 -10   8   29.23   17.85
  -1  -9 -14  149.76   31.86
  -1  -9 -13    5.67    7.26
  -1  -9 -13    7.67   11.06
  -1  -9 -12  184.19   32.48
  -1  -9 -11   80.18   20.94
  -1  -9 -10  340.00   42.55
  -1  -9  -9   79.14   19.64
  -1  -9  -8  363.72   31.33
  -1  -9  -7   39.40   15.13
  -1  -9  -6  340.85   28.80
  -1  -9  -5  565.31   47.39
  -1  -9  -5  594.66   36.74
  -1  -9  -5  622.59   41.29
  -1  -9  -4  315.90   34.39
  -1  -9  -4  232.32   33.83
  -1  -9  -4  336.46   30.55
  -1  -9  -3  427.00   39.00
  -1  -9  -3  448.64   43.30
  -1  -9  -3  487.73   36.38
  -1  -9  -3  530.60   50.85
  -1  -9  -2  254.56   27.61
  -1  -9  -2  236.12   28.51
  -1  -9  -2  215.83   22.34
  -1  -9  -1  979.03   72.24
  -1  -9  -1 1042.19   71.75
  -1  -9  -1 1065.33   82.23
  -1  -9  -1 1068.87   73.35
  -1  -9  -1  908.92   64.45
  -1  -9   0  302.66   32.39
  -1  -9   0  302.94   32.11
  -1  -9   0  283.04   32.40
  -1  -9   0  295.17   37.97
  -1  -9   1  659.01   51.48
  -1  -9   1  515.35   50.55
  -1  -9   1  648.59   58.47
  -1  -9   1  550.09   49.60
  -1  -9   2  106.76   18.15
  -1  -9   2   84.75   20.23
  -1  -9   2   73.16   17.93
  -1  -9   2   69.38   16.54
  -1  -9   3  295.98   37.99
  -1  -9   3  328.42   37.81
  -1  -9   4   46.95   15.45
  -1  -9   4   41.59   16.27
  -1  -9   5 1120.64   92.36
  -1  -9   5 1095.15   88.55
  -1  -9   7  412.29   54.14
  -1  -9  10   14.67   13.39
  -1  -8 -14  197.38   35.16
  -1  -8 -13   10.77   13.90
  -1  -8 -13   19.75   13.10
  -1  -8 -12  206.04   26.42
  -1  -8 -12  235.46   35.78
  -1  -8 -11   37.21   15.08
  -1  -8 -10  365.02   43.02
  -1  -8  -9   83.22   13.87
  -1  -8  -9   68.65   17.74
  -1  -8  -8  438.64   34.99
  -1  -8  -6 1081.27   68.13
  -1  -8  -5    1.45    5.95
  -1  -8  -5    0.70    3.95
  -1  -8  -5   -1.67    7.91
  -1  -8  -4  760.59   59.69
  -1  -8  -4  659.74   61.49
  -1  -8  -4  838.94   55.71
  -1  -8  -4  790.73   51.71
  -1  -8  -3  152.52   16.37
  -1  -8  -3  158.68   21.46
  -1  -8  -3  131.94   17.38
  -1  -8  -3  108.47   21.38
  -1  -8  -2 1068.39   72.29
  -1  -8  -2 1046.58   74.72
  -1  -8  -2 1174.16   83.14
  -1  -8  -2 1086.52   67.71
  -1  -8  -1  227.17   25.60
  -1  -8  -1  180.92   23.32
  -1  -8  -1  262.37   31.83
  -1  -8  -1  219.89   21.32
  -1  -8   0 1501.78   96.76
  -1  -8   0 1477.60   96.36
  -1  -8   0 1560.83   99.14
  -1  -8   1   44.15   14.26
  -1  -8   1   55.38   13.36
  -1  -8   1   42.97   11.43
  -1  -8   1   40.98   10.69
  -1  -8   2  513.43   48.54
  -1  -8   2  503.73   46.29
  -1  -8   2  549.50   51.93
  -1  -8   3  119.49   22.82
  -1  -8   3  111.22   20.64
  -1  -8   4  231.09   33.38
  -1  -8   4  224.07   32.39
  -1  -8   5   72.14   19.05
  -1  -8   6  205.85   35.69
  -1  -8   8  224.43   39.24
  -1  -8   9  227.37   40.32
  -1  -8   9  251.06   32.62
  -1  -8  10   98.13   26.02
  -1  -8  11  128.67   26.91
  -1  -7 -15  214.00   47.87
  -1  -7 -15  293.21   43.19
  -1  -7 -14   29.91   14.93
  -1  -7 -13  381.59   56.51
  -1  -7 -13  363.74   45.61
  -1  -7 -12   43.73   12.79
  -1  -7 -12   24.17   12.86
  -1  -7 -11  433.24   47.64
  -1  -7 -11  389.33   51.79
  -1  -7 -10   21.36   11.32
  -1  -7 -10   23.08    8.80
  -1  -7  -9  223.71   30.96
  -1  -7  -6 1003.79   63.37
  -1  -7  -5 1238.50   75.04
  -1  -7  -4  849.84   64.61
  -1  -7  -4  866.09   67.39
  -1  -7  -4  966.26   57.90
  -1  -7  -3  217.70   25.37
  -1  -7  -3  212.25   27.79
  -1  -7  -3  289.72   25.32
  -1  -7  -3  277.65   22.44
  -1  -7  -2 1700.06  103.18
  -1  -7  -2 1458.85   94.23
  -1  -7  -2 1484.97   91.91
  -1  -7  -2 1484.81   87.94
  -1  -7  -1    1.29    3.75
  -1  -7  -1   -0.95    4.31
  -1  -7  -1    1.95    4.21
  -1  -7   0 1025.41   64.89
  -1  -7   0  900.71   64.85
  -1  -7   0  872.57   71.16
  -1  -7   0  933.66   64.14
  -1  -7   1  173.24   22.65
  -1  -7   1  156.17   20.64
  -1  -7   1  178.09   24.98
  -1  -7   1  181.33   20.43
  -1  -7   2  980.35   73.58
  -1  -7   2 1221.02   82.17
  -1  -7   2 1031.11   76.77
  -1  -7   3  255.17   31.06
  -1  -7   3  258.29   32.79
  -1  -7   4  358.45   39.98
  -1  -7   5   -1.92    7.44
  -1  -7   5   -2.19    7.32
  -1  -7   6  490.97   54.71
  -1  -7   7   -2.56    7.00
  -1  -7   7    2.58   11.15
  -1  -7   8  612.36   57.94
  -1  -7   8  581.72   64.17
  -1  -7   9   12.69   10.42
  -1  -7  10  117.42   29.85
  -1  -7  10  180.43   29.88
  -1  -7  10  190.14   28.49
  -1  -7  11    2.13    7.70
  -1  -6 -15  232.04   48.34
  -1  -6 -14   60.06   26.41
  -1  -6 -14   57.07   17.32
  -1  -6 -14   56.84   20.43
  -1  -6 -13  524.38   55.47
  -1  -6 -12   82.99   25.01
  -1  -6 -12   75.91   20.37
  -1  -6 -11  438.10   46.69
  -1  -6 -11  415.34   26.33
  -1  -6 -11  416.48   53.44
  -1  -6 -10  112.43   25.20
  -1  -6 -10   88.05   19.21
  -1  -6 -10   77.81    6.78
  -1  -6  -9  666.10   58.34
  -1  -6  -8    1.57    6.79
  -1  -6  -5 2868.28  158.02
  -1  -6  -4    9.67    5.90
  -1  -6  -4   11.14    4.96
  -1  -6  -3 2366.16  142.61
  -1  -6  -3 2637.26  136.58
  -1  -6  -3 2616.73  139.83
  -1  -6  -2  428.40   29.94
  -1  -6  -2  423.15   32.36
  -1  -6  -2  410.02   34.09
  -1  -6  -1  986.92   63.77
  -1  -6  -1  963.69   63.31
  -1  -6  -1  976.42   59.83
  -1  -6  -1 1027.39   71.63
  -1  -6   0  186.82   19.53
  -1  -6   0  194.22   21.37
  -1  -6   0  209.17   21.16
  -1  -6   1 2427.32  142.26
  -1  -6   1 2484.00  148.02
  -1  -6   1 2296.01  139.25
  -1  -6   2   96.43   16.26
  -1  -6   2  114.70   18.39
  -1  -6   3  650.11   54.08
  -1  -6   3  626.21   55.13
  -1  -6   4  239.55   30.87
  -1  -6   6  648.07   63.02
  -1  -6   7  500.86   55.67
  -1  -6   8  197.20   34.33
  -1  -6   8  193.86   28.77
  -1  -6   8  195.91   25.04
  -1  -6   9  125.59   28.72
  -1  -6   9  148.59   22.99
  -1  -6  10  119.96   28.30
  -1  -6  10  100.89   21.69
  -1  -6  11   41.22   14.44
  -1  -5 -15   26.61   19.19
  -1  -5 -15   12.17   11.06
  -1  -5 -14  282.00   50.17
  -1  -5 -14  260.82   36.48
  -1  -5 -13  111.31   24.54
  -1  -5 -13  191.10   27.78
  -1  -5 -13  198.46   39.85
  -1  -5 -12  510.70   62.19
  -1  -5 -12  527.19   52.81
  -1  -5 -11  164.26   32.37
  -1  -5 -11  149.76   25.51
  -1  -5 -10  656.32   64.27
  -1  -5 -10  573.76   53.71
  -1  -5  -9  345.04   41.60
  -1  -5  -9  313.50   35.47
  -1  -5  -8  409.17   40.01
  -1  -5  -7 1019.08   64.13
  -1  -5  -6  809.90   52.20
  -1  -5  -4 1189.11   90.88
  -1  -5  -4 1754.31   88.01
  -1  -5  -3 1676.34  100.56
  -1  -5  -2  264.03   20.11
  -1  -5  -2  264.35   21.88
  -1  -5  -2  254.41   23.38
  -1  -5  -1 2568.63  149.71
  -1  -5  -1 2913.46  157.23
  -1  -5  -1 2603.20  149.51
  -1  -5  -1 2791.65  147.08
  -1  -5   0   13.90    5.03
  -1  -5   0   20.81    6.26
  -1  -5   0   15.29    5.49
  -1  -5   1 2169.05  128.27
  -1  -5   1 2159.12  126.57
  -1  -5   2  365.41   34.44
  -1  -5   2  409.60   37.10
  -1  -5   3 1928.28  120.94
  -1  -5   3 1872.20  121.88
  -1  -5   4    3.03    5.49
  -1  -5   5 1873.88  109.13
  -1  -5   5 1754.35  124.17
  -1  -5   6    4.20    8.12
  -1  -5   6   -1.64    5.50
  -1  -5   7 1542.52  105.62
  -1  -5   8   -2.40   11.37
  -1  -5   8   -2.48    5.08
  -1  -5   9  577.01   49.08
  -1  -5   9  548.21   59.91
  -1  -5   9  558.93   51.90
  -1  -5  10    1.74    8.23
  -1  -5  10   13.21   13.02
  -1  -5  10   15.57    9.53
  -1  -5  11  271.48   33.73
  -1  -5  11  215.54   37.82
  -1  -5  13  105.65   22.47
  -1  -4 -16   43.70   25.82
  -1  -4 -16   49.79   18.80
  -1  -4 -15   43.95   24.13
  -1  -4 -14  303.96   52.23
  -1  -4 -14  258.20   37.28
  -1  -4 -13    7.02   12.70
  -1  -4 -13   -1.84    9.77
  -1  -4 -13    9.77    5.32
  -1  -4 -12  644.61   56.06
  -1  -4 -12  674.32   60.12
  -1  -4 -12  612.07   69.48
  -1  -4 -12  624.32   42.51
  -1  -4 -11   32.87   15.49
  -1  -4 -11   23.69    5.98
  -1  -4 -10  955.11   75.47
  -1  -4 -10 1041.47   86.40
  -1  -4 -10 1011.21   59.67
  -1  -4  -9   37.51   13.77
  -1  -4  -9   35.93    9.41
  -1  -4  -9   28.30   10.32
  -1  -4  -8 1290.74   89.54
  -1  -4  -8 1128.03   79.95
  -1  -4  -8 1119.04   63.79
  -1  -4  -4 2740.18  148.74
  -1  -4  -3    4.44    3.66
  -1  -4  -3    4.10    2.70
  -1  -4  -2  576.86   35.40
  -1  -4  -2  551.17   38.54
  -1  -4  -1 1040.67   52.43
  -1  -4  -1 1072.54   50.02
  -1  -4   0 2401.12  130.37
  -1  -4   0 2419.64  133.09
  -1  -4   0 2311.45  133.17
  -1  -4   1  461.57   36.59
  -1  -4   2 1662.31  103.43
  -1  -4   2 1688.06  104.92
  -1  -4   3  575.53   48.62
  -1  -4   3  574.43   47.74
  -1  -4   4  568.02   39.22
  -1  -4   5  323.77   27.22
  -1  -4   6 1138.56   87.87
  -1  -4   7  844.16   61.07
  -1  -4   7  927.15   67.65
  -1  -4   8  541.11   56.49
  -1  -4   9  372.17   47.69
  -1  -4   9  402.42   40.99
  -1  -4   9  491.03   41.99
  -1  -4  10  106.28   20.00
  -1  -4  11  276.41   34.41
  -1  -4  12   53.85   16.48
  -1  -3 -16    4.79   17.33
  -1  -3 -15  325.93   56.63
  -1  -3 -14  109.57   33.27
  -1  -3 -14   71.98   20.80
  -1  -3 -14   93.56   22.39
  -1  -3 -13  144.98   17.64
  -1  -3 -13  185.16   38.11
  -1  -3 -13  157.20   26.96
  -1  -3 -12  172.80   35.03
  -1  -3 -12  170.97   27.07
  -1  -3 -12  205.55   29.49
  -1  -3 -11  384.33   49.55
  -1  -3 -11  363.83   37.77
  -1  -3 -10  352.18   37.53
  -1  -3  -9  830.93   72.04
  -1  -3  -9  859.51   64.99
  -1  -3  -8  417.47   39.40
  -1  -3  -8  488.85   46.95
  -1  -3  -7  810.89   64.17
  -1  -3  -4  470.06   30.91
  -1  -3  -3    9.01    4.24
  -1  -3  -3    8.05    2.86
  -1  -3  -2 1478.22   82.21
  -1  -3  -2 1523.64   86.05
  -1  -3  -1   35.55    5.85
  -1  -3   0 1712.48   93.47
  -1  -3   1  686.36   46.75
  -1  -3   2 1439.29   89.22
  -1  -3   2 1335.94   88.52
  -1  -3   2 1468.11   87.13
  -1  -3   3  516.23   43.77
  -1  -3   3  516.60   42.52
  -1  -3   4 2156.27  135.17
  -1  -3   5  344.25   37.58
  -1  -3   5  337.22   27.54
  -1  -3   6 1618.17  100.47
  -1  -3   6 1493.17  108.19
  -1  -3   7   77.42   18.63
  -1  -3   8  837.62   76.83
  -1  -3   8 1035.99   71.06
  -1  -3   9   20.31    9.12
  -1  -3  11   38.92   13.60
  -1  -3  11   28.15   14.94
  -1  -3  12  430.83   45.95
  -1  -2 -15  246.87   49.73
  -1  -2 -14    3.92   14.16
  -1  -2 -14    6.96    5.61
  -1  -2 -13  223.42   34.36
  -1  -2 -13  272.48   35.12
  -1  -2 -12   83.57   25.27
  -1  -2 -12   79.97   19.50
  -1  -2 -12   53.07   16.05
  -1  -2 -11 1088.71   95.71
  -1  -2 -11 1147.00   83.78
  -1  -2 -10   52.13   17.59
  -1  -2 -10   40.39   12.14
  -1  -2  -8    3.58    4.90
  -1  -2  -7 1707.53   98.21
  -1  -2  -7 1551.99  107.36
  -1  -2  -7 1600.79  101.31
  -1  -2  -6  138.70   19.79
  -1  -2  -4  573.10   36.15
  -1  -2  -3  522.34   29.96
  -1  -2  -2  202.50   16.78
  -1  -2   2  551.84   38.48
  -1  -2   3 2365.61  128.39
  -1  -2   4  599.79   41.27
  -1  -2   4  410.52   41.95
  -1  -2   5 2706.05  156.31
  -1  -2   5 2756.31  166.35
  -1  -2   6  382.96   32.06
  -1  -2   6  339.12   38.64
  -1  -2   7  723.73   54.28
  -1  -2   7  764.37   54.71
  -1  -2   7  678.42   62.23
  -1  -2   8  314.95   39.26
  -1  -2   8  322.66   32.54
  -1  -2   9  257.38   29.91
  -1  -2  10  726.66   66.42
  -1  -2  10  629.94   55.07
  -1  -2  10  614.75   51.61
  -1  -2  11  115.00   21.58
  -1  -2  11  114.05   25.29
  -1  -2  11  100.58   18.36
  -1  -2  12  379.44   48.36
  -1  -2  12  314.67   39.45
  -1  -2  13   47.18   16.53
  -1  -1 -16  192.92   48.29
  -1  -1 -15   64.90   27.95
  -1  -1 -15   68.00   19.35
  -1  -1 -14  193.33   22.98
  -1  -1 -13  109.92   30.40
  -1  -1 -12  616.86   70.17
  -1  -1 -12  646.39   61.40
  -1  -1 -11  596.53   54.33
  -1  -1 -10  159.60   28.78
  -1  -1 -10  132.05   20.82
  -1  -1  -9  330.56   33.77
  -1  -1  -9  347.59   41.70
  -1  -1  -9  350.23   34.67
  -1  -1  -8  814.33   70.13
  -1  -1  -8  944.91   64.37
  -1  -1  -7  933.84   64.39
  -1  -1  -4   56.91    6.44
  -1  -1  -4   73.60   10.68
  -1  -1   2  754.48   43.53
  -1  -1   3 1833.34  104.89
  -1  -1   4  536.21   36.15
  -1  -1   4  455.39   33.91
  -1  -1   5 2789.61  156.76
  -1  -1   6    3.36    4.15
  -1  -1   6   14.56    6.47
  -1  -1   7 1864.38  129.31
  -1  -1   7 2045.42  120.51
  -1  -1   8   37.00   13.44
  -1  -1   8   37.17   11.27
  -1  -1   9  847.63   64.53
  -1  -1  10    2.41    5.20
  -1  -1  10   -2.26    9.77
  -1  -1  10    3.14    7.75
  -1  -1  11 1039.95   87.87
  -1  -1  11 1010.50   78.76
  -1  -1  12  112.08   19.16
  -1  -1  12  114.87   26.96
  -1  -1  12  148.06   26.43
  -1  -1  13  313.75   40.61
  -1  -1  15  124.95   22.28
  -1   0 -16  191.78   45.37
  -1   0 -14  320.34   32.05
  -1   0 -14  283.53   52.69
  -1   0 -13   17.94   15.53
  -1   0 -12  345.87   43.47
  -1   0 -11    5.73   11.08
  -1   0 -10  514.70   49.79
  -1   0 -10  532.11   46.67
  -1   0  -9   14.26    7.80
  -1   0  -9   -2.18    6.66
  -1   0  -9    8.76    6.85
  -1   0  -7   51.33   13.57
  -1   0  -7   57.03   11.11
  -1   0  -6 2259.26  137.58
  -1   0  -5  581.12   44.89
  -1   0  -3  433.26   29.65
  -1   0   2   90.58    7.29
  -1   0   2   72.40    6.23
  -1   0   3   28.41    5.05
  -1   0   3   27.56    4.93
  -1   0   4  783.79   49.11
  -1   0   5 1721.56  100.23
  -1   0   6 1360.73   84.27
  -1   0   7 1772.02  105.05
  -1   0   7 1580.16  112.82
  -1   0   8  550.78   53.31
  -1   0   8  579.74   46.89
  -1   0   8  565.09   42.71
  -1   0   9  988.22   80.78
  -1   0   9 1007.55   73.04
  -1   0  10  156.00   24.00
  -1   0  10  178.51   30.10
  -1   0  10  182.30   21.92
  -1   0  11 1294.58   93.50
  -1   0  12    7.49    9.59
  -1   0  13  378.94   44.63
  -1   0  16    1.57    6.78
  -1   1 -14  125.13   33.57
  -1   1 -14   59.23   14.44
  -1   1 -13  279.76   48.22
  -1   1 -13  308.58   36.68
  -1   1 -12  162.31   35.00
  -1   1 -12  152.12   24.15
  -1   1 -11  394.52   52.54
  -1   1 -11  378.09   38.84
  -1   1 -10  211.91   30.43
  -1   1 -10  224.51   36.13
  -1   1  -9  406.65   47.69
  -1   1  -6 1733.76  112.05
  -1   1  -5 2345.28  139.49
  -1   1   2  801.45   35.61
  -1   1   2  328.21   32.80
  -1   1   3   11.92    3.91
  -1   1   3   12.33    2.72
  -1   1   3   20.52    6.51
  -1   1   4 2449.78  143.37
  -1   1   4 2439.54  135.52
  -1   1   5  137.23   15.50
  -1   1   6 3884.36  199.07
  -1   1   6 3395.81  201.75
  -1   1   7   39.72    9.61
  -1   1   7   44.38    8.25
  -1   1   8 1911.90  117.57
  -1   1   9   71.49   15.10
  -1   1  10  556.50   49.33
  -1   1  11  186.28   22.34
  -1   1  11  147.91   24.74
  -1   1  12  381.95   42.10
  -1   1  12  347.87   34.24
  -1   1  13   73.05   19.77
  -1   1  14  341.99   34.88
  -1   1  16   74.02   17.70
  -1   2 -14    7.99   12.62
  -1   2 -13  357.43   46.74
  -1   2 -13  356.23   54.92
  -1   2 -12   13.45   11.89
  -1   2 -10   36.03   15.84
  -1   2  -9  529.66   56.28
  -1   2  -8    1.97    6.02
  -1   2  -7 1371.82   97.44
  -1   2  -6    4.37    4.14
  -1   2  -5 1946.13  119.03
  -1   2  -5 1953.82  111.74
  -1   2  -4 1452.18   88.47
  -1   2  -3 1114.15   67.96
  -1   2  -3 1168.21   62.21
  -1   2  -2  956.27   54.32
  -1   2   0 1277.61   73.53
  -1   2   1 4686.14  234.96
  -1   2   1 4232.58  231.23
  -1   2   2  291.90   19.81
  -1   2   2  221.63   13.96
  -1   2   3 1719.73   92.51
  -1   2   3 1794.24   99.73
  -1   2   4 1092.06   68.81
  -1   2   4 1126.58   62.30
  -1   2   5   22.29    4.54
  -1   2   5   28.83    7.63
  -1   2   6  769.48   53.44
  -1   2   7  975.59   66.15
  -1   2   8 1273.75   83.94
  -1   2   9  466.51   41.50
  -1   2  10  489.26   44.70
  -1   2  11   46.47   10.68
  -1   2  11   43.68   14.35
  -1   2  12  420.00   44.51
  -1   2  13   17.91   12.47
  -1   2  13    8.06    6.32
  -1   2  14  417.35   38.70
  -1   2  15    5.32    8.13
  -1   2  16  154.52   23.75
  -1   3 -16   62.26   28.55
  -1   3 -15   30.98   19.15
  -1   3 -13  228.23   34.83
  -1   3 -13  220.71   41.41
  -1   3 -12  308.45   47.16
  -1   3 -12  312.96   46.54
  -1   3 -12  311.87   39.87
  -1   3 -11  223.17   31.67
  -1   3 -10  431.84   44.33
  -1   3  -9  400.82   39.87
  -1   3  -8  401.27   44.56
  -1   3  -8  443.22   39.96
  -1   3  -7 1174.35   87.84
  -1   3  -7 1265.71   80.44
  -1   3  -6 1102.32   78.30
  -1   3  -6 1140.84   70.70
  -1   3  -5  357.57   26.49
  -1   3  -5  406.42   36.59
  -1   3  -4 1233.67   67.95
  -1   3  -4 1188.40   75.14
  -1   3  -3 1488.47   85.59
  -1   3  -2   71.54    7.84
  -1   3  -2   97.26   12.66
  -1   3  -1 3591.88  194.68
  -1   3   0  238.94   19.76
  -1   3   1 5948.92  314.53
  -1   3   2  381.34   27.21
  -1   3   2  365.58   27.53
  -1   3   3 2984.00  143.95
  -1   3   3 2427.00  134.13
  -1   3   4  123.83   10.40
  -1   3   4  128.85   15.76
  -1   3   5 1164.80   73.34
  -1   3   5 1120.36   64.48
  -1   3   6    6.83    5.17
  -1   3   6    5.24    2.94
  -1   3   7 1837.50  112.48
  -1   3   8    5.87    6.22
  -1   3   8    1.83    3.12
  -1   3   9  743.23   57.71
  -1   3  10   56.12   14.20
  -1   3  11  368.96   39.18
  -1   3  12  118.60   22.98
  -1   3  12  131.09   17.73
  -1   3  13  259.62   35.68
  -1   3  15  163.93   22.98
  -1   4 -16   94.62   30.87
  -1   4 -14  223.54   42.81
  -1   4 -13   -3.16   11.42
  -1   4 -12  521.73   61.91
  -1   4 -12  527.39   49.74
  -1   4 -11   -2.62    9.49
  -1   4 -11   -1.52    6.56
  -1   4 -10  561.11   60.62
  -1   4 -10  652.67   52.44
  -1   4  -9    2.36    4.57
  -1   4  -9    2.09    8.09
  -1   4  -8  848.79   71.98
  -1   4  -8  947.29   63.19
  -1   4  -7   99.10   18.75
  -1   4  -7   82.31   12.56
  -1   4  -6 1453.86   84.01
  -1   4  -6 1427.01   94.73
  -1   4  -5  225.53   17.76
  -1   4  -5  225.01   24.14
  -1   4  -4 1526.08   92.58
  -1   4  -4 1342.05   98.22
  -1   4  -3  238.70   19.57
  -1   4  -3  231.67   24.83
  -1   4  -3  211.94   20.42
  -1   4  -2  924.83   56.00
  -1   4  -2 1085.89   65.80
  -1   4  -1 2684.72  151.27
  -1   4   0  358.36   26.17
  -1   4   0  288.40   25.16
  -1   4   1 3081.05  168.27
  -1   4   1 3134.65  170.27
  -1   4   2 3535.93  188.64
  -1   4   2 3373.67  187.30
  -1   4   3  876.58   57.01
  -1   4   3  885.11   49.83
  -1   4   4  675.83   40.45
  -1   4   4  730.40   49.57
  -1   4   5  844.73   52.78
  -1   4   5 1124.34   65.70
  -1   4   6  480.28   31.25
  -1   4   6  430.55   38.34
  -1   4   7  803.37   59.10
  -1   4   7  794.27   49.73
  -1   4   8  254.88   28.65
  -1   4   8  274.59   22.61
  -1   4   9  487.28   46.39
  -1   4   9  632.49   41.50
  -1   4  10   35.06   11.59
  -1   4  10   30.09    8.19
  -1   4  11  463.88   45.53
  -1   4  11  492.17   37.89
  -1   4  12    5.26    7.20
  -1   4  12   12.37    6.52
  -1   4  13  396.34   35.53
  -1   4  14   13.67    7.97
  -1   5 -15   73.43   25.57
  -1   5 -14   68.88   25.21
  -1   5 -13  182.27   36.45
  -1   5 -12  234.81   39.88
  -1   5 -11  210.65   25.14
  -1   5 -11  278.32   41.02
  -1   5 -10  110.39   24.86
  -1   5 -10  104.57   16.45
  -1   5 -10  143.68   23.92
  -1   5  -9  420.94   33.70
  -1   5  -9  394.35   45.10
  -1   5  -9  316.01   43.90
  -1   5  -8  601.52   54.81
  -1   5  -8  613.20   41.62
  -1   5  -7  132.33   21.04
  -1   5  -7  133.10   14.29
  -1   5  -6 1201.85   73.32
  -1   5  -6  774.07   72.96
  -1   5  -5  304.89   29.85
  -1   5  -5  357.72   37.38
  -1   5  -5  384.73   34.19
  -1   5  -4 2265.03  132.25
  -1   5  -4 1997.28  119.48
  -1   5  -3  194.74   17.68
  -1   5  -2 1491.99   83.70
  -1   5  -2 1451.66   87.38
  -1   5   0 1392.80   84.40
  -1   5   0 1383.64   82.46
  -1   5   1   59.04    9.92
  -1   5   1   63.54    9.98
  -1   5   2 1914.04  110.47
  -1   5   3    3.11    3.36
  -1   5   3    5.36    4.49
  -1   5   4 1575.03   81.36
  -1   5   4 1108.46   67.70
  -1   5   5   64.08    7.92
  -1   5   5  103.61   15.51
  -1   5   6 1199.43   71.11
  -1   5   6 1328.32   83.73
  -1   5   7   61.43   13.41
  -1   5   7   72.08    9.49
  -1   5   8  670.93   43.36
  -1   5   8  602.44   51.64
  -1   5   9  165.89   17.18
  -1   5   9  148.51   22.46
  -1   5  10  285.33   33.98
  -1   5  10  348.66   28.33
  -1   5  11  168.50   25.90
  -1   5  11  190.38   20.42
  -1   5  12  119.12   23.52
  -1   5  12  188.43   20.88
  -1   5  13   89.79   15.36
  -1   5  14  200.89   23.96
  -1   6 -14   15.39   13.97
  -1   6 -13  155.58   33.21
  -1   6 -12   -2.68   11.57
  -1   6 -11  484.45   54.39
  -1   6 -11  444.64   36.51
  -1   6 -10  -11.05   11.31
  -1   6 -10    5.32   13.11
  -1   6 -10    0.78    4.26
  -1   6 -10   -3.89    9.58
  -1   6  -9  806.72   67.38
  -1   6  -9  732.10   71.61
  -1   6  -9  721.25   49.32
  -1   6  -8   23.68   11.15
  -1   6  -7  589.22   54.34
  -1   6  -6  152.48   25.83
  -1   6  -6  141.14   20.02
  -1   6  -6  210.63   26.67
  -1   6  -5  693.73   50.35
  -1   6  -4  245.83   22.74
  -1   6  -4  235.50   29.94
  -1   6  -3 1681.86   99.01
  -1   6  -3 1812.43  105.41
  -1   6  -2  688.57   44.75
  -1   6  -2  716.85   54.90
  -1   6  -1 1348.43   87.20
  -1   6   0  622.19   46.80
  -1   6   0  644.58   44.64
  -1   6   1  474.23   36.87
  -1   6   1  516.60   38.91
  -1   6   2  524.68   38.99
  -1   6   3  158.65   17.57
  -1   6   3  157.25   18.30
  -1   6   4 1122.39   73.69
  -1   6   5  380.16   33.26
  -1   6   5  299.39   23.20
  -1   6   6  793.64   56.73
  -1   6   6  673.04   43.85
  -1   6   7  188.80   17.08
  -1   6   7  192.02   24.82
  -1   6   8  660.54   44.46
  -1   6   8  699.16   56.06
  -1   6   9   74.72   16.54
  -1   6   9   43.45    8.73
  -1   6  10  558.77   40.29
  -1   6  10  527.99   49.61
  -1   6  11   11.68    9.41
  -1   6  11    8.44    5.91
  -1   6  12  291.21   27.73
  -1   6  13   19.32    9.06
  -1   7 -13   62.37   21.21
  -1   7 -12   88.50   24.86
  -1   7 -11  186.16   32.44
  -1   7 -10  132.37   26.41
  -1   7  -9  268.25   34.57
  -1   7  -9  219.59   37.85
  -1   7  -8  159.64   24.28
  -1   7  -7  271.45   29.83
  -1   7  -7  211.39   34.02
  -1   7  -6  459.10   39.47
  -1   7  -6  541.93   48.47
  -1   7  -5 1225.47   78.22
  -1   7  -4  185.16   19.98
  -1   7  -4  218.37   30.07
  -1   7  -3  828.04   54.43
  -1   7  -3  917.94   61.81
  -1   7  -3  837.26   67.39
  -1   7  -2  262.77   25.94
  -1   7   0   18.03    8.33
  -1   7   0   12.59    6.01
  -1   7   1  786.74   53.57
  -1   7   1  755.35   55.61
  -1   7   2   97.45   14.19
  -1   7   4    6.35    5.02
  -1   7   5  776.15   58.08
  -1   7   6    7.86    7.39
  -1   7   7  614.27   48.79
  -1   7   7  471.19   34.69
  -1   7   8   55.30   14.96
  -1   7   8   48.82    8.65
  -1   7   9  516.41   37.83
  -1   7   9  589.71   50.92
  -1   7  10  100.92   13.68
  -1   7  10   85.73   18.96
  -1   7  11  441.59   34.97
  -1   7  12   77.55   14.13
  -1   8 -11    2.15    8.31
  -1   8 -10  286.85   36.97
  -1   8  -9   20.58   11.05
  -1   8  -8  291.67   31.36
  -1   8  -8   81.93   27.58
  -1   8  -7   56.60   13.41
  -1   8  -6  579.08   46.01
  -1   8  -6  612.72   61.68
  -1   8  -5  169.64   29.53
  -1   8  -5  166.60   19.66
  -1   8  -5  192.04   26.86
  -1   8  -4  180.46   34.69
  -1   8  -4  673.94   38.45
  -1   8  -3  272.09   24.47
  -1   8  -2  800.67   64.57
  -1   8  -1  168.05   23.71
  -1   8   0  573.20   47.41
  -1   8   0  522.38   41.89
  -1   8   1  447.56   37.04
  -1   8   2  133.82   17.66
  -1   8   3  476.37   38.20
  -1   8   4  167.99   18.90
  -1   8   5  309.21   31.96
  -1   8   6  524.23   46.25
  -1   8   7  933.91   70.79
  -1   8   8  138.66   22.61
  -1   8   8  123.21   14.47
  -1   8   9  400.18   39.61
  -1   8   9  272.28   24.66
  -1   8  10   95.76   20.08
  -1   8  10   86.64   12.77
  -1   8  11  293.43   26.19
  -1   9  -9   61.76   16.36
  -1   9  -8  236.64   28.80
  -1   9  -7   63.28   21.97
  -1   9  -7   85.68   15.61
  -1   9  -6  160.59   32.51
  -1   9  -6  207.77   23.17
  -1   9  -5   27.75    8.36
  -1   9  -5   48.16   15.51
  -1   9  -4  520.02   39.86
  -1   9  -3   -1.89   11.25
  -1   9  -3   -1.36    8.11
  -1   9  -2  387.62   41.60
  -1   9  -1   27.17   11.27
  -1   9  -1   40.68   11.17
  -1   9   0  520.59   42.82
  -1   9   2  650.60   49.79
  -1   9   3   14.42    7.49
  -1   9   4  306.15   28.52
  -1   9   6  581.51   50.42
  -1   9   7  114.57   20.26
  -1   9   8  311.92   35.89
  -1   9  10  225.93   22.07
  -1  10  -9  146.42   23.14
  -1  10  -8   25.76   10.20
  -1  10  -7  158.16   21.48
  -1  10  -6    2.73   11.91
  -1  10  -6   55.59   12.33
  -1  10  -5  144.18   30.72
  -1  10  -5  204.26   22.48
  -1  10  -4   27.08   14.91
  -1  10  -4   47.89   15.62
  -1  10  -3  283.27   38.48
  -1  10  -2   72.74   19.41
  -1  10  -1   99.59   21.08
  -1  10  -1  115.24   18.61
  -1  10   0  496.82   43.00
  -1  10   1  215.49   25.73
  -1  10   2  335.03   33.40
  -1  10   3  192.52   23.83
  -1  10   4  149.25   19.50
  -1  11  -7  114.85   18.41
  -1  11  -4   21.97   14.96
  -1  11  -3  140.25   28.18
  -1  11  -3  177.64   26.31
  -1  11  -2    2.10   10.36
  -1  11  -2    4.59    8.09
  -1  11   0    9.65    7.56
  -1  11   3  315.40   32.97
  -1  11   4   14.41    7.61
  -1  12  -3   63.90   20.73
  -1  12  -3   71.53   18.75
  -1  12  -2  173.25   26.74
  -1  12  -1  185.39   27.10
  -1  12   0  266.30   32.53
  -1  12   1   90.98   19.00
   0 -15  -3   53.61   26.45
   0 -14  -4   26.14   19.00
   0 -14  -3  106.43   29.84
   0 -14  -3  127.55   32.09
   0 -14  -2   37.21   19.05
   0 -14  -1  203.99   39.21
   0 -14   0   27.81   17.47
   0 -14   1  111.01   29.45
   0 -14   2   15.55   16.48
   0 -13  -8  160.84   33.63
   0 -13  -7    5.68   12.28
   0 -13  -6  257.12   44.85
   0 -13  -5    9.17   13.21
   0 -13  -4  262.71   28.37
   0 -13  -4  270.85   44.09
   0 -13  -3   29.40   18.57
   0 -13  -3   63.15   21.36
   0 -13  -3   47.80   13.74
   0 -13  -2  248.70   40.27
   0 -13  -2  245.53   33.83
   0 -13  -2  241.32   40.25
   0 -13  -2  292.27   38.73
   0 -13  -2  250.46   29.85
   0 -13  -1   46.37   19.13
   0 -13  -1   43.09   20.88
   0 -13  -1   53.36   16.20
   0 -13  -1   34.20   13.24
   0 -13  -1   35.64   15.37
   0 -13   0   97.63   21.03
   0 -13   0  175.25   28.73
   0 -13   0  214.22   35.62
   0 -13   0  208.21   33.51
   0 -13   1   43.58   14.99
   0 -13   1   87.03   24.68
   0 -13   1   65.83   18.83
   0 -13   1   48.14   18.04
   0 -13   2  108.25   23.97
   0 -13   2  122.69   27.07
   0 -13   2   40.89   20.79
   0 -13   3  130.96   30.25
   0 -13   4  146.39   31.69
   0 -13   5   97.78   26.77
   0 -13   5   24.43   17.37
   0 -12 -10   35.59   16.84
   0 -12  -9   53.38   19.15
   0 -12  -8  159.28   33.25
   0 -12  -8  156.19   30.85
   0 -12  -7  137.74   28.67
   0 -12  -7  103.22   14.92
   0 -12  -6  140.12   18.05
   0 -12  -6  173.26   31.88
   0 -12  -6  197.15   36.57
   0 -12  -5   87.30   14.19
   0 -12  -5   76.76   17.53
   0 -12  -5   86.39   25.91
   0 -12  -4  317.03   30.07
   0 -12  -4  318.05   35.61
   0 -12  -3   18.64   13.80
   0 -12  -3   42.34   14.63
   0 -12  -3   68.96   13.61
   0 -12  -2  402.22   38.40
   0 -12  -2  424.00   50.47
   0 -12  -2  475.77   47.97
   0 -12  -2  485.16   55.81
   0 -12  -1   59.15   15.71
   0 -12  -1   69.27   20.29
   0 -12  -1   40.62   12.17
   0 -12  -1   33.12   16.90
   0 -12  -1   66.32   18.27
   0 -12   0  222.92   34.65
   0 -12   0  185.69   28.18
   0 -12   0  145.31   23.08
   0 -12   0  220.15   32.31
   0 -12   1    7.47    9.20
   0 -12   1   -2.14   10.12
   0 -12   2  337.37   42.81
   0 -12   2  207.86   34.22
   0 -12   3   -4.88   13.75
   0 -12   3   -2.06    6.90
   0 -12   3   -2.34   11.55
   0 -12   4  151.12   30.88
   0 -12   4  211.81   35.57
   0 -12   5    5.13   11.10
   0 -12   7   -2.86   14.10
   0 -11 -11  100.95   28.07
   0 -11 -11  135.86   29.74
   0 -11 -10   -2.81    9.39
   0 -11 -10    2.54   10.43
   0 -11 -10   -6.97   15.23
   0 -11  -9  358.82   46.06
   0 -11  -8    2.37    8.58
   0 -11  -8    2.41   11.40
   0 -11  -8   -1.62    4.82
   0 -11  -7  313.56   42.97
   0 -11  -7  292.21   39.14
   0 -11  -7  256.92   24.28
   0 -11  -7  250.70   29.77
   0 -11  -6    2.24    8.11
   0 -11  -6    8.98    7.24
   0 -11  -6    5.59    5.25
   0 -11  -5  370.90   31.37
   0 -11  -5  409.51   38.02
   0 -11  -4   79.03   21.75
   0 -11  -4   43.08   12.58
   0 -11  -4   43.95   10.18
   0 -11  -3  765.92   61.01
   0 -11  -3  765.38   54.75
   0 -11  -2   50.62   11.80
   0 -11  -2   51.28   19.05
   0 -11  -2   55.05   15.45
   0 -11  -2   62.71   17.60
   0 -11  -1  294.49   42.20
   0 -11  -1  366.38   40.39
   0 -11  -1  457.38   47.51
   0 -11  -1  392.45   35.33
   0 -11   0   88.19   16.26
   0 -11   0   53.79   17.13
   0 -11   0   57.06   19.08
   0 -11   0   73.75   17.07
   0 -11   0   86.21   19.37
   0 -11   1  359.48   40.43
   0 -11   1  411.42   44.91
   0 -11   2  142.10   25.94
   0 -11   2  110.09   20.92
   0 -11   2  115.97   23.13
   0 -11   3   95.12   20.12
   0 -11   3   82.82   20.43
   0 -11   3   85.56   20.37
   0 -11   4  114.87   23.83
   0 -11   4  115.60   25.59
   0 -11   4  146.25   27.66
   0 -11   5   58.39   18.49
   0 -11   7   87.07   26.10
   0 -11   7   88.49   25.79
   0 -11   8   77.81   24.10
   0 -10 -12  108.42   26.41
   0 -10 -11   88.57   26.81
   0 -10 -11   93.03   24.02
   0 -10 -10   99.75   24.58
   0 -10 -10  119.16   26.69
   0 -10 -10  121.78   28.14
   0 -10  -9   97.12   14.49
   0 -10  -9  106.79   24.20
   0 -10  -8  160.97   28.33
   0 -10  -8  137.04   16.53
   0 -10  -8  129.72   26.41
   0 -10  -7  281.26   37.33
   0 -10  -7  260.95   38.68
   0 -10  -6  226.96   32.13
   0 -10  -6  202.35   20.37
   0 -10  -6  242.10   34.73
   0 -10  -5  404.79   33.47
   0 -10  -5  464.70   39.55
   0 -10  -4  359.92   29.61
   0 -10  -4  331.54   33.00
   0 -10  -3  274.91   26.53
   0 -10  -3  313.32   31.82
   0 -10  -3  363.66   43.25
   0 -10  -2   41.68   14.89
   0 -10  -2   61.12   11.76
   0 -10  -2   48.93   12.80
   0 -10  -2   49.81   17.46
   0 -10  -1  962.03   73.90
   0 -10  -1  867.33   67.46
   0 -10  -1  954.24   76.75
   0 -10  -1  846.81   60.88
   0 -10   0   34.49   13.96
   0 -10   0   40.16   11.97
   0 -10   0   24.64   10.86
   0 -10   1  745.39   61.02
   0 -10   1  639.68   53.47
   0 -10   1  623.23   56.00
   0 -10   1  618.76   61.10
   0 -10   2   24.18   10.61
   0 -10   2   24.75   12.39
   0 -10   2   23.55   11.42
   0 -10   3  169.24   25.99
   0 -10   3  128.59   22.54
   0 -10   3  115.29   23.19
   0 -10   4    2.09   10.29
   0 -10   4   -1.81    7.82
   0 -10   5  268.38   36.04
   0 -10   6    5.86    8.87
   0 -10   7  204.61   36.64
   0 -10   7  148.60   30.79
   0 -10   8   -2.53   11.45
   0  -9 -13    8.02   10.34
   0  -9 -13    3.83   12.84
   0  -9 -12  307.78   44.02
   0  -9 -12  343.41   51.29
   0  -9 -11    1.06    5.23
   0  -9 -11   -2.38    7.27
   0  -9 -11   -3.07   11.10
   0  -9 -10  165.89   32.78
   0  -9 -10  197.42   32.09
   0  -9 -10  185.89   21.13
   0  -9  -9    8.45    7.65
   0  -9  -8  334.82   40.33
   0  -9  -8  319.18   27.60
   0  -9  -7   17.10   10.12
   0  -9  -7   22.63    6.99
   0  -9  -6 1549.15  106.31
   0  -9  -6 1374.67  104.66
   0  -9  -6 1510.93   88.38
   0  -9  -5   21.74    7.18
   0  -9  -5   32.69   13.20
   0  -9  -4  370.93   30.71
   0  -9  -4  420.55   35.27
   0  -9  -4  470.05   46.80
   0  -9  -3   46.86   10.92
   0  -9  -3   43.21    9.16
   0  -9  -3   60.21   16.44
   0  -9  -2  491.70   38.59
   0  -9  -2  528.32   42.87
   0  -9  -2  555.54   52.22
   0  -9  -1  562.06   50.03
   0  -9  -1  608.90   48.11
   0  -9  -1  565.77   53.43
   0  -9  -1  531.44   41.51
   0  -9   0  779.11   61.16
   0  -9   0  764.83   56.34
   0  -9   0  776.77   58.34
   0  -9   0  607.91   59.87
   0  -9   1  263.81   31.31
   0  -9   1  238.67   27.24
   0  -9   1  249.45   29.95
   0  -9   2  153.96   22.47
   0  -9   2  155.32   24.44
   0  -9   2  226.53   28.27
   0  -9   3   55.27   14.84
   0  -9   3   76.95   17.87
   0  -9   4  769.40   63.67
   0  -9   4  751.50   66.28
   0  -9   5  529.51   51.57
   0  -9   7   90.03   23.95
   0  -9   7   57.46   20.07
   0  -9   7   96.74   18.34
   0  -9   8   98.57   25.89
   0  -9   8   99.46   24.10
   0  -9   9  131.50   31.74
   0  -8 -14   57.18   20.93
   0  -8 -13  228.87   38.04
   0  -8 -12  185.50   38.45
   0  -8 -12  171.67   31.97
   0  -8 -11  238.87   41.66
   0  -8 -11  294.19   39.22
   0  -8 -10  292.19   37.59
   0  -8 -10  210.26   37.16
   0  -8  -9   71.16   17.89
   0  -8  -8  379.13   41.45
   0  -8  -8  327.42   28.36
   0  -8  -7  228.63   30.59
   0  -8  -7  230.73   21.45
   0  -8  -6  605.98   47.36
   0  -8  -6  211.87   31.81
   0  -8  -5    9.26    7.92
   0  -8  -5   16.67    9.95
   0  -8  -5   11.79    4.98
   0  -8  -4  221.81   19.70
   0  -8  -4  183.36   26.96
   0  -8  -3   32.19   12.54
   0  -8  -3   33.56    7.19
   0  -8  -3   23.92    7.71
   0  -8  -2 1487.44   93.67
   0  -8  -2 1685.37  106.03
   0  -8  -2 1476.35   89.24
   0  -8  -1   66.94   10.77
   0  -8  -1   74.37   14.54
   0  -8  -1   56.88   12.09
   0  -8   0 1164.00   79.19
   0  -8   0 1040.11   74.73
   0  -8   0 1204.65   83.70
   0  -8   1    1.04    4.25
   0  -8   1   -1.31    5.94
   0  -8   1   -3.28    8.68
   0  -8   2  785.36   56.43
   0  -8   2  690.00   57.92
   0  -8   3   19.10    9.04
   0  -8   3   24.73   10.12
   0  -8   4  520.61   51.65
   0  -8   4  599.58   51.03
   0  -8   5   62.27   17.91
   0  -8   5   70.94   18.06
   0  -8   6  424.52   48.93
   0  -8   7   -4.85   10.48
   0  -8   7   -6.55   11.17
   0  -8   7   -1.41    5.79
   0  -8   8  344.57   43.67
   0  -8   8  394.23   39.68
   0  -8   8  326.57   45.62
   0  -8   9   -2.21   10.02
   0  -8   9    2.69    9.73
   0  -8  10  182.49   35.37
   0  -7 -14   -2.61   12.85
   0  -7 -13  497.13   47.00
   0  -7 -12    6.91    9.45
   0  -7 -11  576.85   57.71
   0  -7 -10    1.02    4.81
   0  -7 -10    3.99    7.21
   0  -7 -10   11.11   10.74
   0  -7  -9  534.48   57.60
   0  -7  -9  547.99   52.27
   0  -7  -9  509.94   40.03
   0  -7  -8   32.76   12.13
   0  -7  -7  484.06   46.31
   0  -7  -7  485.49   35.45
   0  -7  -6    1.49    4.99
   0  -7  -5  631.64   53.15
   0  -7  -5  727.44   44.16
   0  -7  -5  551.85   52.07
   0  -7  -4   55.30    8.77
   0  -7  -4   47.53   13.24
   0  -7  -3 1416.70   88.97
   0  -7  -3 1190.66   73.26
   0  -7  -2 1044.82   64.08
   0  -7  -2  942.83   59.55
   0  -7  -1  423.93   40.63
   0  -7  -1  539.03   39.47
   0  -7  -1  558.50   46.37
   0  -7  -1  533.90   36.69
   0  -7   0 1128.21   74.38
   0  -7   0 1110.21   71.93
   0  -7   0 1040.61   77.51
   0  -7   1  880.76   61.25
   0  -7   1  935.65   69.23
   0  -7   1  897.71   63.88
   0  -7   1  999.40   66.26
   0  -7   2  498.16   40.26
   0  -7   2  496.49   43.13
   0  -7   3  382.38   34.71
   0  -7   3  331.00   35.84
   0  -7   4  117.95   19.98
   0  -7   4  147.23   23.36
   0  -7   5  176.02   25.63
   0  -7   6  371.59   43.71
   0  -7   7  219.72   31.59
   0  -7   7  162.70   30.09
   0  -7   8  327.62   35.61
   0  -7   9   32.97   16.35
   0  -7  10  161.85   32.65
   0  -7  10  240.96   33.33
   0  -7  11   33.09   17.76
   0  -6 -14  250.85   50.86
   0  -6 -14  204.89   35.08
   0  -6 -13  214.56   43.77
   0  -6 -13  170.10   27.61
   0  -6 -13  183.30   31.82
   0  -6 -12  206.81   27.66
   0  -6 -11  147.47   26.70
   0  -6 -11  174.91   19.48
   0  -6 -10  418.49   36.74
   0  -6 -10  411.58   44.57
   0  -6 -10  410.37   31.56
   0  -6  -9  492.43   50.59
   0  -6  -9  585.68   37.48
   0  -6  -9  585.67   43.47
   0  -6  -8  198.08   30.83
   0  -6  -8  195.66   26.60
   0  -6  -8  172.21   13.60
   0  -6  -7  711.50   56.55
   0  -6  -7  631.19   37.42
   0  -6  -7  754.75   45.99
   0  -6  -6  276.63   21.71
   0  -6  -6  229.30   27.93
   0  -6  -6  246.20   15.30
   0  -6  -5  616.07   39.34
   0  -6  -5  531.98   47.15
   0  -6  -4  345.61   23.00
   0  -6  -4  244.45   17.55
   0  -6  -3 1604.90   69.95
   0  -6  -3  667.40   70.19
   0  -6  -2    0.92    2.35
   0  -6  -2    2.23    4.57
   0  -6  -2    0.65    2.93
   0  -6  -1 1264.60   70.88
   0  -6  -1 1204.80   68.12
   0  -6   0  192.85   20.86
   0  -6   0  166.90   18.60
   0  -6   0  209.61   24.18
   0  -6   1 2494.27  140.89
   0  -6   1 2478.74  143.35
   0  -6   2    2.19    4.74
   0  -6   2    4.30    3.91
   0  -6   3 1058.85   70.47
   0  -6   3  996.32   73.21
   0  -6   4   25.14    9.51
   0  -6   4   32.03   11.51
   0  -6   5 1011.36   73.82
   0  -6   6   -1.95    7.06
   0  -6   7  649.56   61.58
   0  -6   8   61.05   18.81
   0  -6   9  362.67   37.77
   0  -6   9  309.74   43.17
   0  -6  10  110.20   25.65
   0  -6  10  124.71   23.36
   0  -6  13   74.70   20.42
   0  -5 -15   -4.85   16.25
   0  -5 -15    7.62   10.98
   0  -5 -14  290.58   53.84
   0  -5 -14  215.74   34.46
   0  -5 -13    3.96   13.25
   0  -5 -13    4.42    9.07
   0  -5 -12  392.80   41.47
   0  -5 -12  410.49   57.66
   0  -5 -12  357.13   44.00
   0  -5 -12  418.14   30.36
   0  -5 -10  931.36   74.23
   0  -5  -9   53.89   14.38
   0  -5  -8 1070.78   78.47
   0  -5  -7   31.33   10.12
   0  -5  -7   26.20    5.43
   0  -5  -6  805.15   59.07
   0  -5  -6  754.51   44.17
   0  -5  -5  192.29   17.54
   0  -5  -5  234.37   25.47
   0  -5  -5  227.84   14.74
   0  -5  -4 1772.74   99.08
   0  -5  -3  117.26   11.55
   0  -5  -2 3315.83  178.16
   0  -5  -2 3407.72  187.90
   0  -5  -1  250.91   20.74
   0  -5  -1  259.06   19.42
   0  -5   0 2475.71  134.04
   0  -5   0 2313.26  135.74
   0  -5   1  339.69   28.30
   0  -5   1  359.67   32.52
   0  -5   1  337.08   26.81
   0  -5   2  855.81   59.69
   0  -5   2  865.73   56.31
   0  -5   3 1160.97   75.18
   0  -5   3 1132.92   77.94
   0  -5   4  984.83   69.35
   0  -5   5  834.28   67.01
   0  -5   6  569.29   53.46
   0  -5   8  228.86   33.97
   0  -5   8  276.03   29.74
   0  -5   9  811.51   65.28
   0  -5   9  682.12   68.44
   0  -5   9  853.99   63.63
   0  -5  10   42.76   16.78
   0  -5  10   64.54   16.73
   0  -5  11  393.11   49.01
   0  -5  11  407.43   43.59
   0  -5  12   50.06   19.23
   0  -4 -15  134.04   39.86
   0  -4 -14   82.73   29.48
   0  -4 -14   85.32   22.48
   0  -4 -13  145.32   36.93
   0  -4 -13  109.51   24.36
   0  -4 -12  213.86   41.88
   0  -4 -12  218.50   31.87
   0  -4 -11  161.95   33.32
   0  -4 -11  143.25   24.73
   0  -4 -10  462.69   45.82
   0  -4  -9  275.22   32.22
   0  -4  -8  678.59   55.33
   0  -4  -7    5.05    5.18
   0  -4  -6 1587.24  100.86
   0  -4  -5  357.75   32.21
   0  -4  -5  348.61   23.80
   0  -4  -5  354.29   25.21
   0  -4  -4 2091.41  128.52
   0  -4  -4 2331.12  120.90
   0  -4  -4 2187.25  117.27
   0  -4  -3 1009.19   52.65
   0  -4  -3  829.87   49.07
   0  -4  -2 1100.10   62.01
   0  -4  -1  273.73   23.19
   0  -4  -1  256.56   19.40
   0  -4  -1  239.62   17.85
   0  -4   0 1467.11   88.12
   0  -4   0 1771.21   95.58
   0  -4   1   41.70    6.74
   0  -4   1   29.94    6.73
   0  -4   1   48.22    9.62
   0  -4   2 2715.51  154.40
   0  -4   3  126.56   16.90
   0  -4   3  109.46   16.45
   0  -4   4 2734.44  158.18
   0  -4   5   11.85    5.54
   0  -4   6 1801.64  121.13
   0  -4   6 1847.75  109.98
   0  -4   7   62.69   16.45
   0  -4   8 1221.90   86.39
   0  -4   8 1251.48   94.28
   0  -4   9  146.56   27.70
   0  -4   9  188.55   24.71
   0  -4  10  809.62   64.42
   0  -4  11  170.45   30.77
   0  -4  11  147.12   24.71
   0  -4  12  388.44   43.45
   0  -4  13   60.70   16.12
   0  -3 -15  241.08   36.98
   0  -3 -14   17.12   19.40
   0  -3 -14   -5.02   11.90
   0  -3 -14   -2.19   10.35
   0  -3 -13  301.50   50.98
   0  -3 -13  269.19   26.37
   0  -3 -12   20.82   15.73
   0  -3 -12    3.76    9.28
   0  -3 -11  387.66   54.22
   0  -3 -11  511.19   48.29
   0  -3 -10    2.71    9.83
   0  -3 -10   20.24    9.25
   0  -3 -10   19.24    9.33
   0  -3  -9  653.68   50.06
   0  -3  -9  627.05   62.12
   0  -3  -9  590.86   51.66
   0  -3  -8  147.74   26.36
   0  -3  -8  165.43   22.36
   0  -3  -7 1282.31   86.26
   0  -3  -7 1334.38   80.58
   0  -3  -6  139.26   18.39
   0  -3  -6  150.26   15.27
   0  -3  -5 1846.54  110.22
   0  -3  -4    7.03    2.83
   0  -3  -4    8.63    4.31
   0  -3  -3 1267.51   63.72
   0  -3  -3 1056.21   61.20
   0  -3  -2  840.19   47.68
   0  -3  -1 1641.90   88.27
   0  -3   0   19.86    3.99
   0  -3   1  689.74   43.44
   0  -3   1  665.58   40.98
   0  -3   2  611.37   40.36
   0  -3   2  601.26   43.01
   0  -3   3  671.29   46.64
   0  -3   4 2588.36  153.24
   0  -3   5   87.09   16.49
   0  -3   5  105.97   13.44
   0  -3   6  721.45   61.35
   0  -3   6  808.01   54.15
   0  -3   7  837.80   67.03
   0  -3   7  775.75   56.94
   0  -3   8  932.39   75.68
   0  -3   9  118.53   19.47
   0  -3  10  643.66   61.89
   0  -3  10  650.69   55.11
   0  -3  11   35.39   13.16
   0  -3  12  501.02   49.93
   0  -3  12  517.99   56.05
   0  -3  12  420.83   43.43
   0  -3  13    6.69    7.92
   0  -3  14  205.03   29.14
   0  -2 -15  104.04   24.04
   0  -2 -14  238.01   49.43
   0  -2 -13  218.56   43.84
   0  -2 -13  227.82   32.23
   0  -2 -13  276.99   38.51
   0  -2 -13  171.26   21.95
   0  -2 -11  343.93   38.27
   0  -2 -11  250.57   42.24
   0  -2 -11  288.62   35.10
   0  -2 -10  156.58   30.79
   0  -2 -10  153.68   23.53
   0  -2  -9  659.59   53.09
   0  -2  -9  679.77   65.77
   0  -2  -9  731.16   56.87
   0  -2  -8  259.11   34.86
   0  -2  -8  259.30   26.53
   0  -2  -8  253.60   28.17
   0  -2  -7 1383.57  100.67
   0  -2  -7 1476.47   92.32
   0  -2  -6  643.96   53.57
   0  -2  -6  635.13   47.42
   0  -2  -5  591.75   43.65
   0  -2  -5  623.16   39.93
   0  -2  -4  751.01   49.74
   0  -2  -2   91.11    7.57
   0  -2   2  316.58   17.68
   0  -2   2   21.41    5.93
   0  -2   3 1886.17  116.75
   0  -2   3 2058.85  110.36
   0  -2   5 1628.74  105.03
   0  -2   5 1637.36   96.22
   0  -2   6   -2.91    6.59
   0  -2   6    2.85    4.68
   0  -2   6    0.87    3.56
   0  -2   7 2336.86  147.21
   0  -2   8  106.34   20.99
   0  -2   9  511.65   52.94
   0  -2   9  594.86   48.95
   0  -2  11  323.43   41.63
   0  -2  11  335.86   38.11
   0  -2  11  325.52   34.57
   0  -2  12  297.43   40.94
   0  -2  12  276.75   35.99
   0  -2  13  233.95   34.88
   0  -2  13  256.79   31.73
   0  -1 -14  339.48   41.79
   0  -1 -14  406.30   63.05
   0  -1 -13   -3.83   12.84
   0  -1 -13    3.74    8.09
   0  -1 -13    4.50    4.87
   0  -1 -12  806.89   84.83
   0  -1 -11    3.07   12.60
   0  -1 -11   -1.62    7.65
   0  -1 -10  569.06   51.52
   0  -1  -9    4.76    7.28
   0  -1  -9    2.79    6.60
   0  -1  -8 1147.61   91.90
   0  -1  -8 1254.12   82.28
   0  -1  -7   24.34   10.44
   0  -1  -7   27.24    8.13
   0  -1  -6 1664.96   95.19
   0  -1  -6 1449.08  103.78
   0  -1  -5  619.39   43.56
   0  -1  -4 3529.30  210.79
   0  -1  -4 4023.62  206.95
   0  -1  -3  679.12   48.63
   0  -1  -3  923.99   47.54
   0  -1   3  215.25   16.29
   0  -1   3  142.20   17.62
   0  -1   4   71.61   12.39
   0  -1   4   63.03    9.46
   0  -1   5 3235.44  192.41
   0  -1   5 3458.44  186.78
   0  -1   6  435.99   40.60
   0  -1   7 2070.53  135.44
   0  -1   7 2223.76  130.16
   0  -1   9  228.51   28.08
   0  -1   9  213.63   30.44
   0  -1   9  220.25   24.73
   0  -1  10   79.30   14.55
   0  -1  10   44.27   15.12
   0  -1  10   54.26   14.46
   0  -1  11  862.38   74.11
   0  -1  11  800.04   67.68
   0  -1  12    5.79    8.75
   0  -1  12    6.95    7.12
   0  -1  13  446.68   49.65
   0  -1  15  233.17   31.32
   0   0 -16   78.95   21.79
   0   0 -15  122.75   38.32
   0   0 -14  167.37   40.14
   0   0 -13  188.45   23.58
   0   0 -12  295.08   47.96
   0   0 -10 1172.06   99.61
   0   0  -8  896.23   78.04
   0   0  -8  959.10   66.53
   0   0  -7  314.13   30.43
   0   0  -7  308.68   36.92
   0   0  -7  299.54   29.12
   0   0  -6 2136.35  133.89
   0   0  -6 2055.34  123.55
   0   0  -5 1257.49   85.20
   0   0  -4  639.48   49.12
   0   0  -4  683.55   43.93
   0   0  -3    0.72    2.96
   0   0  -3    5.22    3.01
   0   0   3   -0.46    1.88
   0   0   4  632.51   45.73
   0   0   5 1463.21   88.51
   0   0   6 2321.18  132.01
   0   0   6 2205.73  139.96
   0   0   6 2472.80  137.42
   0   0   7  307.86   33.71
   0   0   7  338.37   32.01
   0   0   8 1007.01   70.83
   0   0   8  915.69   72.54
   0   0   9   76.03   13.32
   0   0   9   82.46   18.63
   0   0   9   83.83   16.59
   0   0  10 1341.13   94.69
   0   0  11  712.53   62.31
   0   0  12  292.27   37.79
   0   0  13  214.81   34.58
   0   0  13  259.43   29.84
   0   0  14  165.98   24.94
   0   0  16   55.84   15.00
   0   1 -13  448.45   62.90
   0   1 -13  454.01   45.94
   0   1 -13  419.79   39.22
   0   1 -12    8.02    8.51
   0   1 -11  805.78   82.56
   0   1 -10   80.09   15.49
   0   1  -9  212.90   35.65
   0   1  -8  100.50   22.35
   0   1  -8  120.22   17.08
   0   1  -5 3485.45  195.18
   0   1  -4   66.96   10.62
   0   1  -4   55.99    8.24
   0   1   3   17.81    4.93
   0   1   3  560.08   17.05
   0   1   4 4120.53  221.90
   0   1   5  624.42   43.94
   0   1   6 1626.72   99.09
   0   1   7   20.63    8.33
   0   1   8 1293.97   86.98
   0   1   9    8.67    7.66
   0   1  10 1010.82   76.71
   0   1  11    1.81    7.81
   0   1  12  809.78   70.91
   0   1  12  866.46   62.81
   0   1  13   -6.51   11.09
   0   1  14  354.92   36.62
   0   1  16  144.81   24.33
   0   2 -14   80.91   26.13
   0   2 -13  246.45   46.05
   0   2 -13  256.88   42.43
   0   2 -12  321.79   43.79
   0   2 -12  304.94   49.41
   0   2 -12  253.80   29.68
   0   2  -9  645.70   66.22
   0   2  -9  616.82   57.33
   0   2  -8  127.17   25.86
   0   2  -7 2579.59  166.04
   0   2  -6   -3.44    6.22
   0   2  -4   97.99   14.20
   0   2  -3 1963.55  112.26
   0   2  -2  535.81   34.54
   0   2  -2  556.25   37.12
   0   2  -1 1397.82   75.91
   0   2   2    1.28    1.84
   0   2   2   -0.39    0.85
   0   2   3 7538.58  271.17
   0   2   3 4339.73  260.23
   0   2   4  832.34   53.61
   0   2   5  515.94   40.67
   0   2   5  626.42   37.33
   0   2   6  654.71   47.82
   0   2   6  662.11   42.70
   0   2   7 1377.33   88.24
   0   2   8  257.87   28.28
   0   2   9  677.24   55.18
   0   2  10  171.97   25.81
   0   2  10  173.53   19.88
   0   2  11  330.37   37.89
   0   2  11  292.00   28.77
   0   2  12  235.75   33.92
   0   2  13  239.40   35.77
   0   2  13  223.72   26.59
   0   2  14  195.84   25.88
   0   2  15  100.16   18.70
   0   3 -15   25.13   22.21
   0   3 -14  309.45   54.05
   0   3 -14  313.70   47.55
   0   3 -13    7.25   15.68
   0   3 -13   11.31   12.83
   0   3 -12  533.08   47.34
   0   3 -12  559.26   61.60
   0   3 -11   26.30   14.30
   0   3 -11   24.34   10.62
   0   3 -10  754.51   68.87
   0   3  -9  104.59   22.63
   0   3  -8  970.48   76.10
   0   3  -7  834.67   65.61
   0   3  -6  875.13   66.74
   0   3  -6  726.37   58.97
   0   3  -5  126.61   17.31
   0   3  -5   83.61   16.10
   0   3  -4 2593.29  153.18
   0   3  -4 2649.99  148.68
   0   3  -3  689.38   44.68
   0   3  -3  683.06   48.26
   0   3  -2  584.17   37.76
   0   3  -2  620.36   40.97
   0   3  -2  643.37   43.86
   0   3  -1  684.66   40.49
   0   3  -1  607.62   43.14
   0   3  -1  636.09   40.61
   0   3   0   44.78    5.43
   0   3   0   18.32    5.45
   0   3   1 1579.31   84.84
   0   3   2 1233.53   67.58
   0   3   3 1215.93   73.60
   0   3   4   11.16    5.32
   0   3   4   11.97    3.14
   0   3   5 1762.64   99.94
   0   3   5 1893.97  108.22
   0   3   6  157.95   18.62
   0   3   6  127.65   13.11
   0   3   7 1304.11   84.85
   0   3   8  157.35   21.45
   0   3   8  163.29   16.92
   0   3   9  658.04   53.89
   0   3  10   12.48    9.07
   0   3  11  528.42   50.57
   0   3  12    7.79    9.23
   0   3  13  333.87   32.85
   0   3  13  335.03   42.34
   0   3  15  224.56   27.58
   0   3  16   23.04   11.20
   0   4 -15  106.02   33.88
   0   4 -14  152.03   37.91
   0   4 -13   52.14   18.85
   0   4 -13   80.54   28.49
   0   4 -12  406.70   49.53
   0   4 -12  435.91   58.15
   0   4 -11  142.67   28.10
   0   4 -11  160.46   32.00
   0   4 -11  161.90   33.63
   0   4 -11  219.11   27.59
   0   4 -10  750.14   61.55
   0   4 -10  803.22   75.42
   0   4 -10  851.30   69.88
   0   4 -10  610.08   65.74
   0   4  -9  166.98   25.89
   0   4  -9  120.27   26.52
   0   4  -8 1243.52   97.80
   0   4  -8 1308.57   91.52
   0   4  -7   70.38   15.28
   0   4  -6 1920.86  127.00
   0   4  -6 1991.71  120.21
   0   4  -5    7.85    5.94
   0   4  -5    8.13    4.95
   0   4  -4 2911.98  159.60
   0   4  -4 2789.82  164.91
   0   4  -3  131.97   13.42
   0   4  -3  120.94   15.76
   0   4  -2 2677.27  153.36
   0   4  -2 2913.32  156.65
   0   4  -1   42.31    6.64
   0   4   0 1763.13   97.02
   0   4   0 1591.81   89.73
   0   4   1  220.20   19.87
   0   4   2 1141.21   63.95
   0   4   3  893.63   52.39
   0   4   3  946.86   59.13
   0   4   4 2563.32   85.84
   0   4   4  870.96   62.07
   0   4   5  272.20   22.15
   0   4   5  397.09   31.15
   0   4   6 1662.43  104.87
   0   4   6 1733.28   97.19
   0   4   7    2.28    4.42
   0   4   7    6.51    3.97
   0   4   8  720.35   56.02
   0   4   8  732.74   48.30
   0   4   9  291.63   33.05
   0   4   9  345.50   27.87
   0   4  10  491.45   46.72
   0   4  10  520.44   39.05
   0   4  11  177.62   27.24
   0   4  11  183.52   20.69
   0   4  12  309.01   29.34
   0   4  12  288.96   36.80
   0   4  13  112.59   17.33
   0   4  14  100.35   17.46
   0   4  15  142.39   21.48
   0   4  16   26.64   12.05
   0   5 -15  113.91   33.61
   0   5 -14    3.66   12.25
   0   5 -13  269.12   46.97
   0   5 -12   29.77   13.34
   0   5 -12   15.69   14.27
   0   5 -11  442.53   55.78
   0   5 -11  402.64   44.84
   0   5 -10   62.32   16.39
   0   5 -10   31.74   15.83
   0   5 -10   44.50   18.05
   0   5  -9  826.17   65.37
   0   5  -9  726.85   71.52
   0   5  -9  777.14   71.34
   0   5  -9  893.13   68.11
   0   5  -8  251.11   30.45
   0   5  -8  268.51   36.31
   0   5  -8  303.61   35.42
   0   5  -7  529.75   44.51
   0   5  -7  522.29   50.89
   0   5  -6  600.97   53.13
   0   5  -6  637.81   47.65
   0   5  -5  822.83   61.56
   0   5  -5  836.48   55.48
   0   5  -5  780.43   63.94
   0   5  -4  992.31   61.96
   0   5  -4 1031.20   55.80
   0   5  -3 1116.27   78.36
   0   5  -3 1581.81   86.56
   0   5  -2  838.05   53.93
   0   5  -1  313.51   24.63
   0   5  -1  356.07   30.82
   0   5   0 2713.97  154.37
   0   5   1  256.73   23.90
   0   5   2 3346.02  178.67
   0   5   3   81.25   12.92
   0   5   3  108.02   10.40
   0   5   3   95.50   10.33
   0   5   4 1888.95  110.79
   0   5   4 1835.20  102.54
   0   5   5  142.96   16.11
   0   5   5  259.98   24.52
   0   5   6  939.51   65.99
   0   5   7   18.23    7.96
   0   5   7   44.62    7.97
   0   5   8 1027.48   74.49
   0   5   8 1074.66   65.94
   0   5   9   42.83   12.97
   0   5   9   64.37   10.55
   0   5  10  975.15   64.39
   0   5  10  984.72   74.25
   0   5  11   -1.71    7.77
   0   5  11   -0.93    5.08
   0   5  12  448.39   47.58
   0   5  12  451.67   38.25
   0   5  13    3.32    5.87
   0   5  14  262.21   28.93
   0   5  15   10.34    8.85
   0   6 -14   31.47   19.19
   0   6 -13  150.05   33.66
   0   6 -12   93.76   26.58
   0   6 -11  310.14   35.15
   0   6 -11  250.74   41.33
   0   6 -10  109.09   19.65
   0   6 -10   65.73   23.50
   0   6 -10   96.17   24.68
   0   6  -9  344.36   35.07
   0   6  -9  325.88   42.80
   0   6  -8   48.31   15.95
   0   6  -8   86.17   15.28
   0   6  -7  690.24   52.19
   0   6  -7  756.29   62.91
   0   6  -6    6.95    4.12
   0   6  -6   -1.49    6.13
   0   6  -6    1.92    5.87
   0   6  -5 1002.39   62.51
   0   6  -5  561.12   58.83
   0   6  -4   36.72    9.54
   0   6  -3  987.02   63.43
   0   6  -3  909.58   70.25
   0   6  -2    3.44    3.64
   0   6  -2    1.29    5.00
   0   6  -1 2683.67  158.28
   0   6  -1 2667.37  149.27
   0   6  -1 2744.79  149.66
   0   6   0  198.39   22.59
   0   6   1 1151.77   68.08
   0   6   1 1193.88   75.92
   0   6   3 1485.32   84.49
   0   6   4  309.23   23.36
   0   6   5  686.19   45.46
   0   6   5  417.36   32.25
   0   6   6  267.59   22.20
   0   6   6  286.37   29.63
   0   6   7  780.81   54.35
   0   6   7  547.45   40.98
   0   6   8  187.34   18.86
   0   6   8  189.23   24.99
   0   6   9  563.71   41.41
   0   6   9  568.01   49.95
   0   6  10  378.20   40.59
   0   6  10  427.28   34.10
   0   6  11  168.44   20.17
   0   6  11  156.85   25.78
   0   6  12  264.91   26.43
   0   6  12  202.09   31.34
   0   6  13  235.79   26.11
   0   6  14  270.16   29.17
   0   6  15   48.80   13.26
   0   7 -14  116.03   31.30
   0   7 -13    9.35   13.49
   0   7 -12  221.41   39.64
   0   7 -11   51.03   20.28
   0   7 -10  179.28   23.35
   0   7 -10  248.08   36.94
   0   7  -9   27.55    9.41
   0   7  -9   33.26   14.61
   0   7  -8  337.82   31.16
   0   7  -8  404.51   43.83
   0   7  -7  203.57   28.65
   0   7  -7  221.36   34.34
   0   7  -6  354.31   36.62
   0   7  -5  189.20   24.03
   0   7  -5  244.67   32.53
   0   7  -4  128.16   17.77
   0   7  -3  378.77   31.68
   0   7  -2  507.36   39.28
   0   7  -2  632.89   43.04
   0   7  -2  520.49   47.37
   0   7  -1  904.31   66.92
   0   7  -1  924.88   58.86
   0   7   0 1120.65   75.54
   0   7   0 1067.17   65.93
   0   7   3 1004.12   61.23
   0   7   4   67.37   12.87
   0   7   4   55.18    8.14
   0   7   5  778.12   50.18
   0   7   5  461.11   35.82
   0   7   6    0.61    3.65
   0   7   6    3.83    5.78
   0   7   7  388.10   31.40
   0   7   7  562.55   44.78
   0   7   8   41.16   12.83
   0   7   8   32.28    7.74
   0   7   9  515.22   48.62
   0   7   9  558.97   40.79
   0   7  10    4.95    7.82
   0   7  10   -0.88    4.34
   0   7  11  603.23   45.05
   0   7  11  550.98   53.52
   0   7  13  559.37   45.48
   0   7  14   10.88    7.95
   0   8 -13   76.82   24.55
   0   8 -12  158.53   33.05
   0   8 -10  212.49   34.81
   0   8  -9   -2.13    9.19
   0   8  -8  371.81   42.55
   0   8  -7   -1.63    7.40
   0   8  -7   -2.52    9.76
   0   8  -6  453.65   41.46
   0   8  -6  381.12   48.62
   0   8  -5   15.09   11.59
   0   8  -5   73.86   13.96
   0   8  -4  579.15   43.08
   0   8  -4  416.11   48.50
   0   8  -3    1.77    7.70
   0   8  -3   27.52    7.90
   0   8  -3   23.38    8.64
   0   8  -2  778.60   53.17
   0   8  -1   -2.96    7.31
   0   8   0 1032.79   65.39
   0   8   3   29.61    7.30
   0   8   4  206.04   18.68
   0   8   4  206.50   24.07
   0   8   5    9.82    6.30
   0   8   6  704.66   56.39
   0   8   7  246.71   29.36
   0   8   7  217.27   21.05
   0   8   8  334.97   35.80
   0   8   8  285.55   25.76
   0   8   9   61.59   16.29
   0   8   9   82.85   12.24
   0   8  10  237.84   23.68
   0   8  10  245.18   31.84
   0   8  11  248.52   25.14
   0   8  12  208.03   23.69
   0   8  13  258.47   27.86
   0   9 -12    2.60   11.22
   0   9 -11  196.97   34.10
   0   9 -10   40.16   15.98
   0   9  -9  129.66   25.64
   0   9  -8  120.77   23.28
   0   9  -7   68.46   23.96
   0   9  -7  108.57   20.63
   0   9  -7  130.81   24.80
   0   9  -6  107.77   19.36
   0   9  -6  175.03   26.48
   0   9  -5  492.31   45.54
   0   9  -5  728.59   56.09
   0   9  -4  789.81   56.86
   0   9  -4  600.20   64.56
   0   9  -3   87.34   13.54
   0   9  -3   27.10   13.55
   0   9  -2  165.99   26.75
   0   9  -2  186.94   20.53
   0   9  -1  226.39   29.93
   0   9   0  736.67   60.97
   0   9   0  750.97   52.26
   0   9   2  469.58   36.26
   0   9   3   48.82    9.60
   0   9   4  360.64   28.71
   0   9   5   20.88    9.66
   0   9   6 1683.22  109.88
   0   9   7   25.73   11.41
   0   9   8  343.78   36.80
   0   9   8  276.94   26.02
   0   9   9   18.17    7.56
   0   9   9   23.69   11.84
   0   9  10  155.54   18.48
   0   9  11   -1.84    6.03
   0   9  12  323.80   30.83
   0  10 -10   21.10   14.17
   0  10  -9  316.86   39.29
   0  10  -8   -8.53   10.18
   0  10  -7  259.38   31.08
   0  10  -6    1.32    6.26
   0  10  -5  240.10   39.18
   0  10  -5  319.95   31.43
   0  10  -5  325.34   36.98
   0  10  -4    2.16    4.90
   0  10  -3  158.25   20.18
   0  10  -3  127.45   25.93
   0  10  -1  598.31   56.07
   0  10   1  845.09   58.94
   0  10   2   55.93   11.54
   0  10   3  255.14   24.88
   0  10   4  336.82   28.47
   0  10   6  238.89   29.36
   0  10   7  335.54   36.85
   0  10   8  140.89   24.15
   0  10  10  121.74   16.42
   0  10  11   71.17   13.43
   0  11  -9   12.53   10.69
   0  11  -8  147.82   24.49
   0  11  -7  103.63   19.45
   0  11  -6  201.36   25.83
   0  11  -5  101.04   17.19
   0  11  -4  127.67   18.70
   0  11  -4  127.70   22.62
   0  11  -4   84.93   24.16
   0  11  -2   91.03   22.07
   0  11  -1  345.26   41.53
   0  11   1  353.87   33.43
   0  11   2   46.91   11.54
   0  11   3  628.02   47.55
   0  11   4   58.57   11.64
   0  12  -7   11.59    9.31
   0  12  -6  162.26   23.76
   0  12  -5    1.29    6.83
   0  12  -3   -1.64   10.30
   0  12  -1   -1.41    8.16
   0  12   0  236.21   27.94
   0  12   1   44.08   12.50
   0  12   2  377.76   35.86
   0  12   3   45.92   12.09
   0  13  -2   98.70   20.44
   0  13  -1   64.06   16.03
   1 -14  -1    2.84   14.52
   1 -13  -7   39.74   19.26
   1 -13  -6  110.22   29.83
   1 -13  -5   39.80   20.60
   1 -13  -4  253.95   42.59
   1 -13  -4  230.15   38.52
   1 -13  -3   -9.21   13.92
   1 -13  -2  292.06   38.44
   1 -13  -1   -2.08    8.53
   1 -13  -1   -2.56   13.97
   1 -13  -1    1.76    8.00
   1 -13   0  197.01   25.29
   1 -13   0  170.03   27.06
   1 -13   0  145.77   27.74
   1 -13   1   -3.06   15.67
   1 -13   1   -4.78   10.66
   1 -13   3   21.75   16.48
   1 -13   4   93.66   27.41
   1 -13   5   -2.64   12.52
   1 -13   6   73.64   23.60
   1 -12  -9  152.25   31.92
   1 -12  -9  101.38   26.28
   1 -12  -8   27.68   16.11
   1 -12  -7  164.06   32.81
   1 -12  -6   51.63   19.88
   1 -12  -6   64.66   21.17
   1 -12  -5  166.99   33.42
   1 -12  -4  111.67   25.32
   1 -12  -4   71.32   12.55
   1 -12  -4  120.70   27.31
   1 -12  -4   96.63   18.76
   1 -12  -3  191.21   21.58
   1 -12  -3  196.81   32.18
   1 -12  -3  174.71   33.63
   1 -12  -3  180.73   26.88
   1 -12  -2  142.51   24.48
   1 -12  -2  132.52   19.23
   1 -12  -1  144.82   20.80
   1 -12  -1  136.21   24.64
   1 -12   0  255.64   31.79
   1 -12   0  221.98   27.33
   1 -12   1  142.06   26.11
   1 -12   1  175.80   26.39
   1 -12   2  189.90   34.21
   1 -12   2  159.21   27.22
   1 -12   2  113.72   25.61
   1 -12   3   68.25   23.25
   1 -12   3   64.90   19.01
   1 -12   4  218.91   38.21
   1 -12   5   36.88   18.23
   1 -12   5   15.04   14.17
   1 -12   6  117.94   27.46
   1 -11 -10   69.65   21.53
   1 -11 -10   43.34   19.15
   1 -11  -9  105.12   26.37
   1 -11  -9  137.38   29.43
   1 -11  -8   15.10   13.35
   1 -11  -7    4.41   12.88
   1 -11  -7  191.48   32.57
   1 -11  -6   35.04   10.69
   1 -11  -6   45.85   17.57
   1 -11  -6   38.16    8.39
   1 -11  -6   47.94   17.48
   1 -11  -5  248.99   36.14
   1 -11  -5  201.55   19.66
   1 -11  -5  188.02   24.68
   1 -11  -4   21.11   13.23
   1 -11  -4    8.16   10.44
   1 -11  -4   20.03    6.83
   1 -11  -4    2.58    6.39
   1 -11  -3  306.76   40.83
   1 -11  -3  231.01   24.41
   1 -11  -3  320.10   32.47
   1 -11  -3  286.67   36.88
   1 -11  -2   17.63   12.86
   1 -11  -2   16.10    7.24
   1 -11  -2    8.81    7.27
   1 -11  -1  451.53   43.60
   1 -11  -1  416.76   37.18
   1 -11   0   21.19    9.47
   1 -11   0   13.22    9.86
   1 -11   0    3.57    6.91
   1 -11   1  449.89   46.88
   1 -11   1  514.47   45.75
   1 -11   2    4.72    9.68
   1 -11   2   -1.54    6.96
   1 -11   2   -1.82    8.27
   1 -11   3  151.56   24.75
   1 -11   3  216.19   34.28
   1 -11   3  163.22   27.69
   1 -11   4   71.63   21.19
   1 -11   4   47.90   16.24
   1 -11   4   16.48   13.81
   1 -11   4   48.97   14.75
   1 -11   6    7.21   12.30
   1 -11   8   14.84   13.96
   1 -10 -12  167.39   33.91
   1 -10 -11   -3.25   11.75
   1 -10 -11    2.65   13.55
   1 -10 -10  203.91   38.29
   1 -10 -10  247.89   38.18
   1 -10  -9   41.34   15.85
   1 -10  -9   57.77   19.46
   1 -10  -9   35.99   15.88
   1 -10  -8  165.84   29.78
   1 -10  -8  122.54   14.82
   1 -10  -7   46.58   16.85
   1 -10  -7   67.77   19.09
   1 -10  -6  191.55   30.78
   1 -10  -6  173.07   17.08
   1 -10  -5   62.49   18.34
   1 -10  -5   60.59   17.13
   1 -10  -5   51.43   12.03
   1 -10  -5   54.30    9.52
   1 -10  -4  180.14   29.53
   1 -10  -4  181.83   18.16
   1 -10  -4  190.95   23.02
   1 -10  -3  223.16   31.94
   1 -10  -3  197.24   20.05
   1 -10  -3  193.03   23.70
   1 -10  -2  349.65   31.08
   1 -10  -2  435.39   46.42
   1 -10  -2  424.60   37.87
   1 -10  -1  212.14   26.36
   1 -10  -1  203.58   22.59
   1 -10   0  528.64   45.05
   1 -10   0  416.87   37.54
   1 -10   1  121.83   21.15
   1 -10   1  153.99   21.31
   1 -10   2  119.30   23.74
   1 -10   2  110.35   20.75
   1 -10   2  112.49   18.83
   1 -10   3  328.23   39.17
   1 -10   3  457.99   47.84
   1 -10   4   51.10   14.15
   1 -10   4   45.18   14.99
   1 -10   5  202.29   28.92
   1 -10   6   60.28   20.50
   1 -10   6   53.18   18.11
   1 -10   8   14.13   12.90
   1 -10   9  121.06   29.88
   1 -10  10    7.54   12.87
   1  -9 -13   67.30   22.94
   1  -9 -12  148.79   36.65
   1  -9 -12  133.45   29.15
   1  -9 -11   50.16   21.09
   1  -9 -11   47.74   18.98
   1  -9 -10  190.56   30.18
   1  -9 -10  282.96   39.32
   1  -9 -10  269.86   42.46
   1  -9  -9    7.95   10.25
   1  -9  -9    1.79    9.79
   1  -9  -9    6.69    9.15
   1  -9  -8  251.26   37.58
   1  -9  -8  282.72   35.88
   1  -9  -8  281.99   37.47
   1  -9  -7   80.68   11.27
   1  -9  -7  110.93   22.19
   1  -9  -7  113.01   22.55
   1  -9  -6  449.61   49.53
   1  -9  -6  617.29   53.76
   1  -9  -5   38.85   13.73
   1  -9  -5   27.57    6.84
   1  -9  -4  298.13   36.33
   1  -9  -4  321.91   25.34
   1  -9  -4  314.20   29.88
   1  -9  -4  363.49   38.71
   1  -9  -3   10.52    8.67
   1  -9  -3   12.82    5.52
   1  -9  -3   17.76    7.42
   1  -9  -3   16.88    9.17
   1  -9  -2  690.12   47.72
   1  -9  -2  687.32   60.66
   1  -9  -2  742.17   52.87
   1  -9  -2  723.00   58.61
   1  -9  -1   13.70    8.83
   1  -9  -1    7.29    5.44
   1  -9  -1    5.55    6.45
   1  -9   0  488.71   42.23
   1  -9   1   30.98   10.48
   1  -9   1   40.90   10.55
   1  -9   2  405.41   39.99
   1  -9   2  441.75   38.30
   1  -9   2  426.84   44.74
   1  -9   3    6.19    8.47
   1  -9   4  521.53   49.54
   1  -9   4  499.13   44.58
   1  -9   5   44.29   13.43
   1  -9   6  158.88   23.18
   1  -9   6  126.10   25.85
   1  -9   6  106.80   23.67
   1  -9   7   65.15   20.39
   1  -9   8  168.78   31.47
   1  -9   8  156.64   30.65
   1  -9   9   32.26   18.44
   1  -8 -13  123.60   35.59
   1  -8 -13  232.40   38.53
   1  -8 -12   15.23   13.90
   1  -8 -11  320.61   42.58
   1  -8 -11  282.10   47.95
   1  -8 -10   88.52   25.42
   1  -8 -10   84.97   21.42
   1  -8  -9  277.62   42.30
   1  -8  -9  391.93   44.19
   1  -8  -9  338.96   28.99
   1  -8  -8  100.55   23.53
   1  -8  -8  111.93   23.10
   1  -8  -8  103.82   20.79
   1  -8  -7  829.43   68.20
   1  -8  -7  800.47   64.57
   1  -8  -7  799.30   46.39
   1  -8  -7  761.01   50.37
   1  -8  -6  525.92   49.11
   1  -8  -6  479.64   34.10
   1  -8  -6  497.18   31.70
   1  -8  -6  560.74   50.65
   1  -8  -5  311.26   33.41
   1  -8  -5  266.94   32.11
   1  -8  -5  219.61   19.40
   1  -8  -4  185.84   26.10
   1  -8  -4  181.88   17.05
   1  -8  -4  241.31   27.77
   1  -8  -3  475.94   44.27
   1  -8  -3  480.79   36.95
   1  -8  -3  409.36   32.27
   1  -8  -3  425.41   31.44
   1  -8  -2  162.28   16.68
   1  -8  -2  181.03   25.08
   1  -8  -2  189.81   20.46
   1  -8  -2  188.20   24.14
   1  -8  -1  468.13   37.11
   1  -8  -1  440.18   33.68
   1  -8   0  561.87   49.43
   1  -8   0  595.16   45.21
   1  -8   1  138.39   19.11
   1  -8   2  742.08   49.48
   1  -8   2  697.18   52.05
   1  -8   3  219.89   27.68
   1  -8   3  236.73   25.06
   1  -8   4  659.77   51.10
   1  -8   4  623.50   54.79
   1  -8   5  156.93   22.10
   1  -8   5  129.61   24.01
   1  -8   6  682.22   61.16
   1  -8   6  532.89   55.13
   1  -8   7   71.12   19.19
   1  -8   7   67.42   15.34
   1  -8   8  268.03   37.84
   1  -8   8  251.78   31.78
   1  -8   9    4.36   11.93
   1  -8   9   24.39   13.76
   1  -8  10  259.27   40.31
   1  -7 -14   76.65   23.69
   1  -7 -13  149.05   38.66
   1  -7 -12   40.98   16.61
   1  -7 -11  408.28   36.85
   1  -7 -11  370.87   56.03
   1  -7 -11  390.14   46.60
   1  -7 -10  100.62   27.58
   1  -7 -10  145.30   26.52
   1  -7  -9  553.95   62.21
   1  -7  -9  588.40   56.53
   1  -7  -9  593.41   39.18
   1  -7  -8   70.47   20.43
   1  -7  -8   58.28   15.65
   1  -7  -8   58.48    8.40
   1  -7  -7  522.51   49.90
   1  -7  -7  578.23   56.40
   1  -7  -7  527.83   34.83
   1  -7  -6    3.59    3.43
   1  -7  -6    6.33    6.12
   1  -7  -6    2.62    2.81
   1  -7  -5  671.02   55.56
   1  -7  -5  643.41   41.58
   1  -7  -5  676.44   41.49
   1  -7  -4    2.74    6.22
   1  -7  -4   10.76    7.31
   1  -7  -4    5.00    3.24
   1  -7  -3  728.65   57.08
   1  -7  -3  707.09   45.33
   1  -7  -3  815.90   56.94
   1  -7  -2  115.37   12.04
   1  -7  -2   92.99   16.67
   1  -7  -2  120.50   14.61
   1  -7  -1  873.68   54.57
   1  -7  -1  937.08   61.69
   1  -7  -1  893.61   52.18
   1  -7   0   14.67    7.34
   1  -7   0   18.62    6.32
   1  -7   1 1156.81   74.32
   1  -7   2  285.17   24.30
   1  -7   2  191.68   27.20
   1  -7   2  234.58   25.43
   1  -7   3  771.46   53.48
   1  -7   3  747.27   57.68
   1  -7   4  200.25   22.80
   1  -7   4  184.95   24.95
   1  -7   5 1093.53   83.44
   1  -7   5 1167.27   78.18
   1  -7   6  407.68   44.25
   1  -7   7  306.54   32.79
   1  -7   8  126.40   25.68
   1  -7   8  110.93   24.66
   1  -7   8  139.94   22.27
   1  -7   9  262.26   35.92
   1  -7   9  239.39   36.07
   1  -7   9  250.36   32.36
   1  -7  10  147.84   28.86
   1  -7  11  187.60   33.83
   1  -6 -13    4.46   13.63
   1  -6 -13   17.22   13.03
   1  -6 -12  253.07   48.34
   1  -6 -12  255.56   30.70
   1  -6 -12  324.07   41.31
   1  -6 -11    3.70    7.16
   1  -6 -11    8.53   10.91
   1  -6 -11   15.20    8.84
   1  -6 -10  561.69   55.14
   1  -6 -10  556.14   45.10
   1  -6  -9   50.83   19.48
   1  -6  -9   47.83   14.89
   1  -6  -9   52.72   10.93
   1  -6  -8  686.97   47.48
   1  -6  -8  686.43   67.36
   1  -6  -8  609.95   56.96
   1  -6  -8  713.57   47.37
   1  -6  -7  155.16   23.98
   1  -6  -7  167.83   28.61
   1  -6  -7  158.14   16.31
   1  -6  -7  188.49   17.57
   1  -6  -6  778.34   59.49
   1  -6  -6  694.79   45.09
   1  -6  -5  329.30   33.44
   1  -6  -5  323.45   23.24
   1  -6  -5  274.78   29.57
   1  -6  -5  334.47   24.06
   1  -6  -4  957.84   69.96
   1  -6  -4  966.24   58.16
   1  -6  -4 1059.75   60.04
   1  -6  -3  173.92   21.59
   1  -6  -3  164.60   14.36
   1  -6  -3  179.93   20.18
   1  -6  -2  520.87   33.44
   1  -6  -2  497.77   40.19
   1  -6  -2  536.98   35.17
   1  -6  -2  521.04   42.35
   1  -6  -1  468.13   40.24
   1  -6  -1  523.72   35.89
   1  -6  -1  544.45   40.90
   1  -6  -1  495.48   33.45
   1  -6   0  682.82   50.21
   1  -6   0  692.41   45.11
   1  -6   0  634.29   45.25
   1  -6   1 1490.77   89.31
   1  -6   2  745.83   44.36
   1  -6   2  695.81   47.26
   1  -6   3 1576.10   93.48
   1  -6   3 1542.79   98.32
   1  -6   4  259.56   31.29
   1  -6   4  240.92   24.76
   1  -6   5  744.43   49.20
   1  -6   5  443.63   48.12
   1  -6   6  131.65   22.70
   1  -6   6  141.58   19.64
   1  -6   7  433.65   46.07
   1  -6   8   21.90   11.88
   1  -6   8    8.61    7.62
   1  -6   9  661.84   64.25
   1  -6   9  780.57   64.81
   1  -6  10   -4.49    9.71
   1  -6  10   -3.60    8.52
   1  -6  11  457.63   52.50
   1  -6  12   -2.50    8.36
   1  -5 -15   65.68   21.21
   1  -5 -12  114.24   22.48
   1  -5 -12  210.09   31.24
   1  -5 -11  168.68   27.84
   1  -5 -10  286.74   46.21
   1  -5 -10  315.31   38.34
   1  -5 -10  318.31   31.86
   1  -5  -9  155.02   24.49
   1  -5  -9  143.95   20.59
   1  -5  -8  635.88   65.65
   1  -5  -8  622.15   55.92
   1  -5  -8  726.06   51.45
   1  -5  -7   97.06   21.34
   1  -5  -7   88.75   17.00
   1  -5  -7   80.01   13.07
   1  -5  -7   95.28   12.25
   1  -5  -6 1196.58   89.96
   1  -5  -6 1129.41   81.19
   1  -5  -6 1216.98   72.93
   1  -5  -5  105.18   16.78
   1  -5  -5   95.64   11.45
   1  -5  -4 1180.45   71.16
   1  -5  -4 1411.44   85.25
   1  -5  -4 1373.33   74.48
   1  -5  -3    7.76    5.10
   1  -5  -3    5.74    5.07
   1  -5  -3    4.59    2.59
   1  -5  -2 2011.28  108.61
   1  -5  -2 1834.19  116.93
   1  -5  -2 2096.70  112.00
   1  -5  -2 1998.55  115.82
   1  -5  -1   47.81   10.01
   1  -5  -1   79.26   11.51
   1  -5  -1   67.40    7.84
   1  -5   0 1584.21   91.33
   1  -5   0 1417.46   84.04
   1  -5   1  339.09   26.06
   1  -5   1  325.74   27.16
   1  -5   2 1492.70   84.82
   1  -5   2 1447.99   88.46
   1  -5   3  195.56   18.45
   1  -5   3  181.12   20.82
   1  -5   4 1839.68  109.00
   1  -5   5  298.99   33.30
   1  -5   5  380.38   36.20
   1  -5   6 1320.77   85.72
   1  -5   7  135.77   21.41
   1  -5   7  132.78   23.09
   1  -5   7  128.86   18.97
   1  -5   8  679.24   55.41
   1  -5   8  534.93   54.57
   1  -5   9  350.13   43.04
   1  -5   9  486.85   43.94
   1  -5  10  105.61   23.01
   1  -5  11  209.58   34.32
   1  -5  13  180.24   28.47
   1  -5  13  186.55   34.01
   1  -4 -14   -4.86   18.81
   1  -4 -14   16.54   12.51
   1  -4 -13  315.34   57.62
   1  -4 -12   24.44   12.20
   1  -4 -11  364.20   40.53
   1  -4 -11  457.36   46.19
   1  -4 -10   31.53   12.54
   1  -4  -9  610.75   54.70
   1  -4  -9  647.83   49.61
   1  -4  -8  284.88   31.90
   1  -4  -7  763.60   68.72
   1  -4  -7  767.99   59.57
   1  -4  -6  382.30   37.40
   1  -4  -6  470.64   35.70
   1  -4  -6  468.87   47.33
   1  -4  -6  433.31   31.17
   1  -4  -5  988.05   71.10
   1  -4  -5 1078.83   79.35
   1  -4  -5 1096.99   66.69
   1  -4  -4  619.81   46.27
   1  -4  -4  625.81   41.24
   1  -4  -4  612.54   37.01
   1  -4  -3  886.65   40.17
   1  -4  -3  770.06   43.14
   1  -4  -3  834.69   49.85
   1  -4  -2 3417.53  180.93
   1  -4  -2 3395.46  184.90
   1  -4  -2 3351.05  189.14
   1  -4  -2 3626.14  187.06
   1  -4  -1 2940.05  170.97
   1  -4  -1 3184.45  164.53
   1  -4   0  387.06   30.08
   1  -4   0  373.93   25.62
   1  -4   1 2848.09  152.01
   1  -4   1 2530.58  142.37
   1  -4   2  957.51   55.03
   1  -4   2  914.00   58.55
   1  -4   3  234.53   19.53
   1  -4   3  221.49   22.32
   1  -4   3  242.06   25.19
   1  -4   4 1544.33   75.95
   1  -4   4  873.47   75.08
   1  -4   5  234.92   26.75
   1  -4   6 1471.14   96.26
   1  -4   6 1399.94   96.31
   1  -4   7   82.96   17.15
   1  -4   7   88.78   15.13
   1  -4   8  796.84   66.85
   1  -4   8  858.36   62.70
   1  -4   9    1.85    7.16
   1  -4   9    5.71    7.81
   1  -4  10  495.68   52.62
   1  -4  10  604.55   51.73
   1  -4  11   -2.14    7.16
   1  -4  11    1.76    8.31
   1  -4  12  551.63   55.30
   1  -4  12  407.60   44.06
   1  -4  13    5.38    7.35
   1  -4  13    2.45    9.47
   1  -3 -15  153.59   29.86
   1  -3 -14   76.27   32.16
   1  -3 -13  275.04   53.18
   1  -3 -13  304.82   39.26
   1  -3 -11  351.42   40.12
   1  -3 -10   53.99   14.38
   1  -3 -10   55.92   14.67
   1  -3  -9  843.99   60.91
   1  -3  -9  770.60   63.04
   1  -3  -8    1.98    4.69
   1  -3  -8    1.35    5.52
   1  -3  -7 2045.47  114.23
   1  -3  -7 1788.68  118.47
   1  -3  -6    1.79    5.48
   1  -3  -6    1.08    3.89
   1  -3  -5 1136.58   81.52
   1  -3  -5 1114.37   73.25
   1  -3  -4  111.80   17.93
   1  -3  -4  114.07   15.27
   1  -3  -4  132.40   14.77
   1  -3  -4  122.91   10.78
   1  -3  -3 2997.39  166.93
   1  -3  -3 3015.94  164.38
   1  -3  -2  340.62   27.11
   1  -3  -2  360.91   21.76
   1  -3  -2  320.80   25.18
   1  -3  -1 5495.76  310.51
   1  -3  -1 5832.52  309.59
   1  -3  -1 6249.70  309.71
   1  -3  -1 5903.50  304.79
   1  -3   1 3084.49  176.74
   1  -3   1 3324.55  179.54
   1  -3   2   80.34    7.67
   1  -3   2   74.55    9.62
   1  -3   3 1532.02   86.46
   1  -3   3 1681.16   94.64
   1  -3   3 1444.08   90.33
   1  -3   4 1105.63   72.96
   1  -3   5  339.22   31.16
   1  -3   5  366.16   33.15
   1  -3   5  329.12   28.49
   1  -3   6 1046.68   75.38
   1  -3   6 1119.06   71.37
   1  -3   7 1126.06   83.43
   1  -3   7 1259.02   79.80
   1  -3   8  360.16   38.55
   1  -3   8  367.33   35.06
   1  -3   9  381.06   41.02
   1  -3  10  402.97   40.82
   1  -3  11  222.99   31.05
   1  -3  11  250.45   34.65
   1  -3  11  274.77   31.46
   1  -3  12  309.06   41.25
   1  -3  12  303.94   37.88
   1  -3  12  349.20   37.00
   1  -2 -15   -5.05   16.90
   1  -2 -15   -4.37    9.90
   1  -2 -14  443.09   55.19
   1  -2 -13   12.79   16.50
   1  -2 -13   17.83   12.14
   1  -2 -12  422.64   45.19
   1  -2 -11   62.77   24.10
   1  -2 -11   73.82   17.46
   1  -2 -10  512.21   61.82
   1  -2  -8 1236.06   85.23
   1  -2  -8 1327.55   87.14
   1  -2  -7 1138.42   76.89
   1  -2  -6  840.83   53.84
   1  -2  -6  783.57   56.94
   1  -2  -5   36.62    6.83
   1  -2  -5   30.31    7.57
   1  -2  -4  970.58   71.15
   1  -2  -4 1075.50   65.54
   1  -2  -3 1564.92   93.60
   1  -2  -3 1674.49   99.69
   1  -2  -3 1632.97   87.50
   1  -2  -2  318.92   21.48
   1  -2  -2  325.23   21.93
   1  -2  -1 4134.88  232.76
   1  -2  -1 4403.67  227.90
   1  -2  -1 4216.25  233.45
   1  -2  -1 4742.97  230.48
   1  -2   0 1774.25  107.15
   1  -2   0 2362.21  110.77
   1  -2   1 4791.67  248.21
   1  -2   1 4905.55  252.62
   1  -2   1 4623.45  251.70
   1  -2   2 1019.91   56.56
   1  -2   2 1028.07   60.14
   1  -2   2 1167.90   63.37
   1  -2   3 1137.57   68.88
   1  -2   5 1858.59  112.53
   1  -2   6   10.51    5.24
   1  -2   7 1286.75   83.32
   1  -2   8   10.32    7.28
   1  -2   8    8.77    5.82
   1  -2   9  506.73   48.73
   1  -2   9  558.31   47.30
   1  -2  10   55.88   12.86
   1  -2  10   68.28   17.24
   1  -2  10   42.54   13.42
   1  -2  11  601.53   56.51
   1  -2  11  557.47   52.50
   1  -2  12   16.23    8.81
   1  -2  12    7.44    8.06
   1  -1 -15  112.93   37.21
   1  -1 -14  329.92   40.41
   1  -1 -13   83.39   29.43
   1  -1 -13   96.30   25.41
   1  -1 -11  175.43   36.97
   1  -1 -11  181.48   26.78
   1  -1 -10  618.90   53.20
   1  -1  -9  103.80   24.91
   1  -1  -9   84.01   16.58
   1  -1  -8 2163.06  132.80
   1  -1  -7   54.64   11.65
   1  -1  -6 4130.30  217.44
   1  -1  -6 3720.00  216.73
   1  -1  -5  155.73   15.70
   1  -1  -5  118.98   15.44
   1  -1  -4 2586.61  139.91
   1  -1  -4 2441.08  137.40
   1  -1  -3   13.17    3.95
   1  -1  -2  812.58   43.93
   1  -1  -2  725.84   51.03
   1  -1  -2  807.48   47.35
   1  -1  -1 1423.43   78.41
   1  -1  -1 1333.35   78.08
   1  -1   3 3277.44  161.90
   1  -1   3 2764.26  159.16
   1  -1   5 2234.27  129.37
   1  -1   6 1538.98   96.64
   1  -1   7  216.26   23.03
   1  -1   7  220.97   25.86
   1  -1   7  274.32   26.95
   1  -1   8  135.25   20.73
   1  -1   8  157.09   21.13
   1  -1   9  483.25   45.94
   1  -1   9  497.68   44.80
   1  -1   9  506.54   41.57
   1  -1  10  159.45   25.31
   1  -1  11  376.88   41.34
   1  -1  11  387.79   37.16
   1  -1  12  154.68   26.13
   1  -1  13  242.49   35.33
   1   0 -15  110.14   37.46
   1   0 -14   75.95   29.54
   1   0 -13  418.57   51.60
   1   0 -13  342.06   57.52
   1   0 -11 1134.20  109.32
   1   0 -11 1374.68   99.16
   1   0 -11 1270.33   89.49
   1   0 -10  168.40   23.48
   1   0  -9  887.63   84.65
   1   0  -9  975.24   69.08
   1   0  -8  531.07   58.15
   1   0  -8  577.78   45.88
   1   0  -7 1808.95  109.86
   1   0  -6 1225.71   98.80
   1   0  -6 1521.38   88.31
   1   0  -4  898.21   55.87
   1   0  -3   31.41    5.49
   1   0  -2  210.97   16.06
   1   0  -2  260.50   17.71
   1   0   5  534.79   38.04
   1   0   5  450.36   37.28
   1   0   6 2410.35  144.64
   1   0   6 2580.49  145.39
   1   0   7   60.12   10.51
   1   0   7   65.77   12.88
   1   0   8 1048.45   75.37
   1   0   8 1059.72   69.11
   1   0   9   10.20    7.20
   1   0  10  546.69   50.20
   1   0  11    1.81    8.19
   1   0  12  307.80   38.73
   1   0  13   34.27   14.74
   1   0  14  305.93   34.66
   1   0  16  217.75   30.41
   1   1 -15  102.14   35.15
   1   1 -13  293.78   52.80
   1   1 -13  330.70   37.19
   1   1 -12  191.93   40.29
   1   1 -12  141.69   23.34
   1   1 -11 1009.09   85.19
   1   1 -10    3.13   10.47
   1   1  -9  959.22   86.89
   1   1  -9  897.53   65.20
   1   1  -8   43.20   10.09
   1   1  -7 1978.98  141.24
   1   1  -7 2124.16  129.85
   1   1  -6   11.76    8.05
   1   1  -6   11.44    4.69
   1   1  -6    5.57    5.51
   1   1  -5 2801.96  172.48
   1   1  -4  504.04   38.31
   1   1  -3 1579.27   87.55
   1   1  -2  806.76   45.23
   1   1  -2  658.87   39.69
   1   1   4   45.09    6.53
   1   1   6 1538.80   94.39
   1   1   6 1492.71   87.79
   1   1   7 1096.83   74.71
   1   1   8  936.23   68.13
   1   1   8  905.22   60.44
   1   1   9  337.33   36.26
   1   1   9  340.96   30.18
   1   1  10  139.77   23.44
   1   1  11  784.38   66.40
   1   1  11  756.30   57.00
   1   1  12  626.50   59.65
   1   1  13  125.59   26.86
   1   1  14  213.98   27.60
   1   1  16  248.77   32.07
   1   2 -15   35.69   20.36
   1   2 -14  148.48   37.47
   1   2 -14  170.93   43.29
   1   2 -13   44.75   22.19
   1   2 -12  286.68   49.11
   1   2 -11  142.20   33.53
   1   2  -9  229.94   25.51
   1   2  -8  306.20   29.04
   1   2  -7  695.95   49.29
   1   2  -6  357.46   29.18
   1   2  -5 2770.97  171.61
   1   2  -4  426.32   39.43
   1   2  -3 2310.42  140.98
   1   2  -3 2413.29  139.93
   1   2  -2  414.58   34.00
   1   2  -2  433.50   32.23
   1   2  -1   91.06   11.59
   1   2   3  529.03   32.60
   1   2   4  517.19   33.12
   1   2   5 1629.64   92.13
   1   2   6  137.13   17.85
   1   2   6  131.92   13.92
   1   2   7 1862.10  114.86
   1   2   8    3.73    3.83
   1   2   8   11.85    7.43
   1   2   9  918.19   69.81
   1   2   9  907.90   60.71
   1   2  10   56.60   11.13
   1   2  10   42.12   14.06
   1   2  11 1185.13   89.65
   1   2  12   61.81   19.15
   1   2  13  286.28   39.48
   1   2  13  281.45   30.49
   1   2  14   12.45    8.48
   1   2  15  218.73   28.86
   1   2  16   34.67   13.05
   1   3 -14  147.13   36.16
   1   3 -13   19.37   17.57
   1   3 -13   10.06   13.77
   1   3 -12  355.98   54.52
   1   3 -12  369.96   51.95
   1   3 -12  323.11   45.51
   1   3 -11   60.13   21.66
   1   3 -10  540.81   60.01
   1   3  -9   28.63   13.58
   1   3  -9   46.58   14.89
   1   3  -8  827.36   73.16
   1   3  -8  844.92   68.94
   1   3  -7   77.12   18.49
   1   3  -6 1587.00  102.19
   1   3  -6 1550.90  105.65
   1   3  -5  315.01   36.66
   1   3  -5  339.76   33.38
   1   3  -5  350.19   36.43
   1   3  -4 2329.33  140.77
   1   3  -4 2315.70  142.84
   1   3  -4 2331.54  138.25
   1   3  -3  529.39   40.81
   1   3  -3  532.01   42.33
   1   3  -3  439.69   38.58
   1   3  -2 1459.58   88.11
   1   3  -2 1459.99   89.27
   1   3  -1  696.43   46.45
   1   3  -1  717.57   45.97
   1   3   1    2.10    1.92
   1   3   2 1626.67   83.04
   1   3   2 1339.67   84.51
   1   3   3   17.54    3.95
   1   3   4  308.08   22.87
   1   3   5 1385.59   79.30
   1   3   6  638.61   53.24
   1   3   6  833.19   48.70
   1   3   7  766.29   58.09
   1   3   7  815.56   51.62
   1   3   8  458.18   41.85
   1   3   9  884.06   67.03
   1   3   9  842.84   57.04
   1   3  10  438.19   44.18
   1   3  11  371.76   42.10
   1   3  12  218.30   32.63
   1   3  12  211.61   24.68
   1   3  13  166.61   29.86
   1   3  13  151.80   20.90
   1   3  16    1.53    8.09
   1   4 -14    6.57   14.21
   1   4 -14   12.28   15.83
   1   4 -13  201.23   41.92
   1   4 -13  169.13   36.02
   1   4 -12   44.26   20.34
   1   4 -12   60.00   23.78
   1   4 -11  298.83   43.98
   1   4 -11  280.95   46.21
   1   4 -10  142.22   28.44
   1   4 -10   95.45   23.63
   1   4 -10  134.78   30.43
   1   4  -9  406.45   48.61
   1   4  -9  417.90   51.98
   1   4  -9  379.21   45.13
   1   4  -8  577.80   54.95
   1   4  -8  685.45   62.85
   1   4  -7  850.15   71.12
   1   4  -7  868.15   75.29
   1   4  -6 1243.27   79.48
   1   4  -6  789.57   69.53
   1   4  -5  354.75   37.45
   1   4  -5  386.39   36.22
   1   4  -5  265.69   31.86
   1   4  -4  544.63   44.17
   1   4  -4  530.70   46.28
   1   4  -4  519.25   45.93
   1   4  -3  577.09   45.70
   1   4  -2 1623.50   96.70
   1   4  -2 1566.77   94.23
   1   4  -1  406.72   31.85
   1   4  -1  447.91   31.65
   1   4   0 2754.67  146.67
   1   4   0 2464.77  140.80
   1   4   1  949.92   56.98
   1   4   1  966.48   56.83
   1   4   2  501.97   32.33
   1   4   2  406.63   28.51
   1   4   3    4.97    2.54
   1   4   4 2654.56  144.78
   1   4   5  247.36   20.38
   1   4   6  722.91   46.91
   1   4   7   47.96   11.57
   1   4   7   48.74    8.65
   1   4   8 1199.56   82.34
   1   4   8 1187.79   73.83
   1   4   9   23.72    9.88
   1   4   9   44.90    9.15
   1   4  10 1018.38   80.13
   1   4  10 1128.23   71.10
   1   4  11   40.91   14.91
   1   4  11   28.49    9.15
   1   4  12  685.69   64.47
   1   4  12  728.11   53.79
   1   4  13   15.92   12.82
   1   4  13    3.55    6.48
   1   4  14  312.08   32.56
   1   4  15   61.17   15.05
   1   4  16   70.14   16.33
   1   5 -14   23.96   18.95
   1   5 -13  250.74   41.56
   1   5 -13  253.89   47.44
   1   5 -12    7.89   11.38
   1   5 -12   10.38   12.52
   1   5 -11  242.31   38.31
   1   5 -11  309.64   47.38
   1   5 -10   16.12   12.20
   1   5 -10    8.79   12.02
   1   5 -10    2.44   11.57
   1   5  -9  597.56   54.81
   1   5  -9  572.33   59.62
   1   5  -8    1.92    6.41
   1   5  -8    4.80    9.83
   1   5  -8    2.05    7.92
   1   5  -7 1462.09  106.75
   1   5  -7 1390.98  100.02
   1   5  -6    8.93    8.39
   1   5  -6    3.69    7.12
   1   5  -6   -1.74    5.83
   1   5  -5 1822.08   99.92
   1   5  -5  991.66   87.89
   1   5  -4    2.61    5.92
   1   5  -4    3.19    4.12
   1   5  -3 1894.51  112.55
   1   5  -2  381.14   32.43
   1   5  -2  383.35   30.57
   1   5  -1 2206.93  132.91
   1   5  -1 2270.22  128.10
   1   5   0   25.76    8.15
   1   5   0   26.30    5.97
   1   5   2  267.03   22.24
   1   5   2  237.97   16.68
   1   5   3 1575.52   99.45
   1   5   3 1789.79   96.40
   1   5   4 1626.20   92.45
   1   5   5  506.98   36.20
   1   5   6  341.95   27.04
   1   5   7  991.27   69.45
   1   5   7  955.99   61.09
   1   5   8  507.30   42.92
   1   5   8  407.39   33.24
   1   5   9  295.22   27.23
   1   5   9  362.29   36.48
   1   5  10  595.96   54.25
   1   5  10  629.86   45.86
   1   5  11  201.17   29.41
   1   5  11  202.72   22.69
   1   5  12  636.70   48.67
   1   5  12  588.32   58.11
   1   5  13  196.96   23.92
   1   5  14  325.72   33.32
   1   5  15   20.59    9.63
   1   5  16  155.60   23.98
   1   6 -13   61.68   25.96
   1   6 -12  179.24   31.54
   1   6 -12  249.52   44.93
   1   6 -11   78.83   21.22
   1   6 -11   53.04   21.16
   1   6 -10  139.85   25.56
   1   6 -10  131.16   29.26
   1   6  -9  126.02   24.17
   1   6  -9  165.59   30.86
   1   6  -9   94.86   23.64
   1   6  -8  228.04   34.12
   1   6  -8  144.63   27.38
   1   6  -7  472.23   44.83
   1   6  -7  479.05   49.60
   1   6  -7  368.99   44.95
   1   6  -6  639.08   52.07
   1   6  -6  587.48   55.62
   1   6  -5  348.87   33.90
   1   6  -5  367.36   37.91
   1   6  -4  319.06   29.15
   1   6  -4  262.64   29.88
   1   6  -3  697.50   44.76
   1   6  -3  603.39   46.17
   1   6  -2  110.81   15.05
   1   6  -2   74.23   15.40
   1   6  -1 2505.25  141.07
   1   6  -1 2452.86  148.24
   1   6   0  210.89   24.13
   1   6   0  201.06   19.25
   1   6   2  389.52   30.98
   1   6   3 2354.21  136.10
   1   6   3 2377.56  125.84
   1   6   4    2.84    3.73
   1   6   5 2672.27  147.84
   1   6   6    3.35    3.43
   1   6   7 1679.69  117.78
   1   6   7 2074.11  112.42
   1   6   8    7.00    7.66
   1   6   8    2.43    4.30
   1   6   9  693.57   58.55
   1   6   9  740.22   51.45
   1   6  10   96.09   14.36
   1   6  10   61.96   16.24
   1   6  11  482.29   48.74
   1   6  11  477.94   39.98
   1   6  12  113.03   23.79
   1   6  12   73.40   13.73
   1   6  13  598.35   48.16
   1   6  14   71.31   15.51
   1   6  15  266.32   30.70
   1   6  16   74.07   17.15
   1   7 -11    5.77   10.85
   1   7 -11   11.98   14.19
   1   7 -10  209.03   31.20
   1   7 -10  204.80   36.26
   1   7  -9   15.41    9.96
   1   7  -9   12.59   12.44
   1   7  -8  612.00   52.33
   1   7  -8  501.48   55.83
   1   7  -7   -2.85    6.74
   1   7  -7    6.01    7.75
   1   7  -6  540.85   46.19
   1   7  -5    1.10    4.52
   1   7  -5    2.99    6.14
   1   7  -4   51.60   15.73
   1   7  -4  339.97   29.62
   1   7  -3   93.38   19.64
   1   7  -3  240.42   24.34
   1   7  -2 1180.76   76.27
   1   7  -1  168.93   18.67
   1   7   0  953.28   62.25
   1   7   0  993.51   62.81
   1   7   2 1436.08   80.18
   1   7   3  238.05   23.76
   1   7   5 1162.40   71.76
   1   7   6  872.19   56.49
   1   7   7  472.23   35.99
   1   7   8  390.90   32.51
   1   7   8  397.24   39.47
   1   7   9  239.87   29.95
   1   7   9  218.12   23.10
   1   7  10   30.66   12.00
   1   7  10   36.59    9.33
   1   7  11  462.35   48.04
   1   7  11  476.87   39.68
   1   7  12   31.74    9.93
   1   7  13  357.31   34.74
   1   7  14   58.29   14.69
   1   7  15  237.58   28.79
   1   7  16    5.87    8.28
   1   8 -12   77.84   25.13
   1   8 -11  159.87   34.24
   1   8 -10  142.69   23.51
   1   8 -10  101.88   25.92
   1   8  -9  220.53   28.98
   1   8  -9  254.33   38.06
   1   8  -8  225.80   34.52
   1   8  -8  238.32   29.38
   1   8  -8  281.62   36.19
   1   8  -7  195.64   25.16
   1   8  -7  195.74   29.77
   1   8  -6  203.28   28.38
   1   8  -5   37.08   14.62
   1   8  -5   91.56   17.40
   1   8  -4  223.73   32.35
   1   8  -4  231.49   26.96
   1   8  -3  118.95   17.05
   1   8  -3   52.96   16.37
   1   8  -2  482.82   49.62
   1   8  -2  554.88   43.79
   1   8  -1   50.25   10.07
   1   8  -1   55.04   14.50
   1   8   0 1645.09  108.51
   1   8   4  743.88   54.46
   1   8   4  731.08   43.82
   1   8   6 1069.14   67.94
   1   8   7    0.80    4.22
   1   8   8  407.22   34.37
   1   8   8  465.58   43.46
   1   8   9   88.38   18.53
   1   8   9   63.47   11.67
   1   8  10  368.89   33.19
   1   8  10  381.05   41.18
   1   8  11   56.49   12.84
   1   8  12  204.65   24.87
   1   8  13   32.33   11.40
   1   8  14  203.20   26.03
   1   8  15   56.00   14.73
   1   9 -12    5.93   12.16
   1   9 -11  191.96   36.01
   1   9 -10    2.57    9.94
   1   9  -9  224.76   35.63
   1   9  -8    8.48   10.46
   1   9  -7   84.29   26.68
   1   9  -7  475.32   43.27
   1   9  -6    1.67    9.40
   1   9  -5 1082.08   68.35
   1   9  -5  522.86   62.88
   1   9  -4   49.58   12.35
   1   9  -4   30.26   14.92
   1   9  -3  240.68   34.91
   1   9  -3  313.76   30.13
   1   9  -2   69.66   12.72
   1   9  -1  608.20   55.20
   1   9  -1  618.93   46.51
   1   9   0  333.15   37.21
   1   9   1  978.55   61.29
   1   9   2  240.17   20.82
   1   9   3  432.30   30.98
   1   9   4  297.14   22.54
   1   9   4  310.19   30.76
   1   9   7  122.49   16.17
   1   9   8  333.44   36.76
   1   9   8  312.37   28.85
   1   9   9  106.61   21.10
   1   9   9   86.79   13.98
   1   9  10  317.31   30.23
   1   9  10  336.26   38.67
   1   9  11   41.65   10.94
   1   9  12  192.67   23.76
   1   9  13   13.51    8.75
   1   9  14  178.27   24.70
   1  10 -11   39.78   17.51
   1  10 -10  118.73   26.67
   1  10  -9   99.67   23.52
   1  10  -8  106.66   23.09
   1  10  -7  256.51   34.02
   1  10  -6  162.95   25.01
   1  10  -5  536.75   43.34
   1  10  -5  222.00   39.94
   1  10  -4   86.75   16.47
   1  10  -4   63.53   19.96
   1  10  -3  714.64   66.58
   1  10  -3  708.09   54.19
   1  10  -2   29.42    9.45
   1  10  -2   43.17   15.98
   1  10  -1  638.14   47.67
   1  10   0   73.78   17.87
   1  10   1  603.18   43.14
   1  10   2   -2.15    4.50
   1  10   3  819.17   53.27
   1  10   4    5.15    4.22
   1  10   5  487.26   31.38
   1  10   5  577.51   46.81
   1  10   8  168.83   26.54
   1  10   9  295.77   29.29
   1  10  10   10.31    7.74
   1  10  11  214.01   24.60
   1  10  12   34.31   11.08
   1  10  13  118.50   19.45
   1  11 -10  103.77   25.12
   1  11  -9   -2.17    9.82
   1  11  -8  188.68   29.91
   1  11  -7   -3.54   10.83
   1  11  -6  379.71   39.95
   1  11  -5    8.62    8.34
   1  11  -4  560.79   60.83
   1  11  -4  558.45   48.29
   1  11  -3   71.87   21.18
   1  11  -3   79.53   15.69
   1  11  -3  107.58   18.35
   1  11  -2  259.23   36.96
   1  11  -2  233.07   26.72
   1  11  -1   34.07   15.28
   1  11  -1   46.52   11.31
   1  11   2  416.13   34.00
   1  11   3  301.79   27.09
   1  11   4  268.28   23.51
   1  11   5  183.21   15.76
   1  11  11  134.98   19.30
   1  11  12   12.78    7.80
   1  12  -9   24.65   12.93
   1  12  -8   66.68   18.73
   1  12  -7   34.60   14.10
   1  12  -6  162.23   25.50
   1  12  -5   70.10   16.00
   1  12  -4  288.90   32.07
   1  12  -3  137.10   21.59
   1  12  -1    9.34   13.92
   1  12  -1    9.56    8.18
   1  12   2  364.34   32.77
   1  12   3    0.91    4.83
   1  12   4  300.55   26.71
   1  13  -7  103.96   21.97
   1  13  -6   11.33    9.41
   1  13  -5  132.80   22.82
   1  14  -6    6.74    9.50
   2 -13  -7   33.42   14.69
   2 -13  -4   84.06   28.29
   2 -13  -2  164.14   38.61
   2 -13  -1   54.86   22.65
   2 -13   0  102.57   30.02
   2 -13   1   84.62   28.10
   2 -13   3    4.68   12.81
   2 -13   4   54.06   18.66
   2 -13   6   85.86   23.92
   2 -12  -8    7.55   10.33
   2 -12  -7   76.28   21.88
   2 -12  -7  183.59   34.69
   2 -12  -6    8.77   14.96
   2 -12  -5  263.92   43.06
   2 -12  -4   -2.94   10.64
   2 -12  -4   -1.48    7.84
   2 -12  -3  211.38   37.72
   2 -12  -3  138.08   23.04
   2 -12  -2    9.00   14.79
   2 -12  -2    1.63    8.93
   2 -12  -1  219.27   30.70
   2 -12  -1  265.39   43.32
   2 -12   0   12.02   13.63
   2 -12   1   95.44   19.22
   2 -12   1   50.13   19.42
   2 -12   3   91.16   21.99
   2 -12   4   37.58   16.39
   2 -12   5  211.73   40.16
   2 -12   6   11.36   13.55
   2 -12   7   46.31   20.65
   2 -11 -10   58.20   21.15
   2 -11  -9   38.15   17.97
   2 -11  -8   64.83   20.66
   2 -11  -8  135.78   29.01
   2 -11  -7   79.27   21.09
   2 -11  -7  117.75   27.19
   2 -11  -6  108.89   25.92
   2 -11  -5   84.83   23.35
   2 -11  -5   69.71   15.14
   2 -11  -4   95.14   24.49
   2 -11  -4   80.70   16.44
   2 -11  -3  189.18   33.54
   2 -11  -3  192.76   24.46
   2 -11  -3  128.02   15.42
   2 -11  -2   47.07   18.72
   2 -11  -2   39.46    9.69
   2 -11  -2   57.90   14.54
   2 -11  -1  234.21   28.71
   2 -11  -1  303.02   41.59
   2 -11   0   46.19   12.15
   2 -11   0   92.11   24.33
   2 -11   0   74.88   16.61
   2 -11   1  354.88   45.55
   2 -11   1  289.56   31.16
   2 -11   2   27.76   10.85
   2 -11   2   36.90   13.66
   2 -11   3  309.96   37.55
   2 -11   4   20.96   11.86
   2 -11   8    4.65   10.54
   2 -10 -11   16.59   16.50
   2 -10 -10  134.85   32.57
   2 -10 -10  192.27   34.96
   2 -10  -9    8.43   12.75
   2 -10  -9   17.68   12.94
   2 -10  -8  183.47   32.78
   2 -10  -8  197.66   33.94
   2 -10  -7    2.26    8.16
   2 -10  -7    2.36   10.21
   2 -10  -6  173.10   30.41
   2 -10  -5    5.84    8.70
   2 -10  -5    4.52    9.78
   2 -10  -5    8.58    4.39
   2 -10  -4  179.68   17.52
   2 -10  -4  305.24   32.32
   2 -10  -4  303.71   28.39
   2 -10  -4  297.74   38.96
   2 -10  -4  190.00   21.02
   2 -10  -3   13.46   10.18
   2 -10  -3    7.46    4.25
   2 -10  -3   10.11    6.71
   2 -10  -2  332.82   41.21
   2 -10  -2  247.03   23.84
   2 -10  -2  315.72   30.65
   2 -10  -1    9.08   10.30
   2 -10  -1    4.93    4.90
   2 -10  -1    4.95    6.55
   2 -10  -1   -1.63    8.36
   2 -10   0  166.32   23.02
   2 -10   0  184.04   21.59
   2 -10   1   48.19   17.82
   2 -10   1   27.61   10.81
   2 -10   2  362.78   37.15
   2 -10   2  416.31   35.84
   2 -10   3  103.83   17.87
   2 -10   3   75.52   17.81
   2 -10   4  225.95   27.16
   2 -10   4  233.40   33.53
   2 -10   4  256.51   33.13
   2 -10   5   24.41   12.50
   2 -10   8  114.13   26.25
   2  -9 -12   50.14   19.21
   2  -9 -11  112.04   31.62
   2  -9 -11  159.01   31.92
   2  -9 -10   32.39   15.32
   2  -9  -9  217.45   38.94
   2  -9  -9  233.81   36.37
   2  -9  -8   94.99   24.13
   2  -9  -8  112.60   25.00
   2  -9  -7  127.96   20.31
   2  -9  -7   57.05   18.44
   2  -9  -7  113.93   24.27
   2  -9  -7   93.13   11.31
   2  -9  -7   74.12    9.82
   2  -9  -6  248.20   34.09
   2  -9  -6  194.72   31.25
   2  -9  -6  193.31   17.25
   2  -9  -6  254.78   20.51
   2  -9  -5  153.90   26.16
   2  -9  -5   98.42   10.99
   2  -9  -5  182.19   22.72
   2  -9  -4  342.90   39.49
   2  -9  -4  262.97   20.76
   2  -9  -3  144.04   14.51
   2  -9  -3  203.22   29.63
   2  -9  -3  176.66   20.55
   2  -9  -2  243.13   21.93
   2  -9  -2  330.58   38.11
   2  -9  -2  285.76   27.19
   2  -9  -1   68.19   18.44
   2  -9  -1   90.03   12.51
   2  -9  -1  104.05   15.84
   2  -9   0  276.43   35.67
   2  -9   0  238.23   26.61
   2  -9   1  149.10   25.99
   2  -9   1  113.20   18.19
   2  -9   2  668.02   50.05
   2  -9   2  672.16   61.97
   2  -9   3   62.08   13.17
   2  -9   3   71.68   15.79
   2  -9   4  374.97   37.98
   2  -9   4  358.98   32.20
   2  -9   5    4.61    6.31
   2  -9   5    1.92    7.88
   2  -9   8  225.59   34.68
   2  -8 -13  134.86   31.26
   2  -8 -12   21.03   17.29
   2  -8 -12   29.50   16.44
   2  -8 -11  189.15   40.18
   2  -8 -11  183.53   33.96
   2  -8 -10    9.49   11.24
   2  -8  -9  311.21   32.07
   2  -8  -9  202.39   38.30
   2  -8  -9  243.61   35.54
   2  -8  -9  225.73   22.13
   2  -8  -8   -2.09    7.57
   2  -8  -8    1.27    7.79
   2  -8  -8   -2.11    4.19
   2  -8  -7  674.50   64.46
   2  -8  -7  674.73   60.47
   2  -8  -7  789.96   53.65
   2  -8  -7  551.37   39.32
   2  -8  -6   -2.06    7.44
   2  -8  -6    1.87    8.84
   2  -8  -6    5.54    7.26
   2  -8  -5  734.63   46.76
   2  -8  -5  831.05   52.05
   2  -8  -4    5.10    8.05
   2  -8  -4    3.06    2.96
   2  -8  -3  674.08   56.24
   2  -8  -3  602.03   38.71
   2  -8  -3  563.51   46.21
   2  -8  -3  649.10   43.29
   2  -8  -2   11.62    9.94
   2  -8  -2   18.18    5.34
   2  -8  -2   29.27    8.23
   2  -8  -1  676.70   37.55
   2  -8  -1  598.71   31.66
   2  -8   0  100.91   20.28
   2  -8   0  108.91   15.39
   2  -8   0  110.88   15.96
   2  -8   1  718.50   58.05
   2  -8   1  565.33   45.45
   2  -8   2  131.00   18.54
   2  -8   3  301.15   26.82
   2  -8   3  252.96   28.48
   2  -8   4   86.82   14.54
   2  -8   4  124.13   20.36
   2  -8   4  106.26   20.54
   2  -8   5  349.06   31.96
   2  -8   5  350.83   37.49
   2  -8   6  173.36   27.32
   2  -8   6  154.70   26.53
   2  -8   7  113.08   23.10
   2  -8   7  151.53   22.70
   2  -8   8  192.36   30.66
   2  -7 -12  171.79   43.47
   2  -7 -12  170.85   32.57
   2  -7 -11   71.41   27.30
   2  -7 -11   57.11   19.50
   2  -7 -10  167.70   30.11
   2  -7 -10  154.11   21.29
   2  -7  -9  140.12   16.89
   2  -7  -9  103.74   28.75
   2  -7  -9  137.41   25.98
   2  -7  -9  155.31   19.30
   2  -7  -8  246.37   41.50
   2  -7  -8  330.83   29.20
   2  -7  -8  344.88   40.03
   2  -7  -7  260.49   38.85
   2  -7  -7  282.38   35.24
   2  -7  -7  271.14   25.20
   2  -7  -6  724.44   61.80
   2  -7  -6  733.02   66.99
   2  -7  -6  716.13   49.45
   2  -7  -6  676.48   44.10
   2  -7  -6  853.61   54.37
   2  -7  -5 1264.13   92.46
   2  -7  -5 1210.76   94.70
   2  -7  -5 1291.70   80.21
   2  -7  -5 1477.28   85.18
   2  -7  -4  141.41   21.80
   2  -7  -4  101.27   10.06
   2  -7  -4  124.65   14.94
   2  -7  -3  969.68   69.75
   2  -7  -3 1079.47   62.51
   2  -7  -2  422.56   39.40
   2  -7  -2  368.04   26.26
   2  -7  -1 1028.36   71.39
   2  -7  -1  983.49   60.09
   2  -7  -1  923.28   60.32
   2  -7  -1  868.26   56.53
   2  -7   0  256.96   28.96
   2  -7   0  187.62   19.66
   2  -7   1  429.33   35.28
   2  -7   1  563.91   46.95
   2  -7   2    2.68    4.57
   2  -7   2    4.27    6.16
   2  -7   3  466.67   34.35
   2  -7   3  437.06   37.95
   2  -7   4  142.52   16.61
   2  -7   4  167.18   24.47
   2  -7   4  117.60   18.88
   2  -7   5 2202.16  128.07
   2  -7   6   17.48    9.99
   2  -7   6   15.43   10.51
   2  -7   7  590.96   55.72
   2  -7   8    5.59    8.83
   2  -7   9  337.48   40.92
   2  -7  10   27.02   13.40
   2  -6 -14   69.75   22.29
   2  -6 -13   40.15   23.93
   2  -6 -13   68.57   21.59
   2  -6 -12  256.02   52.52
   2  -6 -12  266.18   39.21
   2  -6 -11    4.10   12.56
   2  -6 -11   13.52   11.95
   2  -6 -11   16.75   10.76
   2  -6 -10  337.68   52.66
   2  -6 -10  368.25   42.46
   2  -6 -10  459.63   40.06
   2  -6  -9    6.51    9.96
   2  -6  -9    3.91    8.03
   2  -6  -9    5.32    6.56
   2  -6  -8  528.17   39.09
   2  -6  -8  533.93   52.26
   2  -6  -8  616.97   47.05
   2  -6  -7   42.60   16.16
   2  -6  -7   45.38   14.27
   2  -6  -7   26.40    8.72
   2  -6  -6  851.97   76.25
   2  -6  -6  836.76   69.29
   2  -6  -6  920.05   61.96
   2  -6  -6  854.24   54.53
   2  -6  -5   59.64   16.76
   2  -6  -5   81.75   16.85
   2  -6  -5   87.13   11.87
   2  -6  -5   67.28   11.50
   2  -6  -4  492.07   34.82
   2  -6  -4  530.49   34.33
   2  -6  -4  492.63   42.00
   2  -6  -3   36.85   10.87
   2  -6  -3   49.85    8.43
   2  -6  -3   25.93    4.40
   2  -6  -3   33.02    7.74
   2  -6  -2 1209.94   71.40
   2  -6  -2 1337.56   79.11
   2  -6  -1  166.11   14.36
   2  -6   0 1801.85  106.78
   2  -6   0 1659.66   95.31
   2  -6   0 1586.40   97.85
   2  -6   1   64.10    9.85
   2  -6   2  413.46   32.21
   2  -6   3  604.54   39.42
   2  -6   3  603.88   50.19
   2  -6   3  548.13   42.86
   2  -6   4  414.41   32.36
   2  -6   4  535.76   44.64
   2  -6   4  457.27   38.30
   2  -6   5  721.17   48.46
   2  -6   5  724.54   56.11
   2  -6   7  420.98   42.18
   2  -6   7  412.58   42.44
   2  -6   8  197.38   28.48
   2  -6   9  402.88   43.78
   2  -6  10  106.99   22.91
   2  -6  11  270.57   37.15
   2  -6  12   48.88   16.19
   2  -5 -15  151.86   32.07
   2  -5 -12   74.15   30.08
   2  -5 -12  110.65   24.36
   2  -5 -12   84.36   21.69
   2  -5 -11   88.08   31.53
   2  -5 -11  145.08   27.26
   2  -5 -11  130.51   25.02
   2  -5 -10  130.80   34.19
   2  -5 -10  160.95   27.24
   2  -5 -10  197.69   28.87
   2  -5  -9  286.31   28.12
   2  -5  -9  282.14   46.26
   2  -5  -9  292.31   36.19
   2  -5  -9  312.74   35.06
   2  -5  -8  403.04   52.76
   2  -5  -8  371.57   41.26
   2  -5  -8  452.74   41.54
   2  -5  -7  602.85   54.54
   2  -5  -7  663.64   44.06
   2  -5  -7  681.28   52.95
   2  -5  -6  229.95   27.95
   2  -5  -6  198.55   32.01
   2  -5  -6  238.03   25.55
   2  -5  -5  741.39   58.92
   2  -5  -5  773.56   66.78
   2  -5  -5  937.85   53.19
   2  -5  -5  787.02   55.04
   2  -5  -5  721.27   45.98
   2  -5  -4  216.92   25.51
   2  -5  -4  244.08   30.32
   2  -5  -4  244.41   23.12
   2  -5  -4  215.87   18.80
   2  -5  -3  145.67   18.24
   2  -5  -3   90.82    8.13
   2  -5  -3  121.55   14.52
   2  -5  -2 2682.88  155.60
   2  -5  -2 2553.36  142.00
   2  -5  -2 3063.85  149.39
   2  -5  -2 2710.83  151.10
   2  -5  -1   60.64   11.82
   2  -5  -1   54.19    6.59
   2  -5  -1   57.13    9.86
   2  -5   0 1469.82   83.64
   2  -5   0 1438.38   87.90
   2  -5   0 1535.29   93.07
   2  -5   1  172.83   15.69
   2  -5   1  193.15   19.20
   2  -5   2  922.19   57.43
   2  -5   3    7.55    3.21
   2  -5   3    9.59    4.74
   2  -5   3    1.08    4.91
   2  -5   4  975.43   58.89
   2  -5   5   92.44   17.05
   2  -5   6  839.57   61.84
   2  -5   6  698.16   57.03
   2  -5   7   14.14    8.67
   2  -5   8  575.48   51.07
   2  -5   9   58.30   15.52
   2  -5  10  270.75   33.34
   2  -5  10  252.71   33.72
   2  -5  11   39.04   14.26
   2  -5  12  291.40   36.32
   2  -4 -14   16.67   13.45
   2  -4 -13  359.54   64.59
   2  -4 -12   -4.61   14.08
   2  -4 -12   -2.09    9.47
   2  -4 -11  230.06   47.13
   2  -4 -11  258.25   35.47
   2  -4 -10   26.17   16.97
   2  -4 -10   12.72    8.64
   2  -4  -9  972.93   92.84
   2  -4  -9  916.70   73.14
   2  -4  -8    2.92    9.79
   2  -4  -8    4.60    7.26
   2  -4  -8    4.57    4.68
   2  -4  -7 1234.44   76.47
   2  -4  -7 1231.22   86.73
   2  -4  -7 1326.55   87.42
   2  -4  -6   19.77   10.85
   2  -4  -6   15.69    4.85
   2  -4  -6   14.05    7.24
   2  -4  -6   11.14    7.41
   2  -4  -5  433.83   46.36
   2  -4  -5  463.07   39.84
   2  -4  -4  255.88   27.13
   2  -4  -4  264.80   32.28
   2  -4  -4  298.43   21.29
   2  -4  -4  264.84   26.48
   2  -4  -3 1333.14   73.35
   2  -4  -3 1342.46   80.01
   2  -4  -3 1234.60   70.76
   2  -4  -2 1153.58   64.10
   2  -4  -2 1267.52   56.49
   2  -4  -2 1203.18   63.05
   2  -4  -1 1193.42   72.23
   2  -4  -1 1160.11   70.73
   2  -4  -1 1120.37   61.94
   2  -4   0    4.70    4.29
   2  -4   1 1158.11   67.76
   2  -4   1 1336.73   75.40
   2  -4   2  875.92   55.83
   2  -4   2  975.09   60.95
   2  -4   2 1076.85   63.52
   2  -4   3 1033.26   56.35
   2  -4   3  918.70   60.25
   2  -4   4  635.03   38.67
   2  -4   4  618.87   44.58
   2  -4   5  678.27   50.59
   2  -4   5  640.16   48.36
   2  -4   6  382.54   34.74
   2  -4   7  523.29   44.70
   2  -4   9   44.69   14.07
   2  -4   9   56.15   13.62
   2  -4   9   56.89   14.58
   2  -4  10  360.54   39.10
   2  -4  10  343.43   38.45
   2  -4  11   45.68   14.31
   2  -4  11   50.02   15.80
   2  -4  12  356.21   42.38
   2  -3 -15   90.75   23.87
   2  -3 -14  265.72   37.88
   2  -3 -13  123.67   25.29
   2  -3 -11  213.47   45.44
   2  -3 -11  245.22   33.17
   2  -3 -10  595.73   71.23
   2  -3 -10  487.58   48.62
   2  -3  -9  414.72   56.05
   2  -3  -8  480.71   57.71
   2  -3  -8  444.22   42.07
   2  -3  -7  836.95   78.28
   2  -3  -7  908.48   65.80
   2  -3  -6  415.10   46.86
   2  -3  -6  379.31   29.73
   2  -3  -6  410.46   36.73
   2  -3  -5 1557.69  106.94
   2  -3  -5 1624.29   95.86
   2  -3  -5 1625.95   97.50
   2  -3  -5 1406.50   84.61
   2  -3  -4  165.68   19.43
   2  -3  -4  183.32   21.72
   2  -3  -3 1819.41  101.78
   2  -3  -3 2056.15  113.20
   2  -3  -3 2107.09  121.49
   2  -3  -3 2207.29  117.04
   2  -3  -2  216.70   22.36
   2  -3  -2  150.24   16.84
   2  -3  -1 2023.76  115.09
   2  -3  -1 1927.64  116.47
   2  -3  -1 2049.41  106.04
   2  -3   0    2.58    2.02
   2  -3   0    1.36    3.21
   2  -3   1 3383.30  177.34
   2  -3   2  286.37   19.76
   2  -3   3 2045.50  115.23
   2  -3   3 1961.26  105.08
   2  -3   3 2028.96  110.39
   2  -3   5 1423.26   86.88
   2  -3   6    3.77    4.65
   2  -3   8   11.28    6.86
   2  -3   8    6.37    6.29
   2  -3   9  436.05   40.42
   2  -3   9  411.69   40.63
   2  -3   9  493.48   43.57
   2  -3  10   85.78   18.05
   2  -3  11  370.85   40.53
   2  -3  11  358.02   40.18
   2  -2 -14  263.84   57.36
   2  -2 -14  271.07   36.61
   2  -2 -13   -3.86    9.88
   2  -2 -12  403.28   49.01
   2  -2 -12  618.25   54.17
   2  -2 -11   13.74    9.71
   2  -2 -10  687.62   58.87
   2  -2  -9    6.37   11.52
   2  -2  -9    4.35    6.27
   2  -2  -8 1129.02   99.20
   2  -2  -8 1171.21   80.52
   2  -2  -7  249.88   37.38
   2  -2  -7  225.10   25.58
   2  -2  -6 1821.00  124.73
   2  -2  -6 1721.59  107.07
   2  -2  -5  285.61   34.46
   2  -2  -5  270.89   25.94
   2  -2  -4 2298.86  145.80
   2  -2  -4 2399.43  135.25
   2  -2  -3  942.38   59.01
   2  -2  -3  915.09   63.18
   2  -2  -2  719.02   49.83
   2  -2  -2  646.88   43.64
   2  -2  -2  702.42   48.82
   2  -2  -1 1944.53  111.85
   2  -2  -1 2150.99  116.32
   2  -2  -1 2031.56  117.30
   2  -2   0 1736.65   83.53
   2  -2   0 1602.88   86.93
   2  -2   1  564.99   39.32
   2  -2   3 1327.48   73.43
   2  -2   4  727.93   45.96
   2  -2   4  770.11   49.38
   2  -2   5 1968.00  110.49
   2  -2   5 1865.89  108.49
   2  -2   5 1874.10  110.47
   2  -2   6  657.55   46.51
   2  -2   7 1024.86   69.51
   2  -2   7 1093.63   70.78
   2  -2   8   54.24   12.16
   2  -2   8   82.15   15.67
   2  -2   9  912.28   67.50
   2  -2  10  116.35   20.22
   2  -2  11  375.39   40.74
   2  -2  12   32.02   13.96
   2  -2  15  272.94   35.47
   2  -1 -14   89.91   33.76
   2  -1 -13  225.73   49.70
   2  -1 -13  267.41   34.30
   2  -1 -12  173.65   41.08
   2  -1 -11  248.13   30.97
   2  -1 -10  210.71   32.62
   2  -1  -9  369.94   36.69
   2  -1  -8  804.87   60.45
   2  -1  -7  557.28   62.68
   2  -1  -7  730.40   51.86
   2  -1  -7  660.67   50.31
   2  -1  -6 1372.87  108.46
   2  -1  -6 1676.57   95.24
   2  -1  -6 1482.20   94.19
   2  -1  -5  580.39   42.32
   2  -1  -4 1841.58  116.82
   2  -1  -4 1752.42  102.73
   2  -1  -3  381.16   38.55
   2  -1  -3  390.83   31.30
   2  -1  -2 3272.99  174.27
   2  -1  -2 3180.34  183.09
   2  -1  -1  109.40    9.82
   2  -1  -1  107.67   13.16
   2  -1  -1   86.58   12.80
   2  -1   0  461.15   29.37
   2  -1   0  412.84   22.85
   2  -1   0  360.64   30.58
   2  -1   1  138.69   10.15
   2  -1   2  533.73   32.37
   2  -1   3    1.73    2.37
   2  -1   4 4592.99  252.69
   2  -1   4 4822.59  251.90
   2  -1   9  218.93   27.33
   2  -1  10  683.33   57.28
   2  -1  12  284.35   36.13
   2  -1  15  138.70   24.19
   2   0 -14   -4.81   16.10
   2   0 -13  260.57   51.28
   2   0 -12    6.77    9.76
   2   0 -11  348.54   56.20
   2   0 -11  424.84   40.49
   2   0 -10  -10.56    8.09
   2   0  -9  670.88   52.46
   2   0  -7 1187.05   76.98
   2   0  -5 2151.23  150.76
   2   0  -5 2476.59  134.95
   2   0  -4   57.65    9.54
   2   0  -4   30.21   11.08
   2   0  -4   38.75    7.07
   2   0  -3 4387.41  260.11
   2   0  -3 5798.43  264.20
   2   0  -2  232.81   24.76
   2   0  -2  188.08   15.27
   2   0  -2  252.71   16.94
   2   0  -1  695.56   39.40
   2   0  -1  714.64   49.31
   2   0   0  481.73   27.11
   2   0   1   37.22    6.65
   2   0   1   40.57    4.35
   2   0   1   33.54    4.29
   2   0   2 1205.40   65.00
   2   0   2 1143.14   64.37
   2   0   2 1125.30   69.03
   2   0   3 1923.17  106.43
   2   0   3 1880.39  103.82
   2   0   4  183.25   17.95
   2   0   4  184.31   16.15
   2   0   4  185.05   16.16
   2   0  10  808.42   65.06
   2   0  11   65.45   14.20
   2   0  11   53.18   15.82
   2   0  12  369.32   42.64
   2   0  13   38.44   12.15
   2   0  13   35.69   14.19
   2   0  15   -1.63    7.04
   2   1 -15   57.81   26.66
   2   1 -14  138.31   39.99
   2   1 -13  117.47   27.61
   2   1 -13   85.65   18.59
   2   1 -12  186.12   25.03
   2   1 -12  151.59   29.92
   2   1 -11  360.80   55.05
   2   1 -10  334.90   51.49
   2   1  -9  391.74   53.08
   2   1  -9  374.09   40.74
   2   1  -8  352.28   37.37
   2   1  -7  818.61   62.10
   2   1  -6  675.91   46.32
   2   1  -5 1664.65  100.13
   2   1  -5 1572.87   92.87
   2   1  -4  343.06   29.88
   2   1  -4  357.92   25.60
   2   1  -3 1053.49   80.12
   2   1  -3 1157.97   64.43
   2   1  -2   60.59   12.66
   2   1  -2   69.72    6.26
   2   1  -2   66.58    9.25
   2   1  -1 1462.38   82.81
   2   1   0  853.43   51.99
   2   1   0  811.65   55.23
   2   1   1 2224.93  103.60
   2   1   1 2318.50  101.95
   2   1   1 2298.11  108.26
   2   1   1 2286.94  109.89
   2   1   2 1142.81   63.43
   2   1   2 1055.11   62.28
   2   1   2 1155.95   64.10
   2   1   2 1174.73   67.14
   2   1   3  314.55   23.23
   2   1   3  274.94   20.23
   2   1   3  310.42   22.74
   2   1   4  122.59   14.13
   2   1   8   31.38    7.98
   2   1   9  552.12   49.29
   2   1  10    9.89    6.78
   2   1  11 1323.15   96.57
   2   1  12   93.93   16.40
   2   1  12   63.84   18.15
   2   1  13  219.23   33.95
   2   1  13  250.96   28.93
   2   1  15  134.72   23.25
   2   1  16  158.17   26.47
   2   2 -15   -4.39   16.96
   2   2 -14  239.77   49.17
   2   2 -13    3.87   13.98
   2   2 -13    4.23   10.01
   2   2 -12  244.72   45.22
   2   2 -11    2.25    9.23
   2   2 -11   -3.66   11.17
   2   2 -10  771.45   80.37
   2   2 -10  679.83   64.15
   2   2  -9  209.35   30.08
   2   2  -9  287.37   44.32
   2   2  -9  236.46   25.24
   2   2  -8  734.46   73.00
   2   2  -8  664.94   58.16
   2   2  -7   -1.46    9.98
   2   2  -7   28.03   14.37
   2   2  -6 1544.43  102.30
   2   2  -5   17.49    7.96
   2   2  -5   40.00    6.93
   2   2  -4  618.35   47.15
   2   2  -4  611.79   55.37
   2   2  -3 1701.37  100.47
   2   2  -3 1549.70  107.43
   2   2  -2  420.82   43.53
   2   2  -2  666.79   41.92
   2   2  -1  525.16   36.83
   2   2  -1  455.50   36.73
   2   2   0 9305.59  487.68
   2   2   1 6289.29  357.89
   2   2   1 6769.44  353.36
   2   2   1 6769.62  355.77
   2   2   1 7207.25  354.60
   2   2   2   41.35    6.20
   2   2   2   45.20    7.31
   2   2   3  889.82   54.36
   2   2   3  869.81   52.69
   2   2   4 1098.93   68.31
   2   2   4 1111.52   63.38
   2   2   5 1138.07   72.52
   2   2   7  266.57   23.37
   2   2   8  110.47   14.24
   2   2   9  837.23   57.18
   2   2  10  348.14   38.65
   2   2  10  343.60   31.30
   2   2  11 1914.81  130.58
   2   2  11 1977.79  119.07
   2   2  12   92.44   21.96
   2   2  12  100.23   16.68
   2   2  13  377.25   46.09
   2   2  13  384.94   37.15
   2   2  14   22.86   10.40
   2   2  16    1.65    8.41
   2   3 -15  149.98   42.12
   2   3 -14  121.92   38.58
   2   3 -14  118.52   36.52
   2   3 -13  164.01   38.17
   2   3 -12  167.56   37.25
   2   3 -12  146.27   36.10
   2   3 -12  137.67   29.93
   2   3 -11  175.74   37.23
   2   3 -11  190.24   38.35
   2   3 -11  100.32   25.66
   2   3 -10  168.88   35.21
   2   3 -10  248.55   42.40
   2   3 -10  175.11   31.25
   2   3  -9   17.03   13.49
   2   3  -9   25.41   12.29
   2   3  -8  245.26   38.36
   2   3  -8  233.24   31.81
   2   3  -7  677.97   65.39
   2   3  -7  510.29   49.94
   2   3  -7  633.47   62.28
   2   3  -6  781.67   66.20
   2   3  -6  856.41   69.71
   2   3  -5  238.40   32.29
   2   3  -5  255.22   33.55
   2   3  -5  186.79   25.04
   2   3  -4 2751.20  165.27
   2   3  -4 2555.97  155.78
   2   3  -3    1.42    5.84
   2   3  -3    1.10    4.50
   2   3  -2 3359.01  193.45
   2   3  -2 3383.17  189.38
   2   3  -1    8.12    4.46
   2   3  -1    4.80    4.38
   2   3   1   55.77    7.84
   2   3   1   51.72    6.50
   2   3   2  613.84   39.20
   2   3   3  133.76   12.67
   2   3   3  155.58   15.34
   2   3   4 4005.59  225.77
   2   3   4 4224.02  218.78
   2   3   5   28.80    8.02
   2   3   5   23.56    5.82
   2   3   6 1864.93  125.73
   2   3   6 2329.37  121.19
   2   3   8  515.03   38.47
   2   3  10  578.53   53.24
   2   3  11  403.48   44.32
   2   3  12  583.03   57.96
   2   3  13  243.44   37.11
   2   3  15  161.99   24.38
   2   3  16  106.28   20.43
   2   4 -14    3.85   12.89
   2   4 -13  253.26   46.95
   2   4 -13  248.42   49.27
   2   4 -12   -3.47   12.54
   2   4 -12    3.82   11.67
   2   4 -11  310.81   47.59
   2   4 -11  255.45   45.93
   2   4 -11  145.15   30.37
   2   4 -10   15.03   13.63
   2   4 -10   -3.28   11.88
   2   4 -10    2.32    9.52
   2   4  -9  508.70   56.73
   2   4  -9  493.72   58.73
   2   4  -8    2.55   11.04
   2   4  -8    2.78    8.49
   2   4  -8    1.94    6.48
   2   4  -7 1130.93   81.30
   2   4  -7 1099.50   82.48
   2   4  -6   49.98   15.66
   2   4  -6   19.85    9.70
   2   4  -5  655.56   60.45
   2   4  -5  775.22   65.15
   2   4  -4  246.25   30.90
   2   4  -3 1368.40   91.03
   2   4  -3 1250.37   88.88
   2   4  -3 1411.16   91.16
   2   4  -2 1854.81  118.36
   2   4  -2 2084.80  120.55
   2   4  -1 3613.57  207.55
   2   4  -1 3905.48  210.47
   2   4   0  746.18   50.83
   2   4   1 2838.85  152.96
   2   4   2   20.49    5.23
   2   4   3  798.40   47.37
   2   4   3  779.94   42.38
   2   4   4 3191.94  174.34
   2   4   4 2909.79  164.08
   2   4   5  406.86   35.37
   2   4   5  456.89   32.01
   2   4   6 1426.17   89.13
   2   4   6 1341.77   81.95
   2   4   7  568.93   40.43
   2   4   8 1087.55   68.75
   2   4   9   39.36    8.98
   2   4  10  764.26   64.39
   2   4  10  769.03   54.44
   2   4  11   -1.94   10.26
   2   4  11   -1.04    5.12
   2   4  12  722.80   67.00
   2   4  12  746.85   56.09
   2   4  13   16.40   13.61
   2   4  13   18.77    9.10
   2   4  14  495.54   44.51
   2   4  15    4.41    8.05
   2   4  16  229.19   30.37
   2   5 -13  136.16   37.78
   2   5 -12  158.86   34.43
   2   5 -12  176.79   39.74
   2   5 -11   92.51   26.83
   2   5 -11  171.55   36.65
   2   5 -10   89.55   25.58
   2   5 -10  107.19   27.56
   2   5 -10   34.85   16.98
   2   5  -9  325.36   44.04
   2   5  -9  380.55   50.27
   2   5  -9  254.19   37.57
   2   5  -8  300.43   43.90
   2   5  -8  273.17   38.99
   2   5  -7  613.88   63.43
   2   5  -7  648.56   61.41
   2   5  -6  340.30   38.32
   2   5  -6  303.15   38.64
   2   5  -5  316.09   35.81
   2   5  -5  290.84   36.25
   2   5  -4  541.55   48.61
   2   5  -4  581.54   51.38
   2   5  -3 2016.01  114.18
   2   5  -3 2165.48  117.47
   2   5  -2   68.33   12.96
   2   5  -2   71.72   13.84
   2   5  -2   72.85   14.65
   2   5  -1 4620.16  245.59
   2   5  -1 4314.92  245.42
   2   5   1  948.56   57.15
   2   5   3 2067.52  122.19
   2   5   3 2195.69  119.80
   2   5   4   66.09   11.06
   2   5   4   79.13    6.62
   2   5   5 2709.44  150.71
   2   5   5 2493.00  144.34
   2   5   6   62.23   12.57
   2   5   6    2.85    4.15
   2   5   7 1704.99  100.67
   2   5   8  161.06   18.14
   2   5   9  677.62   48.71
   2   5  10  459.49   37.77
   2   5  11  523.03   50.31
   2   5  11  421.71   37.92
   2   5  12  238.31   26.23
   2   5  12  214.56   33.58
   2   5  13  323.42   32.93
   2   5  14  114.50   19.41
   2   5  15  117.79   20.39
   2   5  16  176.63   26.25
   2   6 -13   14.95   14.17
   2   6 -13    7.85   18.61
   2   6 -12  235.34   40.61
   2   6 -12  227.96   44.55
   2   6 -11   10.88   12.34
   2   6 -11   -3.43   12.40
   2   6 -10  435.26   48.87
   2   6 -10  471.22   56.15
   2   6  -9   40.46   16.02
   2   6  -9   52.50   21.53
   2   6  -9   19.74   12.27
   2   6  -8  657.11   62.16
   2   6  -8  625.81   56.13
   2   6  -7   30.21   13.99
   2   6  -7   66.00   17.84
   2   6  -7   35.75   15.07
   2   6  -6  935.45   74.03
   2   6  -6  876.26   76.10
   2   6  -5   60.62   15.07
   2   6  -5   15.13   10.82
   2   6  -5   56.40   15.44
   2   6  -4 1000.29   72.00
   2   6  -4  924.55   72.57
   2   6  -3  207.52   25.64
   2   6  -3  243.79   26.10
   2   6  -2 1994.83  121.77
   2   6  -2 2059.40  123.90
   2   6  -1  630.34   47.37
   2   6  -1  652.80   48.51
   2   6   0  896.98   59.74
   2   6   1 1022.75   64.94
   2   6   2 1241.16   75.40
   2   6   3 1037.00   68.73
   2   6   3 1131.97   66.87
   2   6   4  972.32   65.15
   2   6   4  977.16   61.51
   2   6   5 1243.90   75.07
   2   6   5 1181.19   79.17
   2   6   6  163.63   20.15
   2   6   6  437.89   33.58
   2   6   7 1291.69   81.66
   2   6   7 1388.05   90.36
   2   6   8  507.99   39.51
   2   6   9 1084.72   71.20
   2   6  10   35.24    9.99
   2   6  11  622.94   58.59
   2   6  11  649.75   49.46
   2   6  12    2.15    7.78
   2   6  12   15.10    7.79
   2   6  13  298.48   31.22
   2   6  14    5.39    6.65
   2   6  15  309.43   34.37
   2   6  16    4.63    8.45
   2   7 -12  106.30   31.12
   2   7 -12  108.34   27.18
   2   7 -11   74.28   22.71
   2   7 -11   59.60   22.89
   2   7 -10  115.36   26.12
   2   7 -10  135.45   31.28
   2   7  -9  121.98   26.04
   2   7  -9  107.32   26.56
   2   7  -8  532.82   53.79
   2   7  -8  493.16   56.32
   2   7  -7    4.70   12.55
   2   7  -7   41.41   15.49
   2   7  -6  836.28   67.09
   2   7  -6  773.24   69.76
   2   7  -5  199.97   26.81
   2   7  -4  810.85   55.61
   2   7  -4  800.30   57.78
   2   7  -3   83.53   14.79
   2   7  -3   65.18   14.24
   2   7  -2  574.22   46.53
   2   7  -1  109.46   15.80
   2   7   0 1295.04   81.29
   2   7   1   62.88   10.88
   2   7   2 1835.78  107.59
   2   7   3   12.96    6.06
   2   7   4  831.97   46.93
   2   7   4  364.24   34.18
   2   7   5  292.63   29.84
   2   7   5  309.71   26.38
   2   7   6 1401.00   89.38
   2   7   6 1605.97   97.85
   2   7   7  137.07   17.19
   2   7   7  138.10   20.75
   2   7   8 1064.28   70.23
   2   7   9  205.57   23.02
   2   7  11  257.13   34.41
   2   7  11  244.95   26.85
   2   7  12  151.00   20.95
   2   7  13  115.61   19.26
   2   7  14   78.06   16.05
   2   7  15  167.69   24.46
   2   7  16   77.44   17.39
   2   8 -12    6.86   13.27
   2   8 -11  181.70   31.99
   2   8 -11  224.10   41.13
   2   8 -10    4.32    8.86
   2   8 -10    2.98   11.53
   2   8  -9  299.28   38.42
   2   8  -9  277.10   42.37
   2   8  -8   24.97   12.14
   2   8  -8   45.02   17.17
   2   8  -7   78.42   23.43
   2   8  -7  677.95   49.36
   2   8  -6  164.53   27.33
   2   8  -6  165.95   25.09
   2   8  -5  742.84   58.90
   2   8  -5  688.22   60.71
   2   8  -4  182.18   23.80
   2   8  -4  170.54   24.62
   2   8  -3  433.88   40.49
   2   8  -2  442.32   45.17
   2   8  -2  427.86   38.63
   2   8  -1  355.75   32.46
   2   8   0 1087.69   71.48
   2   8   0 1099.63   80.77
   2   8   1  212.60   22.42
   2   8   3  173.28   14.52
   2   8   3  147.65   18.64
   2   8   4 1239.36   80.83
   2   8   5  260.62   28.44
   2   8   5  298.88   26.24
   2   8   6  614.25   50.28
   2   8   6  609.40   45.37
   2   8   7  135.31   20.14
   2   8   7   56.72   12.13
   2   8   8  540.81   42.00
   2   8   8  484.40   46.53
   2   8   9   22.77    8.80
   2   8  10  650.61   50.40
   2   8  11    3.93    9.30
   2   8  11   -1.20    6.33
   2   8  12  177.21   23.30
   2   8  13    1.33    7.05
   2   9 -10   54.58   21.33
   2   9  -9  161.06   26.53
   2   9  -9  166.42   31.76
   2   9  -8   87.80   19.08
   2   9  -8   53.00   18.39
   2   9  -7  467.44   45.19
   2   9  -7  385.60   47.20
   2   9  -6  170.58   24.32
   2   9  -6  135.26   25.04
   2   9  -5  711.50   61.34
   2   9  -4   33.21   11.24
   2   9  -3  500.48   53.39
   2   9  -3  586.26   48.37
   2   9  -2   -1.98    8.54
   2   9  -2    2.38    5.14
   2   9  -1  844.16   60.57
   2   9   0   65.73   12.46
   2   9   4   47.26   11.35
   2   9   4   33.33    5.42
   2   9   5  576.94   47.60
   2   9   6   76.28   12.91
   2   9   7  225.64   27.70
   2   9   7  185.31   21.84
   2   9   8  211.59   27.63
   2   9   8   99.40   17.02
   2   9   9  432.41   37.75
   2   9  10   91.18   15.93
   2   9  11  229.52   26.24
   2   9  12  127.94   20.10
   2   9  13  131.90   20.88
   2   9  14   90.70   17.77
   2   9  15   30.40   11.67
   2   9  16   59.16   16.78
   2  10 -10  209.15   37.07
   2  10  -9   15.29   13.06
   2  10  -8  154.54   29.87
   2  10  -7   42.39   16.01
   2  10  -6  287.83   36.48
   2  10  -5  109.97   21.31
   2  10  -4  687.91   67.99
   2  10  -4  717.96   58.85
   2  10  -3  288.73   31.25
   2  10  -3  252.52   37.93
   2  10  -2  515.64   54.30
   2  10  -2  560.65   46.07
   2  10  -1  417.85   38.25
   2  10  -1  473.13   49.43
   2  10   0  354.86   32.50
   2  10   3  424.01   29.88
   2  10   5  139.05   11.25
   2  10   5  234.85   25.92
   2  10   6  192.35   25.79
   2  10   7  686.24   57.66
   2  10   8   36.09   10.81
   2  10   8   66.22   17.09
   2  10   9  218.70   25.28
   2  10  10   -1.16    6.55
   2  10  11  371.51   35.82
   2  10  12   -3.86    8.06
   2  10  13  307.77   33.48
   2  10  14    8.58    8.97
   2  10  15   78.29   17.68
   2  11  -9   24.65   14.35
   2  11  -8  106.70   25.42
   2  11  -7   14.42   11.97
   2  11  -6  128.27   23.93
   2  11  -5   31.59   12.55
   2  11  -4  427.40   55.94
   2  11  -4  550.71   49.76
   2  11  -3   12.37   14.00
   2  11  -3   24.82   10.57
   2  11  -3   29.47   10.92
   2  11  -2  597.00   49.44
   2  11  -1   -2.24   11.44
   2  11  -1   -1.24    6.79
   2  11   3   58.76    9.68
   2  11   4  202.97   18.23
   2  11   5   81.79    8.66
   2  11   6  630.23   53.78
   2  11   7   90.70   19.03
   2  11  10  146.08   21.11
   2  11  11  112.43   19.24
   2  11  12  236.49   28.27
   2  11  13   53.70   14.59
   2  11  14   51.85   14.58
   2  12  -8   24.01   14.66
   2  12  -7  123.69   25.05
   2  12  -6   43.71   15.10
   2  12  -5  108.48   21.39
   2  12  -4   36.88   12.92
   2  12  -3   61.59   14.60
   2  12  -2  215.59   27.38
   2  12  -2  216.97   37.26
   2  12   0  221.18   23.60
   2  12   1  189.18   20.89
   2  12   2  229.85   22.86
   2  12  12  180.92   24.69
   2  12  13   -1.40    7.66
   2  13  -7  132.18   25.34
   2  13  -6    5.49    9.69
   2  13  -5  117.56   22.54
   2  13  -4    1.59    7.53
   2  13  -3  173.31   25.30
   2  13  -2    2.51    6.64
   2  13  -1  264.32   28.61
   2  13   1  185.00   21.76
   2  14  -5   19.41   12.10
   2  14  -4   72.66   17.98
   3 -12  -7   42.43   16.51
   3 -12  -6   20.65   12.59
   3 -12  -5   42.32   15.30
   3 -12  -5  106.34   28.50
   3 -12  -4   13.73    9.34
   3 -12  -4   50.63   21.65
   3 -12  -2   32.62   19.51
   3 -12  -1  157.81   35.17
   3 -12   0    6.54   14.14
   3 -12   1  201.54   39.59
   3 -12   2    3.24   12.52
   3 -12   3  239.88   36.05
   3 -12   3  221.81   41.30
   3 -12   4   -2.13   10.50
   3 -12   5   76.45   21.47
   3 -11  -8  111.61   27.64
   3 -11  -8  155.68   32.92
   3 -11  -7    9.92   10.17
   3 -11  -7    2.75   11.88
   3 -11  -6  118.91   26.04
   3 -11  -6  208.47   36.94
   3 -11  -5   14.30   10.09
   3 -11  -5    5.49   11.89
   3 -11  -5   11.90    8.50
   3 -11  -4  200.01   30.63
   3 -11  -4  277.01   41.98
   3 -11  -4  297.45   30.80
   3 -11  -4  202.73   24.13
   3 -11  -3    2.81   11.52
   3 -11  -2  216.90   38.64
   3 -11  -1   40.40   17.32
   3 -11   0  106.56   27.24
   3 -11   0   58.47   17.70
   3 -11   1   46.69   16.12
   3 -11   2  188.33   35.34
   3 -11   3   96.66   26.55
   3 -11   3  153.74   27.35
   3 -11   4  137.66   31.17
   3 -11   5   45.03   16.94
   3 -10 -10   57.36   20.32
   3 -10  -9   21.37   13.91
   3 -10  -9   36.84   18.39
   3 -10  -7   42.42   17.51
   3 -10  -7   37.35   16.80
   3 -10  -6  136.19   27.21
   3 -10  -6  173.91   32.18
   3 -10  -5   22.08   12.06
   3 -10  -5   48.44   17.90
   3 -10  -4  234.11   36.24
   3 -10  -4  182.86   28.73
   3 -10  -4  243.48   26.43
   3 -10  -3    7.33   11.09
   3 -10  -3   19.93    8.71
   3 -10  -3    3.89    8.32
   3 -10  -2  361.78   45.17
   3 -10  -2  271.23   29.22
   3 -10  -1   -2.50   11.84
   3 -10  -1   -0.63    3.94
   3 -10  -1   -1.17    5.97
   3 -10  -1    1.52    7.77
   3 -10  -1    6.15    5.58
   3 -10   0  295.36   41.26
   3 -10   0  247.21   31.72
   3 -10   0  270.58   28.80
   3 -10   0  230.98   23.77
   3 -10   1  -12.67   12.50
   3 -10   1   -3.38    8.33
   3 -10   1    2.54    7.16
   3 -10   2  243.98   26.68
   3 -10   2  215.92   27.75
   3 -10   3    2.52   10.89
   3 -10   5   11.54   11.78
   3  -9 -11  100.69   26.80
   3  -9 -10   31.73   20.45
   3  -9 -10    2.60   11.24
   3  -9  -9  242.41   38.33
   3  -9  -8    2.86   10.36
   3  -9  -8   -2.37   10.25
   3  -9  -7  174.34   32.33
   3  -9  -7  225.51   34.61
   3  -9  -7  213.50   22.64
   3  -9  -6   -2.20    9.53
   3  -9  -6    3.49    5.19
   3  -9  -5  258.04   34.92
   3  -9  -5  173.06   29.62
   3  -9  -4   69.76   18.36
   3  -9  -4  105.46   15.09
   3  -9  -3  371.42   41.62
   3  -9  -3  373.66   29.61
   3  -9  -3  342.89   27.58
   3  -9  -2  322.55   38.85
   3  -9  -2  271.15   25.14
   3  -9  -1  314.94   39.10
   3  -9  -1  255.26   25.08
   3  -9   0   52.80   10.22
   3  -9   0   52.10   14.16
   3  -9   0   61.08   12.91
   3  -9   1  149.07   19.68
   3  -9   1   95.48   19.38
   3  -9   1  123.78   19.87
   3  -9   2  202.44   31.52
   3  -9   2  149.44   20.55
   3  -9   3   62.70   12.39
   3  -9   3   60.26   14.12
   3  -9   4  202.83   26.10
   3  -9   5  142.47   25.03
   3  -9   5  118.33   21.25
   3  -9  10   97.21   24.11
   3  -8 -11   49.55   24.20
   3  -8 -11   88.80   24.98
   3  -8 -10   96.83   30.24
   3  -8 -10  126.67   28.78
   3  -8  -9  171.04   37.23
   3  -8  -9  224.30   35.45
   3  -8  -8   64.25   19.20
   3  -8  -7  176.37   29.09
   3  -8  -7  173.96   21.77
   3  -8  -6   89.34   22.77
   3  -8  -6   95.96   21.00
   3  -8  -5  277.36   35.86
   3  -8  -5  226.20   34.36
   3  -8  -5  281.85   27.15
   3  -8  -4    8.90    2.36
   3  -8  -4    9.01    9.55
   3  -8  -4   27.62   11.82
   3  -8  -3  860.47   59.20
   3  -8  -3  813.54   43.69
   3  -8  -2   29.23   12.54
   3  -8  -2   18.04    4.43
   3  -8  -2   31.52    8.33
   3  -8  -2   26.36    8.50
   3  -8  -1  998.30   72.96
   3  -8  -1  937.71   56.42
   3  -8  -1  866.92   56.95
   3  -8   0   13.19   10.65
   3  -8   0   15.25    8.82
   3  -8   0   18.25    7.48
   3  -8   1  572.85   50.44
   3  -8   1  643.84   46.60
   3  -8   2    7.70    9.12
   3  -8   2   -0.94    6.28
   3  -8   2    2.56    4.28
   3  -8   3  441.76   34.22
   3  -8   3  395.70   36.76
   3  -8   4   11.80    6.08
   3  -8   4   10.49    7.15
   3  -8   5  260.82   24.45
   3  -8   5  354.58   37.83
   3  -8   5  318.63   32.98
   3  -8   6    2.91    6.30
   3  -8  11   94.20   23.31
   3  -7 -13   10.88   14.41
   3  -7 -12  181.05   34.16
   3  -7 -11    4.38   13.40
   3  -7 -11   -2.50    9.04
   3  -7 -10  182.15   40.29
   3  -7 -10  204.00   33.27
   3  -7  -9   35.38   19.44
   3  -7  -9   37.58   14.93
   3  -7  -9   39.72   13.15
   3  -7  -8  319.20   40.79
   3  -7  -7    5.85    8.44
   3  -7  -7    4.84    6.62
   3  -7  -6  484.63   56.42
   3  -7  -6  572.47   45.37
   3  -7  -6  548.33   52.96
   3  -7  -5   61.64   17.08
   3  -7  -5   36.16   12.86
   3  -7  -5   40.15   10.55
   3  -7  -4  481.38   46.52
   3  -7  -4  494.04   49.25
   3  -7  -3  228.99   27.03
   3  -7  -3  173.71   23.74
   3  -7  -3   67.32    5.89
   3  -7  -3   28.85    6.94
   3  -7  -2  832.41   56.69
   3  -7  -2  487.10   30.82
   3  -7  -1  590.49   48.06
   3  -7  -1  408.82   34.26
   3  -7  -1  538.09   35.19
   3  -7  -1  391.21   28.20
   3  -7   0  868.36   63.22
   3  -7   0  736.00   47.66
   3  -7   1  455.19   35.40
   3  -7   1  571.63   49.46
   3  -7   2  132.54   16.02
   3  -7   3  268.11   28.52
   3  -7   3  168.38   20.03
   3  -7   4  481.29   42.49
   3  -7   4  365.73   28.74
   3  -7   5  300.80   25.02
   3  -7   5  364.79   33.95
   3  -7   7  187.63   25.04
   3  -7   8   24.13   10.70
   3  -7  11  291.94   38.62
   3  -7  12    4.28    9.26
   3  -6 -11   73.74   29.76
   3  -6 -11   67.58   20.46
   3  -6 -10  294.44   53.15
   3  -6 -10  286.41   39.16
   3  -6 -10  346.37   39.94
   3  -6  -9   48.24   23.00
   3  -6  -9   97.22   22.05
   3  -6  -9   74.92   18.38
   3  -6  -8  220.02   41.22
   3  -6  -8  248.80   34.30
   3  -6  -7  167.97   27.44
   3  -6  -7  198.57   26.67
   3  -6  -6  708.81   60.42
   3  -6  -6  685.52   68.75
   3  -6  -5    8.79    9.96
   3  -6  -5    3.12    7.07
   3  -6  -5    4.70    6.23
   3  -6  -4  665.58   56.44
   3  -6  -4  763.02   64.03
   3  -6  -4  703.38   53.01
   3  -6  -3   45.98   12.15
   3  -6  -3   25.45   10.68
   3  -6  -3   12.19    2.69
   3  -6  -3   36.89    9.74
   3  -6  -2  679.82   37.02
   3  -6  -2 1042.57   60.88
   3  -6  -2  435.57   31.45
   3  -6  -2 1186.98   62.19
   3  -6  -2 1101.97   54.37
   3  -6  -1  136.69   20.42
   3  -6  -1  130.29   13.56
   3  -6  -1  128.40   16.83
   3  -6  -1  106.65    9.85
   3  -6   0 1226.67   80.77
   3  -6   0 1096.20   67.16
   3  -6   1   15.33    8.34
   3  -6   1   13.19    5.90
   3  -6   1   14.71    4.88
   3  -6   2  661.97   44.21
   3  -6   2  692.17   50.01
   3  -6   3   93.96   13.04
   3  -6   3  113.74   16.96
   3  -6   4  831.48   52.36
   3  -6   4  872.34   58.64
   3  -6   5    3.01    2.38
   3  -6   6  680.51   51.60
   3  -6   7   64.95   13.77
   3  -6   9   36.09   11.99
   3  -6  10  266.53   34.30
   3  -6  13  110.55   24.01
   3  -5 -13  262.78   38.74
   3  -5 -12   -5.24   17.53
   3  -5 -12   11.43   12.88
   3  -5 -11  398.29   50.21
   3  -5 -10   51.32   24.35
   3  -5 -10   63.13   18.16
   3  -5 -10   87.72   22.50
   3  -5  -9  366.19   57.31
   3  -5  -9  426.57   45.34
   3  -5  -8   64.24   23.45
   3  -5  -8   75.05   18.06
   3  -5  -8   91.78   20.31
   3  -5  -7  393.66   51.41
   3  -5  -7  327.62   37.32
   3  -5  -6   82.40   22.55
   3  -5  -6  104.67   19.14
   3  -5  -6  103.23   19.30
   3  -5  -5  540.32   48.78
   3  -5  -5  596.14   49.15
   3  -5  -4  154.10   21.45
   3  -5  -4  165.20   26.44
   3  -5  -4  157.66   21.15
   3  -5  -3  399.14   35.84
   3  -5  -3  369.23   39.29
   3  -5  -3  348.03   33.25
   3  -5  -2  149.00   19.65
   3  -5  -2  144.86   20.75
   3  -5  -2  129.22   18.01
   3  -5  -1  485.52   38.03
   3  -5  -1  442.61   35.82
   3  -5  -1  391.24   25.92
   3  -5  -1  395.43   23.98
   3  -5   0  594.16   43.49
   3  -5   0  444.53   32.72
   3  -5   1  281.53   23.06
   3  -5   1  241.65   19.18
   3  -5   1  265.84   25.77
   3  -5   2 1072.75   63.58
   3  -5   2  911.37   56.89
   3  -5   3  242.55   24.72
   3  -5   4  286.96   20.04
   3  -5   4  306.44   24.90
   3  -5   5  115.41   14.77
   3  -5   5  135.27   19.41
   3  -5   6  806.70   54.94
   3  -5   6  794.17   58.84
   3  -5   7   11.51    7.44
   3  -5   8  344.54   33.01
   3  -5   9   65.59   14.51
   3  -5   9   66.65   16.21
   3  -5  10  310.96   33.84
   3  -5  10  292.59   34.79
   3  -5  11   29.88   12.34
   3  -5  13   -3.89    8.81
   3  -4 -13  148.36   46.11
   3  -4 -12   78.63   32.33
   3  -4 -12   85.08   21.46
   3  -4 -11  333.31   59.47
   3  -4 -11  335.20   40.71
   3  -4 -11  306.47   42.57
   3  -4 -10  119.99   36.14
   3  -4 -10  108.77   22.73
   3  -4 -10  131.77   26.86
   3  -4  -9  404.98   60.56
   3  -4  -9  455.03   46.31
   3  -4  -9  471.05   49.67
   3  -4  -8   50.67   21.31
   3  -4  -8   43.67   13.68
   3  -4  -8   55.53   16.94
   3  -4  -7  880.96   85.16
   3  -4  -7  862.06   68.35
   3  -4  -7  938.13   73.49
   3  -4  -6  164.68   24.17
   3  -4  -6  136.07   29.80
   3  -4  -6  172.98   26.84
   3  -4  -5  821.57   63.35
   3  -4  -5  829.63   74.42
   3  -4  -5  914.48   67.33
   3  -4  -4  225.44   25.61
   3  -4  -4  218.00   26.65
   3  -4  -3  693.17   52.86
   3  -4  -3  721.02   59.40
   3  -4  -3  741.82   55.54
   3  -4  -2    1.84    3.33
   3  -4  -2   -1.27    3.47
   3  -4  -2   -2.16    4.67
   3  -4  -1  586.56   34.64
   3  -4  -1   82.15    6.59
   3  -4   0  138.25   11.99
   3  -4   0  190.98   18.80
   3  -4   0  144.05   18.34
   3  -4   0  174.28   19.56
   3  -4   1 1397.32   78.22
   3  -4   1 1282.46   72.67
   3  -4   2   41.36    5.53
   3  -4   2   51.75   10.50
   3  -4   4   97.46   10.58
   3  -4   5  641.97   41.64
   3  -4   6   20.03    7.96
   3  -4   8   10.24    7.44
   3  -4   8    8.90    6.06
   3  -4   9  413.32   37.71
   3  -4  12   40.68   13.27
   3  -3 -14  205.95   32.84
   3  -3 -13   11.11   16.98
   3  -3 -11   14.00   15.64
   3  -3 -10  555.74   51.74
   3  -3  -9   55.78   13.67
   3  -3  -9   56.31   24.77
   3  -3  -8  838.58   56.63
   3  -3  -8  666.83   58.08
   3  -3  -7  247.03   39.17
   3  -3  -7  194.70   25.15
   3  -3  -6  901.95   66.17
   3  -3  -6  849.26   45.68
   3  -3  -6  956.32   55.91
   3  -3  -5  214.32   24.24
   3  -3  -5  197.15   31.00
   3  -3  -5  179.95   25.96
   3  -3  -4 1059.63   69.88
   3  -3  -4 1069.43   81.24
   3  -3  -4  984.65   74.63
   3  -3  -3  548.77   42.39
   3  -3  -3  555.05   49.74
   3  -3  -3  591.02   48.08
   3  -3  -2  818.84   54.92
   3  -3  -2  829.99   61.24
   3  -3  -2  821.35   60.20
   3  -3  -1 1273.40   82.78
   3  -3   0  158.44   18.80
   3  -3   0  132.96   15.82
   3  -3   1  288.41   21.80
   3  -3   1  299.11   27.74
   3  -3   2  285.44   17.83
   3  -3   2  314.03   22.42
   3  -3   3  947.66   58.44
   3  -3   4  366.85   28.98
   3  -3   5 1104.78   64.08
   3  -3   5 1189.20   73.64
   3  -3   5 1129.22   71.79
   3  -3   6  426.43   30.26
   3  -3   6  433.90   36.57
   3  -3   6  407.06   34.51
   3  -3   7  595.47   42.12
   3  -3   8  110.44   16.54
   3  -3   8   81.49   16.76
   3  -3  10   14.77    8.24
   3  -2 -13   96.16   36.25
   3  -2 -13  121.79   23.45
   3  -2 -12  255.84   54.13
   3  -2 -11  169.87   27.33
   3  -2 -11  148.17   24.64
   3  -2 -10  317.71   54.52
   3  -2 -10  352.38   38.57
   3  -2  -9  161.75   22.76
   3  -2  -9  152.32   35.30
   3  -2  -8 1125.98   71.37
   3  -2  -8  860.07   69.30
   3  -2  -7   78.79   23.47
   3  -2  -7  134.12   17.55
   3  -2  -7  107.09   17.47
   3  -2  -6  822.29   79.79
   3  -2  -6  866.31   64.87
   3  -2  -5  112.21   15.68
   3  -2  -4 1537.49  111.44
   3  -2  -4 1665.88   99.50
   3  -2  -4 1725.49  110.07
   3  -2  -3   90.80   16.97
   3  -2  -3   77.01   11.65
   3  -2  -3   66.67   14.19
   3  -2  -2 2754.99  149.72
   3  -2  -2 2553.47  157.61
   3  -2  -2 2739.82  159.93
   3  -2  -1   38.71    8.66
   3  -2  -1   23.89    5.58
   3  -2  -1   25.11    8.43
   3  -2   0 1137.51   63.91
   3  -2   0 2394.65   92.08
   3  -2   1    5.82    2.31
   3  -2   1    2.56    2.55
   3  -2   1    3.70    4.38
   3  -2   3   68.92    8.12
   3  -2   4 1758.68  101.74
   3  -2   4 1711.71   99.03
   3  -2   5   12.47    4.79
   3  -2   5   11.91    5.38
   3  -2   5   19.07    6.35
   3  -2   6  916.38   60.14
   3  -2   7  275.87   28.95
   3  -2   7  283.28   26.69
   3  -2   8 1074.17   71.50
   3  -2  12  250.35   34.96
   3  -2  15   95.61   21.79
   3  -1 -12    3.09    7.00
   3  -1 -11  206.48   46.39
   3  -1 -11  247.24   29.86
   3  -1 -10   85.96   27.43
   3  -1 -10   58.13   14.28
   3  -1  -9  542.89   66.33
   3  -1  -9  455.57   41.82
   3  -1  -8   95.79   16.24
   3  -1  -7  520.70   60.87
   3  -1  -7  530.25   44.85
   3  -1  -7  658.61   48.21
   3  -1  -6  161.36   29.68
   3  -1  -5  442.68   49.32
   3  -1  -5  488.14   36.97
   3  -1  -4  413.17   46.07
   3  -1  -4  441.48   35.52
   3  -1  -3 1165.09   69.64
   3  -1  -3 1133.75   82.51
   3  -1  -2 1496.22   99.06
   3  -1  -2 1510.70   87.54
   3  -1  -2 1639.78  100.69
   3  -1  -1 1765.98   99.78
   3  -1  -1 1930.54  113.25
   3  -1   0 1712.83   89.73
   3  -1   0 1602.90  103.78
   3  -1   1  734.71   50.22
   3  -1   1  921.24   47.84
   3  -1   2 1132.54   71.98
   3  -1   2 1231.11   67.26
   3  -1   3  522.99   33.26
   3  -1   4 1389.16   81.64
   3  -1   4 1325.30   78.80
   3  -1   5  123.31   15.15
   3  -1   7  266.86   27.99
   3  -1   7  252.89   25.39
   3   0 -12   50.02   17.61
   3   0 -12   69.20   15.75
   3   0 -11  178.71   29.06
   3   0 -10   52.80   16.43
   3   0 -10   31.97   10.68
   3   0  -9  363.53   54.17
   3   0  -9  401.75   42.33
   3   0  -9  378.15   35.19
   3   0  -8   80.13   24.56
   3   0  -8   82.26   16.84
   3   0  -7  622.14   66.47
   3   0  -7  652.73   47.56
   3   0  -6   16.80    7.70
   3   0  -5  497.68   37.56
   3   0  -5  573.68   41.66
   3   0  -4  274.92   35.25
   3   0  -3 2305.25  152.30
   3   0  -3 2234.67  133.78
   3   0  -2   91.53    9.14
   3   0  -2   83.06   16.00
   3   0  -1 3294.24  171.79
   3   0  -1 3474.12  186.22
   3   0  -1 2893.12  185.05
   3   0   0  423.46   31.19
   3   0   0  382.46   23.39
   3   0   1 1327.47   84.55
   3   0   1 1432.54   74.50
   3   0   1 1262.05   76.21
   3   0   2  135.55   14.90
   3   0   2  153.20   12.01
   3   0   2  136.35    9.47
   3   0   2  118.43   16.37
   3   0   3 1437.23   81.42
   3   0   3 1502.63   89.00
   3   0   4  285.04   22.15
   3   0   5 1126.66   69.10
   3   0   5 1024.49   64.31
   3   0   5 1040.04   66.32
   3   0   6   43.41    8.35
   3   0   7  965.65   65.57
   3   0   7  879.66   59.63
   3   0   8  142.71   20.89
   3   0   8  149.40   18.03
   3   0  12  239.83   33.61
   3   0  14  130.97   21.97
   3   1 -14  226.36   51.44
   3   1 -12  285.91   53.95
   3   1 -12  244.78   39.26
   3   1 -11   21.71   12.29
   3   1 -10  274.85   28.41
   3   1  -9   46.82   14.77
   3   1  -9   49.46   11.15
   3   1  -8  445.75   43.75
   3   1  -8  418.84   34.91
   3   1  -7  171.91   33.30
   3   1  -7  185.94   25.05
   3   1  -7  159.94   18.09
   3   1  -6  896.56   81.01
   3   1  -6  909.53   57.92
   3   1  -5  235.70   35.10
   3   1  -5  247.93   21.05
   3   1  -5  278.34   27.82
   3   1  -4  865.15   51.86
   3   1  -3 1726.57   96.71
   3   1  -3 1614.62  110.85
   3   1  -3 1617.48   89.63
   3   1  -2 2497.40  131.07
   3   1  -1  374.36   38.30
   3   1  -1  384.89   33.93
   3   1   0  996.30   70.64
   3   1   0 1031.89   64.66
   3   1   1  141.31   11.58
   3   1   1  117.84   16.05
   3   1   1  127.81   17.10
   3   1   2   56.26    7.02
   3   1   2   45.81    5.52
   3   1   2   55.91   10.30
   3   1   3 2386.85  132.11
   3   1   3 2437.79  131.82
   3   1   3 2428.91  134.68
   3   1   3 2478.35  138.67
   3   1   4  434.78   30.31
   3   1   4  441.62   33.73
   3   1   5 2738.77  148.84
   3   1   5 2507.13  143.10
   3   1   6  722.59   51.00
   3   1   6  646.69   45.09
   3   1   7  601.05   45.81
   3   1   7  497.73   38.49
   3   1   8   48.50   12.27
   3   1   9  749.81   60.38
   3   1  13  445.38   41.40
   3   1  14    7.42    7.60
   3   1  15  289.52   34.29
   3   1  16   22.26   12.44
   3   2 -14  122.71   38.81
   3   2 -13   64.33   27.69
   3   2 -11  109.47   31.84
   3   2 -11   93.94   30.27
   3   2 -11  109.61   26.45
   3   2 -10  694.58   75.24
   3   2 -10  515.89   68.18
   3   2 -10  528.09   55.78
   3   2  -9   17.56   11.35
   3   2  -8  857.76   72.26
   3   2  -8  937.84   60.91
   3   2  -7  351.75   28.78
   3   2  -6  658.97   54.03
   3   2  -6  585.28   40.81
   3   2  -5   59.92   13.56
   3   2  -4 1432.22  106.28
   3   2  -4 1391.97  102.51
   3   2  -3   96.99   18.68
   3   2  -3  100.52   14.63
   3   2  -2 3294.08  202.76
   3   2  -2 3678.46  195.03
   3   2  -1  704.05   52.10
   3   2   0 5593.53  305.80
   3   2   0 5559.89  300.07
   3   2   1  107.07   14.74
   3   2   1  107.16    8.87
   3   2   1  116.90   12.62
   3   2   1  113.12   15.57
   3   2   1   82.28    9.44
   3   2   2  853.24   49.44
   3   2   2  811.80   52.78
   3   2   2  866.71   49.24
   3   2   2  745.09   47.49
   3   2   2  818.13   55.52
   3   2   3  663.28   41.40
   3   2   3  646.18   43.07
   3   2   4 2280.48  124.77
   3   2   4 2207.32  128.14
   3   2   4 2270.58  127.78
   3   2   5  643.81   46.36
   3   2   5  630.76   41.99
   3   2   6 2346.05  138.31
   3   2   7  264.11   28.08
   3   2   8  552.24   47.45
   3   2   9  292.36   32.96
   3   2  10  560.29   44.05
   3   2  11  274.18   28.43
   3   2  12  222.67   26.11
   3   2  13  191.85   32.69
   3   2  14   95.60   17.94
   3   2  15  180.70   26.18
   3   3 -14    8.95   13.68
   3   3 -13  203.48   45.41
   3   3 -13  214.63   47.59
   3   3 -12    4.00   13.40
   3   3 -11  447.10   62.88
   3   3 -10  281.54   47.63
   3   3 -10  282.56   47.58
   3   3  -9  483.58   61.88
   3   3  -9  483.44   61.89
   3   3  -8  230.02   40.41
   3   3  -7  759.76   74.41
   3   3  -7  654.94   59.49
   3   3  -6   50.68   14.59
   3   3  -6   68.11   21.08
   3   3  -5  866.23   77.69
   3   3  -4  738.57   65.89
   3   3  -4  655.14   54.62
   3   3  -3 1172.47   75.24
   3   3  -3 1066.57   83.70
   3   3  -3 1006.66   79.80
   3   3  -2 1542.30   95.21
   3   3  -2 1528.26  100.52
   3   3  -1 1069.10   71.96
   3   3   0 3827.53  211.34
   3   3   1  803.92   45.11
   3   3   1  864.69   51.72
   3   3   1  748.78   53.65
   3   3   1  710.83   47.32
   3   3   2 5141.23  272.06
   3   3   2 5289.49  276.32
   3   3   2 5186.37  271.34
   3   3   2 5042.14  271.24
   3   3   2 5012.62  277.75
   3   3   3   40.37    7.22
   3   3   3   38.55    7.71
   3   3   3   46.64    9.18
   3   3   4 3577.48  207.75
   3   3   4 4119.33  212.68
   3   3   4 4030.18  210.58
   3   3   5  668.69   49.49
   3   3   5  715.12   45.48
   3   3   6 2132.92  123.22
   3   3   6 1990.07  112.92
   3   3   7   30.37    9.52
   3   3   8 1319.67   80.35
   3   3   8  934.82   67.34
   3   3   9   21.68   10.21
   3   3  10  529.30   51.36
   3   3  10  581.56   44.27
   3   3  11   13.17    7.07
   3   3  12  936.91   67.06
   3   3  13   63.11   19.93
   3   3  13   52.70   13.30
   3   3  14  378.72   38.36
   3   3  15    7.76    8.49
   3   4 -14   38.72   23.61
   3   4 -13  140.12   38.05
   3   4 -12  109.89   32.62
   3   4 -12   97.23   31.28
   3   4 -11  225.43   45.03
   3   4 -11  198.31   41.80
   3   4 -11  110.48   27.82
   3   4 -10  118.06   30.36
   3   4 -10   85.40   27.02
   3   4 -10   75.33   21.23
   3   4  -9  577.81   65.88
   3   4  -9  658.87   69.59
   3   4  -8    8.36   10.36
   3   4  -8   57.39   21.09
   3   4  -8   46.00   18.78
   3   4  -7  658.98   69.96
   3   4  -7  706.80   71.52
   3   4  -6   92.17   22.74
   3   4  -6   14.51   12.51
   3   4  -5  951.68   70.60
   3   4  -5  381.77   43.91
   3   4  -4   84.44   19.50
   3   4  -4   51.76   13.93
   3   4  -3 1015.17   72.87
   3   4  -2   32.01   10.27
   3   4  -2   30.57   10.03
   3   4  -1 2645.65  155.21
   3   4   0   68.11   11.95
   3   4   1 4149.81  221.85
   3   4   1 4326.24  228.89
   3   4   2 1350.61   81.53
   3   4   2 1418.42   82.78
   3   4   2 1512.62   83.23
   3   4   3 1675.41   96.80
   3   4   3 1651.30   97.95
   3   4   4  457.32   35.81
   3   4   4  464.90   33.58
   3   4   5 1346.84   85.96
   3   4   5 1369.97   78.80
   3   4   6  499.00   42.13
   3   4   6  525.74   33.52
   3   4   7 1186.16   81.73
   3   4   7 1212.53   74.98
   3   4   8  709.29   57.55
   3   4   8  724.69   50.16
   3   4   9  619.80   54.25
   3   4   9  624.56   46.26
   3   4  10  445.49   44.60
   3   4  10  400.14   35.41
   3   4  11  151.29   20.15
   3   4  12  639.17   50.71
   3   4  13   37.84   11.86
   3   4  14  275.28   31.69
   3   4  15   87.65   18.75
   3   4  16  213.51   29.62
   3   5 -13   -3.83   14.83
   3   5 -12  256.47   47.33
   3   5 -12  165.12   40.67
   3   5 -11   13.85   14.22
   3   5 -10  376.43   51.88
   3   5 -10  352.12   52.62
   3   5  -9   79.60   24.37
   3   5  -9   75.88   25.02
   3   5  -8  607.77   63.23
   3   5  -8  541.10   63.12
   3   5  -7  308.83   42.63
   3   5  -7  354.41   46.65
   3   5  -6  692.86   62.26
   3   5  -6  335.90   42.56
   3   5  -5  181.13   29.69
   3   5  -5  217.44   32.66
   3   5  -4  454.21   46.19
   3   5  -4  524.50   50.06
   3   5  -3  463.28   43.72
   3   5  -3  362.39   39.18
   3   5  -2  398.97   38.72
   3   5  -2  397.34   38.41
   3   5  -1 1532.41  102.10
   3   5  -1 1712.15  104.93
   3   5   1 1848.97  107.71
   3   5   1 1823.35  101.74
   3   5   2 1258.08   74.11
   3   5   2 1248.77   75.58
   3   5   3 1561.16   92.34
   3   5   4  293.67   26.98
   3   5   5 1374.30   84.80
   3   5   5 1277.39   74.90
   3   5   6    4.64    4.77
   3   5   7 1651.11  108.20
   3   5   7 1700.90  100.81
   3   5   8   17.58    8.98
   3   5   8   12.28    5.80
   3   5   9 1037.50   78.00
   3   5   9 1036.41   68.45
   3   5  10    5.41    8.55
   3   5  10    6.14    5.43
   3   5  11  619.15   48.62
   3   5  12   16.90    8.29
   3   5  13  287.24   31.23
   3   5  14   15.62    8.50
   3   5  15  229.84   29.29
   3   5  16   41.07   14.70
   3   6 -13   59.82   24.72
   3   6 -12  188.39   38.33
   3   6 -12  147.00   37.82
   3   6 -11   57.74   22.64
   3   6 -11   89.69   29.11
   3   6 -10  253.96   42.06
   3   6 -10  192.66   40.81
   3   6  -9   25.49   15.50
   3   6  -9    2.57   11.13
   3   6  -9   25.93   15.99
   3   6  -8  600.88   63.29
   3   6  -8  563.77   65.47
   3   6  -7    2.41    8.08
   3   6  -7    2.27   11.19
   3   6  -7    8.12   11.70
   3   6  -6 1275.99   98.61
   3   6  -6 1257.58  101.03
   3   6  -5    7.89    7.14
   3   6  -5   -3.95   11.77
   3   6  -5   -4.24    8.70
   3   6  -4  551.25   56.52
   3   6  -4  860.74   65.46
   3   6  -3   49.59   13.25
   3   6  -3   37.39   11.83
   3   6  -3   44.39   13.01
   3   6  -2 1280.26   84.78
   3   6  -2 1127.91   85.00
   3   6  -1   22.50    8.14
   3   6  -1   13.07    8.47
   3   6   0 1220.88   80.01
   3   6   2 1561.36   88.82
   3   6   2 1446.31   90.00
   3   6   3  102.31   13.74
   3   6   4 1035.32   66.43
   3   6   4  939.95   60.60
   3   6   4 1025.60   63.76
   3   6   5  569.41   42.62
   3   6   5  622.24   46.90
   3   6   5  597.30   37.60
   3   6   6  384.27   33.65
   3   6   6  416.01   37.84
   3   6   6  421.35   25.48
   3   6   7   62.58   13.88
   3   6   7   40.28    9.94
   3   6   8  467.98   44.45
   3   6   8  478.63   38.22
   3   6   9  373.88   35.30
   3   6   9  514.60   46.20
   3   6  10  468.85   46.81
   3   6  10  414.38   36.84
   3   6  11  349.15   42.27
   3   6  11  406.62   36.13
   3   6  12  278.29   29.81
   3   6  13  190.53   24.87
   3   6  14   59.70   15.36
   3   6  15  213.63   28.56
   3   6  16   27.77   12.51
   3   7 -12   15.43   14.01
   3   7 -11  194.58   36.67
   3   7 -11  149.34   36.97
   3   7 -10   33.56   16.68
   3   7 -10    6.79   13.15
   3   7  -9  160.89   32.04
   3   7  -9  151.78   34.70
   3   7  -8  240.71   40.60
   3   7  -8  246.08   37.57
   3   7  -7   62.72   20.86
   3   7  -7  335.30   43.05
   3   7  -6  501.22   49.07
   3   7  -6  532.09   52.92
   3   7  -5  526.93   52.64
   3   7  -5  563.97   55.73
   3   7  -4  704.03   56.95
   3   7  -4  623.09   55.85
   3   7  -3  551.41   49.35
   3   7  -3  560.56   50.24
   3   7  -2 1175.24   78.19
   3   7  -2  983.79   80.45
   3   7  -2 1079.26   77.11
   3   7  -1  271.87   28.66
   3   7  -1  238.58   27.39
   3   7  -1  272.06   33.08
   3   7   2  728.21   49.17
   3   7   3    5.05    4.89
   3   7   4 1225.92   79.72
   3   7   4 1260.39   77.97
   3   7   5    1.72    4.56
   3   7   5   17.74    7.58
   3   7   6  812.80   55.76
   3   7   6  858.02   61.21
   3   7   6  788.18   43.50
   3   7   7   15.36    8.33
   3   7   7    4.75    5.21
   3   7   8  832.66   57.85
   3   7   8  754.81   62.88
   3   7   9    1.70    6.99
   3   7   9    9.66    6.06
   3   7  10  988.55   78.57
   3   7  11    2.04    7.89
   3   7  11    3.62    6.38
   3   7  12  342.97   34.40
   3   7  13    8.13    7.18
   3   7  14  278.78   31.92
   3   7  15   23.09   11.59
   3   7  16  148.49   25.10
   3   8 -11  177.71   34.03
   3   8 -11  115.93   31.99
   3   8 -10   -2.62   12.40
   3   8 -10    3.30   11.92
   3   8  -9  296.44   41.76
   3   8  -9  226.18   41.19
   3   8  -8    2.34   10.61
   3   8  -8    8.43   12.75
   3   8  -7  458.02   47.04
   3   8  -7  485.67   51.96
   3   8  -6   -2.01    8.24
   3   8  -6    2.27    7.61
   3   8  -5  585.69   51.54
   3   8  -5  594.90   53.90
   3   8  -4   35.11   15.66
   3   8  -4   26.30   10.89
   3   8  -4   33.63   12.20
   3   8  -3 1331.07   83.28
   3   8  -3 1176.97   81.83
   3   8  -2   45.64   12.70
   3   8  -2   50.92   13.41
   3   8  -2   53.89   16.20
   3   8  -1 1498.45   97.12
   3   8   0  158.79   20.22
   3   8   1  196.46   22.59
   3   8   3  332.11   29.89
   3   8   4  784.18   56.45
   3   8   5  532.33   42.20
   3   8   5  423.83   30.36
   3   8   5  539.47   39.34
   3   8   6  307.02   31.26
   3   8   6  252.54   25.98
   3   8   7  254.17   27.30
   3   8   7  338.76   34.28
   3   8   8  313.00   30.93
   3   8   8  369.73   38.26
   3   8   9  399.82   35.72
   3   8   9  353.88   39.93
   3   8  10  134.67   20.90
   3   8  10  356.06   37.75
   3   8  11  135.22   24.90
   3   8  11   79.85   15.87
   3   8  12  251.17   29.26
   3   8  13  134.05   21.10
   3   8  15   25.15   11.24
   3   8  16  152.80   24.96
   3   9 -10  145.58   29.67
   3   9  -9   86.25   23.43
   3   9  -9   94.16   26.16
   3   9  -8  333.61   42.04
   3   9  -8  286.20   43.13
   3   9  -7  107.81   23.12
   3   9  -7  100.67   24.79
   3   9  -6  107.47   22.05
   3   9  -6  136.76   25.94
   3   9  -5  204.86   30.62
   3   9  -5  248.66   31.49
   3   9  -4  142.69   23.13
   3   9  -4  143.60   24.69
   3   9  -3  378.47   46.36
   3   9  -3  462.69   43.64
   3   9  -2  322.36   34.21
   3   9  -1  796.69   60.13
   3   9   0  220.04   25.21
   3   9   1  601.55   47.25
   3   9   4    1.10    5.44
   3   9   5  784.51   59.22
   3   9   5  788.28   45.25
   3   9   6   -1.03    6.13
   3   9   6    6.75    7.15
   3   9   7  471.59   43.59
   3   9   7  421.41   37.51
   3   9   8   -2.22    6.63
   3   9   8   -1.63    6.30
   3   9   9  206.77   26.14
   3   9   9  378.91   38.58
   3   9  10   26.83   12.86
   3   9  10   13.56    7.59
   3   9  11  432.92   40.68
   3   9  12    5.52    7.55
   3   9  13  189.58   25.74
   3   9  14    3.07    7.86
   3   9  15  122.81   22.54
   3  10 -10  227.66   35.66
   3  10  -9   -2.16   10.22
   3  10  -9    8.48   11.59
   3  10  -8  261.27   36.90
   3  10  -8  276.73   41.58
   3  10  -7   -1.97    8.54
   3  10  -7    4.77    9.78
   3  10  -6  251.97   33.82
   3  10  -6  213.58   33.14
   3  10  -5    1.94    9.59
   3  10  -4  190.77   27.47
   3  10  -4  130.42   28.75
   3  10  -3    1.55    7.36
   3  10  -2  404.26   39.39
   3  10  -1   25.83   10.23
   3  10   0  984.86   69.83
   3  10   4  483.66   32.33
   3  10   4  436.59   39.94
   3  10   5  163.23   21.91
   3  10   5  153.90   12.03
   3  10   6  467.51   43.63
   3  10   7   75.40   17.07
   3  10   7  105.26   16.52
   3  10   8   98.35   16.75
   3  10   8   89.92   19.25
   3  10   9  168.55   27.09
   3  10   9  161.77   22.45
   3  10  10  116.70   19.01
   3  10  11  342.78   35.07
   3  10  12  146.00   22.31
   3  10  13  175.48   25.41
   3  10  14   30.91   12.42
   3  10  15  161.77   26.35
   3  11  -8   88.54   24.87
   3  11  -7   95.46   24.10
   3  11  -6   82.41   21.45
   3  11  -5  102.36   21.69
   3  11  -4  199.47   28.78
   3  11  -3   20.31    9.84
   3  11  -2  236.45   29.00
   3  11  -1  209.70   26.53
   3  11   0  292.93   31.55
   3  11   5   86.09   16.87
   3  11   6  479.26   44.71
   3  11   7   19.06   10.46
   3  11   8  141.24   24.06
   3  11   9   -1.29    8.07
   3  11  10  306.36   33.11
   3  11  11    1.40    6.91
   3  11  12  232.67   29.88
   3  11  13   13.58    9.92
   3  11  14  160.26   25.56
   3  12  -7  143.74   29.25
   3  12  -6   -2.05    9.30
   3  12  -5  103.02   22.06
   3  12  -4   13.78   10.29
   3  12  -3  181.51   26.68
   3  12  -2   52.24   14.09
   3  12  -1  262.92   30.67
   3  12   0   21.65    8.88
   3  12   6   97.54   19.58
   3  12  11   75.07   17.07
   3  12  12  143.05   23.26
   3  12  13   26.47   11.34
   3  12  14   92.09   20.43
   3  13  -6   38.54   16.05
   3  13  -5   86.40   20.70
   3  13  -4   63.16   16.75
   3  13  -3  121.33   22.15
   3  13  -2   12.55    9.37
   3  13   2   35.97    9.06
   3  13  13  139.37   24.29
   3  14  -4  108.34   22.63
   3  14  -3   -1.73    9.75
   4 -11  -6   56.52   20.28
   4 -11  -5    5.73   12.38
   4 -11  -4  185.05   35.95
   4 -11  -3   -2.95   13.36
   4 -11  -2  258.16   43.02
   4 -11  -2  214.70   26.75
   4 -11  -1   -6.09   15.02
   4 -11  -1    8.84    5.70
   4 -11   0  179.95   37.26
   4 -11   1    3.04   13.79
   4 -11   2  184.25   37.21
   4 -11   3   23.96   16.92
   4 -11   4   95.98   27.02
   4 -10  -8   44.48   19.06
   4 -10  -7   63.07   22.27
   4 -10  -7  123.32   27.34
   4 -10  -6   50.02   19.15
   4 -10  -6   30.52   17.15
   4 -10  -5  123.02   27.47
   4 -10  -5  150.07   30.30
   4 -10  -4   55.09   18.02
   4 -10  -4   78.70   24.86
   4 -10  -4   95.83   15.81
   4 -10  -3  108.00   23.90
   4 -10  -3  118.47   27.20
   4 -10  -2  160.18   31.40
   4 -10  -2  143.12   24.96
   4 -10  -1  181.52   33.59
   4 -10  -1   96.68   20.32
   4 -10   0  198.42   36.59
   4 -10   1   33.60   10.58
   4 -10   2  173.85   33.29
   4 -10   3   37.13   18.22
   4 -10   4  252.14   40.40
   4 -10   9    2.16   10.21
   4  -9 -10   10.54   13.49
   4  -9  -9  116.18   32.66
   4  -9  -9  151.64   30.71
   4  -9  -8    9.67   11.66
   4  -9  -8    2.45   10.57
   4  -9  -7  105.83   28.47
   4  -9  -7  187.13   32.85
   4  -9  -6   -2.30   11.78
   4  -9  -5  156.39   29.33
   4  -9  -5  154.89   21.52
   4  -9  -4   -2.18    8.44
   4  -9  -4    4.46   10.56
   4  -9  -3  338.76   43.24
   4  -9  -3  277.92   37.97
   4  -9  -3  401.52   33.25
   4  -9  -2    4.55    8.81
   4  -9  -2    8.37    5.40
   4  -9  -1  359.48   43.94
   4  -9  -1  231.50   31.42
   4  -9  -1  286.45   27.65
   4  -9  -1  322.93   30.60
   4  -9   0   23.45   14.73
   4  -9   0   16.37    9.02
   4  -9   0   27.41    8.93
   4  -9   1  348.51   44.22
   4  -9   1  296.79   31.87
   4  -9   2  124.10   26.38
   4  -9   3  301.21   41.32
   4  -9   9   82.79   21.96
   4  -8 -10  133.68   36.28
   4  -8 -10  163.68   32.65
   4  -8  -9   22.24   19.03
   4  -8  -9   43.23   17.15
   4  -8  -8  178.48   39.40
   4  -8  -8  190.80   32.83
   4  -8  -7   24.44   15.73
   4  -8  -7   39.59   15.43
   4  -8  -7   38.75   13.28
   4  -8  -6   82.44   24.85
   4  -8  -6  111.57   23.56
   4  -8  -5   59.05   19.87
   4  -8  -5   65.05   18.29
   4  -8  -4  171.07   30.18
   4  -8  -4  188.69   30.27
   4  -8  -4  199.44   24.95
   4  -8  -3  144.14   25.88
   4  -8  -3  105.01   22.63
   4  -8  -2  188.30   29.48
   4  -8  -2  188.65   27.57
   4  -8  -2  200.85   21.14
   4  -8  -2  224.36   25.04
   4  -8  -1  248.05   32.37
   4  -8  -1   91.36    9.33
   4  -8  -1  199.52   25.94
   4  -8  -1  194.62   18.65
   4  -8  -1  145.51   11.90
   4  -8   0   67.54   14.95
   4  -8   0   77.13   12.28
   4  -8   0   67.26    8.86
   4  -8   0   96.82   15.92
   4  -8   1  330.08   32.57
   4  -8   1  357.59   29.96
   4  -8   2  133.77   24.82
   4  -8   2  100.09   14.54
   4  -8   3  419.29   34.07
   4  -8   4   14.55    5.37
   4  -8   4   21.36    7.79
   4  -8   4   16.18    8.32
   4  -8   6   13.27   10.89
   4  -8   8    5.60   10.22
   4  -8   9  178.76   28.75
   4  -8  10   -2.04   10.81
   4  -7 -11   47.53   18.58
   4  -7 -10  218.16   35.39
   4  -7  -9   23.62   18.70
   4  -7  -9   32.00   16.00
   4  -7  -8  275.91   38.48
   4  -7  -8  213.25   43.90
   4  -7  -8  327.90   37.38
   4  -7  -7    3.19   13.07
   4  -7  -7    8.20    9.31
   4  -7  -7   16.28   10.45
   4  -7  -6  253.97   35.16
   4  -7  -6  241.31   40.63
   4  -7  -6  300.72   33.57
   4  -7  -5    7.56    9.12
   4  -7  -5    7.35    8.71
   4  -7  -5   12.97    8.60
   4  -7  -4  297.89   35.43
   4  -7  -4  241.80   36.28
   4  -7  -4  274.93   30.87
   4  -7  -3   -1.69    8.33
   4  -7  -3    3.88    8.38
   4  -7  -3    1.30    6.87
   4  -7  -2  326.09   37.32
   4  -7  -2  344.49   38.01
   4  -7  -1   11.06    2.56
   4  -7  -1   18.62   11.11
   4  -7  -1   18.56   10.33
   4  -7  -1    6.02    1.84
   4  -7  -1   29.51    7.46
   4  -7   0  682.22   56.50
   4  -7   0  631.56   48.08
   4  -7   0  638.38   39.97
   4  -7   0  590.37   46.54
   4  -7   0  512.82   34.74
   4  -7   0  519.12   35.95
   4  -7   1   10.56    9.02
   4  -7   1   26.63    8.55
   4  -7   1    7.27    5.06
   4  -7   1   11.24    5.01
   4  -7   1    9.05    6.59
   4  -7   2  777.84   52.42
   4  -7   2  718.24   49.39
   4  -7   2  754.74   57.39
   4  -7   3   44.91    8.70
   4  -7   4  493.21   39.96
   4  -7   4  406.24   30.93
   4  -7   4  393.10   28.59
   4  -7   5   97.57   11.18
   4  -7   5  120.98   19.28
   4  -7   5   72.79   16.83
   4  -7   7  138.44   23.39
   4  -7   8  189.31   27.81
   4  -6 -11  180.10   47.59
   4  -6 -11  152.55   29.25
   4  -6 -10   45.58   26.56
   4  -6 -10   51.65   17.55
   4  -6  -9  160.92   39.64
   4  -6  -9  166.63   29.77
   4  -6  -9  178.94   30.16
   4  -6  -8  100.13   29.22
   4  -6  -8   94.65   22.05
   4  -6  -8  136.68   25.65
   4  -6  -7  142.15   33.45
   4  -6  -7  209.50   30.85
   4  -6  -7  220.24   31.22
   4  -6  -6  200.80   37.57
   4  -6  -6  189.90   28.81
   4  -6  -5  303.04   35.45
   4  -6  -5  286.42   41.78
   4  -6  -4  136.09   26.96
   4  -6  -4  162.01   24.44
   4  -6  -4  175.74   24.57
   4  -6  -3  175.09   24.54
   4  -6  -2  251.09   30.01
   4  -6  -2  274.41   29.87
   4  -6  -1  328.04   35.01
   4  -6   0  499.62   43.46
   4  -6   0  414.96   36.53
   4  -6   0  490.63   30.45
   4  -6   0  474.40   39.54
   4  -6   1  154.75   18.54
   4  -6   1  158.89   14.90
   4  -6   1  205.38   26.32
   4  -6   2  541.53   37.50
   4  -6   2  530.63   36.65
   4  -6   2  467.58   33.20
   4  -6   3   86.60   10.02
   4  -6   3   86.44   10.03
   4  -6   3  103.83   16.69
   4  -6   4  285.03   19.64
   4  -6   4  251.32   18.18
   4  -6   6  477.64   41.23
   4  -6   6  346.22   39.54
   4  -6   6  435.14   39.90
   4  -6   7   29.70   11.38
   4  -6  11   -5.62    9.58
   4  -5 -11  202.66   50.91
   4  -5 -11  282.56   38.14
   4  -5 -10   24.68   13.56
   4  -5 -10   33.90   17.88
   4  -5  -9  274.95   51.76
   4  -5  -9  267.77   36.02
   4  -5  -9  298.48   41.22
   4  -5  -8   -1.86    8.04
   4  -5  -8    6.67   10.96
   4  -5  -7  399.95   42.47
   4  -5  -7  331.94   51.32
   4  -5  -7  435.08   46.67
   4  -5  -6    5.90   10.67
   4  -5  -6    1.65    7.79
   4  -5  -5 1077.14   78.18
   4  -5  -5  989.99   89.08
   4  -5  -5 1057.03   80.91
   4  -5  -4   99.61   22.77
   4  -5  -4  140.54   21.09
   4  -5  -4  139.02   22.79
   4  -5  -3  503.63   44.21
   4  -5  -3  532.43   51.52
   4  -5  -2    6.10    6.47
   4  -5  -2    4.75    7.18
   4  -5  -2    5.47    6.20
   4  -5  -1  738.46   55.73
   4  -5  -1  722.29   56.69
   4  -5  -1  712.78   56.32
   4  -5   0   11.58    2.59
   4  -5   0   30.60   10.06
   4  -5   1  597.38   41.78
   4  -5   1  529.38   34.91
   4  -5   1  575.97   46.70
   4  -5   1  671.26   50.19
   4  -5   2   96.99   15.93
   4  -5   3  290.90   25.20
   4  -5   4   19.25    7.95
   4  -5   7  311.52   32.17
   4  -5  10  127.11   22.98
   4  -4 -12  239.36   58.02
   4  -4 -11   36.34   14.47
   4  -4 -11   51.19   20.68
   4  -4 -10  194.43   47.10
   4  -4 -10  194.64   29.77
   4  -4 -10  258.35   40.36
   4  -4  -9  202.65   29.47
   4  -4  -9  235.45   36.93
   4  -4  -8  203.57   42.99
   4  -4  -8  231.19   30.91
   4  -4  -8  279.92   39.57
   4  -4  -7  362.68   52.64
   4  -4  -7  334.67   37.08
   4  -4  -6  409.91   41.00
   4  -4  -6  453.06   48.03
   4  -4  -5  360.28   36.46
   4  -4  -5  393.41   48.26
   4  -4  -5  327.32   39.43
   4  -4  -4  105.81   23.22
   4  -4  -4  110.08   17.92
   4  -4  -4   80.11   18.29
   4  -4  -3  249.08   27.37
   4  -4  -3  260.74   33.50
   4  -4  -3  294.23   33.16
   4  -4  -2  364.05   32.44
   4  -4  -2  309.20   35.32
   4  -4  -1  596.29   45.38
   4  -4  -1  586.38   48.03
   4  -4  -1  566.25   48.63
   4  -4   0  324.33   26.27
   4  -4   0  291.91   24.36
   4  -4   1  737.05   49.51
   4  -4   1  738.63   44.04
   4  -4   1  796.19   57.75
   4  -4   2   88.53    8.98
   4  -4   2   75.50    6.75
   4  -4   3  628.23   49.59
   4  -4   4    0.73    4.59
   4  -4   5  498.47   40.78
   4  -4   5  490.61   38.10
   4  -4   6    3.87    5.61
   4  -4   7  393.72   35.47
   4  -4   8   10.82    7.73
   4  -4   9  741.20   61.48
   4  -4  10   -1.79    8.49
   4  -3 -11    5.15   17.23
   4  -3 -10  217.70   36.58
   4  -3  -9    4.17   13.95
   4  -3  -9    6.13    7.84
   4  -3  -9    9.76   11.56
   4  -3  -8  777.13   79.39
   4  -3  -8  768.70   54.23
   4  -3  -8  854.07   68.36
   4  -3  -7   22.61   15.36
   4  -3  -7   23.25    9.98
   4  -3  -7   39.94   16.67
   4  -3  -6  614.25   65.60
   4  -3  -6  533.36   46.74
   4  -3  -6  597.61   57.76
   4  -3  -5    4.89    8.19
   4  -3  -5   -1.20    5.19
   4  -3  -5    3.95    7.63
   4  -3  -4 1088.73   73.35
   4  -3  -4  935.45   82.42
   4  -3  -4 1165.84   84.10
   4  -3  -3    4.98    5.62
   4  -3  -3    7.05    7.24
   4  -3  -3    8.30    8.79
   4  -3  -2 1847.59  120.16
   4  -3  -2 1877.15  111.36
   4  -3  -1    8.05    4.56
   4  -3  -1   10.68    6.51
   4  -3  -1   11.16    6.89
   4  -3   0  620.98   33.87
   4  -3   0  242.05   15.05
   4  -3   1  187.50   17.57
   4  -3   1  143.56   20.61
   4  -3   2  695.38   53.66
   4  -3   3  661.77   43.09
   4  -3   4  842.97   49.28
   4  -3   8  396.00   37.28
   4  -3   8  270.57   32.37
   4  -3  10  223.07   30.24
   4  -3  14   37.35   13.45
   4  -2 -12   28.40   11.90
   4  -2 -11  148.64   41.89
   4  -2  -9  649.67   82.66
   4  -2  -9  679.63   58.15
   4  -2  -8  115.01   18.66
   4  -2  -7  646.29   38.14
   4  -2  -7  392.80   40.84
   4  -2  -6  275.85   27.71
   4  -2  -6  226.02   33.89
   4  -2  -5  244.06   25.52
   4  -2  -5  242.29   36.26
   4  -2  -5  275.62   35.95
   4  -2  -4  780.24   54.53
   4  -2  -4  710.49   66.51
   4  -2  -4  811.74   67.43
   4  -2  -3 1067.58   68.02
   4  -2  -3  970.32   79.36
   4  -2  -3 1047.88   79.75
   4  -2  -2  706.09   48.94
   4  -2  -2  753.42   60.51
   4  -2  -1  582.72   40.90
   4  -2  -1  617.83   49.06
   4  -2  -1  622.26   52.02
   4  -2   0  381.21   27.75
   4  -2   0  405.91   37.05
   4  -2   0  330.95   19.56
   4  -2   1  379.64   23.65
   4  -2   2 1867.13  115.93
   4  -2   3   94.85   12.62
   4  -2   4 1775.97   96.94
   4  -2   5  143.05   18.91
   4  -2   6  797.60   56.68
   4  -2   6  774.02   53.05
   4  -2   7    6.17    6.76
   4  -2   8  691.49   56.23
   4  -2   9   -1.10    5.44
   4  -2   9    1.55    7.36
   4  -2  10  681.94   53.10
   4  -2  11   24.48   11.58
   4  -2  12  380.92   38.34
   4  -2  13   20.18   10.44
   4  -1 -12    5.14   15.72
   4  -1 -11  202.70   48.04
   4  -1 -10   32.70   11.52
   4  -1  -9  553.49   72.23
   4  -1  -9  552.69   47.85
   4  -1  -8   27.44   17.60
   4  -1  -7  463.43   60.19
   4  -1  -7  498.47   42.58
   4  -1  -6    1.27    3.00
   4  -1  -5  829.85   56.00
   4  -1  -4    7.28    4.24
   4  -1  -3 1107.23   69.09
   4  -1  -3 1107.19   85.03
   4  -1  -3 1208.66   86.83
   4  -1  -2   56.06    8.99
   4  -1  -2   42.98   13.06
   4  -1  -1 2211.26  123.67
   4  -1  -1 2318.01  141.19
   4  -1   0   50.32    7.48
   4  -1   0   42.39   11.94
   4  -1   0   49.14    4.96
   4  -1   1 1833.08  103.54
   4  -1   2  318.31   29.72
   4  -1   2  365.44   22.99
   4  -1   2  306.22   19.45
   4  -1   4  799.39   48.58
   4  -1   4  844.67   52.68
   4  -1   4  838.49   55.74
   4  -1   4  964.54   62.38
   4  -1   5 1412.13   84.10
   4  -1   6  340.63   32.20
   4  -1   8  280.43   26.98
   4  -1   9  257.62   30.85
   4  -1   9  236.09   25.45
   4  -1  10  554.63   45.13
   4  -1  11  200.73   29.78
   4  -1  13  119.88   20.62
   4  -1  14  269.74   32.99
   4   0 -12  169.64   44.30
   4   0 -11  112.41   17.99
   4   0  -9  217.91   30.17
   4   0  -9  155.58   36.45
   4   0  -8  345.45   51.80
   4   0  -8  371.43   32.33
   4   0  -7  287.63   44.48
   4   0  -6  168.34   32.17
   4   0  -5  211.86   19.61
   4   0  -5  140.14   27.55
   4   0  -4   27.11   12.50
   4   0  -3 1499.05   84.95
   4   0  -2  378.83   25.76
   4   0  -2  373.67   38.57
   4   0  -2  365.84   40.49
   4   0  -1 1521.17   86.22
   4   0  -1 1605.35  100.71
   4   0  -1 1668.51  106.69
   4   0   0  716.78   43.00
   4   0   0  839.24   62.62
   4   0   1 1177.98   61.30
   4   0   1  948.52   73.43
   4   0   1  977.22   64.09
   4   0   2   64.51   12.20
   4   0   2   80.26    8.90
   4   0   2   75.76    7.62
   4   0   3 2844.50  159.21
   4   0   3 2925.75  155.69
   4   0   3 2776.82  166.55
   4   0   4   18.78    4.20
   4   0   4   11.71    5.98
   4   0   4   17.53    5.02
   4   0   4    4.25    5.67
   4   0   5 1907.41  111.29
   4   0   5 2024.11  116.92
   4   0   6   18.97    5.81
   4   0   7  785.20   58.70
   4   0   7  786.95   53.21
   4   0   7  760.29   54.06
   4   0   8   66.38   14.62
   4   0   9  614.43   52.43
   4   0   9  676.73   46.89
   4   0  10   62.34   12.79
   4   0  10   74.15   17.42
   4   0  11  536.03   44.73
   4   0  12   59.77   17.49
   4   1 -12  257.13   52.53
   4   1 -12  236.04   51.78
   4   1 -11   21.94    8.94
   4   1 -10  395.06   33.93
   4   1 -10  334.79   43.85
   4   1  -9    2.02    9.15
   4   1  -9   -3.58   11.99
   4   1  -9    0.90    4.61
   4   1  -8  720.83   78.10
   4   1  -8  755.51   51.62
   4   1  -7   -2.94   10.63
   4   1  -7   -0.69    4.23
   4   1  -6  685.36   70.17
   4   1  -6  640.84   44.89
   4   1  -5   59.07   11.68
   4   1  -4  736.24   67.45
   4   1  -4  756.17   44.87
   4   1  -2 2129.51  139.44
   4   1  -2 1961.42  128.86
   4   1  -1   74.75   18.03
   4   1   0  937.80   51.65
   4   1   0 1054.95   74.61
   4   1   0  965.59   63.91
   4   1   1  520.61   44.14
   4   1   1  518.10   36.49
   4   1   1  553.09   32.12
   4   1   1  465.12   32.09
   4   1   2 1790.35  110.49
   4   1   2 1966.79  103.31
   4   1   2 1773.50  101.33
   4   1   2 1825.02  114.45
   4   1   3  474.08   35.39
   4   1   3  477.99   32.28
   4   1   3  461.48   39.85
   4   1   4 1445.59   84.59
   4   1   4 1481.94   88.03
   4   1   4 1473.15   92.58
   4   1   5  907.87   56.37
   4   1   5  859.98   61.10
   4   1   6  135.10   18.86
   4   1   6  170.34   17.45
   4   1   7  509.95   42.30
   4   1   7  445.23   36.07
   4   1   8  219.95   26.89
   4   1   9  630.22   52.93
   4   1   9  579.27   44.83
   4   1   9  566.49   44.72
   4   1  10  135.69   18.86
   4   1  10  152.86   23.98
   4   1  11  284.41   35.61
   4   1  11  281.94   29.44
   4   1  12   42.26   14.72
   4   2 -13  132.79   41.05
   4   2 -12   13.48   20.39
   4   2 -11  249.87   48.88
   4   2 -11   65.71   35.67
   4   2 -10  131.26   35.09
   4   2 -10  139.68   28.61
   4   2  -9  379.56   56.78
   4   2  -8  456.03   60.82
   4   2  -8  430.30   46.58
   4   2  -7  513.79   63.81
   4   2  -6  715.56   77.02
   4   2  -6  762.53   74.74
   4   2  -6  818.16   62.27
   4   2  -5  325.13   31.22
   4   2  -5  225.68   38.91
   4   2  -5  256.19   38.64
   4   2  -4  959.37   65.15
   4   2  -4  940.97   79.43
   4   2  -3  550.37   53.07
   4   2  -2  848.98   74.32
   4   2  -2  891.45   68.64
   4   2  -1  208.00   29.48
   4   2  -1  185.84   23.54
   4   2   0 2737.51  164.44
   4   2   0 2678.27  155.23
   4   2   1  303.04   30.01
   4   2   1  261.04   17.52
   4   2   1  252.65   23.12
   4   2   1  249.76   29.21
   4   2   1  253.71   20.07
   4   2   2 1735.30   92.16
   4   2   2 1498.93   97.92
   4   2   2 1645.75   90.17
   4   2   2 1524.70   90.51
   4   2   2 1579.91  102.14
   4   2   3   13.48    4.79
   4   2   3   19.13    5.10
   4   2   3   24.74    5.94
   4   2   3   18.79    4.12
   4   2   3   17.44    7.65
   4   2   4 1473.48   83.38
   4   2   4 1383.82   85.34
   4   2   4 1381.16   89.54
   4   2   5  127.27   14.36
   4   2   5  128.13   16.76
   4   2   6 1752.42  101.44
   4   2   6 1700.86  106.28
   4   2   7   46.90   11.94
   4   2   7   41.06    8.58
   4   2   8 1456.35   95.34
   4   2   8 1386.51   87.37
   4   2   9   31.95   11.26
   4   2   9   18.23    7.62
   4   2  10  546.66   51.09
   4   2  11   50.15   15.45
   4   2  12  189.17   30.09
   4   2  15   30.03   12.32
   4   3 -12   44.28   23.53
   4   3 -12   34.70   23.05
   4   3 -11  230.62   47.70
   4   3 -10    3.97   12.13
   4   3  -9  761.61   79.81
   4   3  -9  421.95   52.87
   4   3  -8   -3.51   10.74
   4   3  -8   -3.27   10.93
   4   3  -7 1504.55  118.46
   4   3  -7 1432.26  112.56
   4   3  -6   12.33   12.65
   4   3  -6    8.20    9.90
   4   3  -6    9.98    9.39
   4   3  -5 1885.42  137.34
   4   3  -5 1773.82  115.97
   4   3  -5 1710.04  128.74
   4   3  -4   56.44   12.93
   4   3  -4   31.32   15.73
   4   3  -3  673.94   60.39
   4   3  -2  332.90   36.16
   4   3  -1 1313.26   92.30
   4   3  -1 1228.85   84.73
   4   3   0  121.66   19.77
   4   3   0  105.32   15.89
   4   3   1 2798.92  147.65
   4   3   1 2782.39  157.32
   4   3   2  481.86   39.44
   4   3   2  492.80   32.53
   4   3   2  477.46   34.50
   4   3   2  472.96   42.00
   4   3   2  525.17   35.04
   4   3   3 1279.85   72.84
   4   3   3 1129.84   74.71
   4   3   3 1206.58   72.34
   4   3   3 1228.25   70.14
   4   3   3 1122.02   78.60
   4   3   4 1410.72   84.17
   4   3   4 1351.76   87.27
   4   3   5 1038.33   64.74
   4   3   5 1050.79   68.54
   4   3   5 1014.52   67.40
   4   3   6 1544.39   91.47
   4   3   6 1514.71   96.40
   4   3   7  411.79   37.63
   4   3   7  393.95   32.72
   4   3   8 1298.82   85.56
   4   3   8 1108.99   75.61
   4   3   8 1243.54   73.32
   4   3   9  159.66   23.87
   4   3  10  247.98   31.94
   4   3  11  293.62   36.96
   4   3  12  381.51   44.20
   4   3  12  373.90   35.99
   4   3  14  181.34   25.33
   4   3  15    3.16    6.84
   4   3  16  205.30   29.93
   4   4 -12  138.41   38.52
   4   4 -11   28.97   21.22
   4   4 -10  231.28   45.43
   4   4  -9  348.24   54.40
   4   4  -8  184.93   38.73
   4   4  -7  610.84   68.46
   4   4  -7  490.16   52.39
   4   4  -6  589.58   65.56
   4   4  -6  468.14   57.72
   4   4  -5 1146.89   95.06
   4   4  -5  894.95   75.90
   4   4  -5 1155.85   91.41
   4   4  -4  385.14   48.58
   4   4  -4  410.37   40.35
   4   4  -4  420.72   47.47
   4   4  -3  831.26   74.85
   4   4  -3  900.32   72.39
   4   4  -2   72.55   15.66
   4   4  -1  406.92   38.00
   4   4   0  335.92   31.64
   4   4   1 2456.87  132.71
   4   4   1 2450.39  147.92
   4   4   1 2637.90  143.81
   4   4   2  326.67   24.04
   4   4   2  327.62   30.31
   4   4   2  310.52   26.27
   4   4   2  307.72   25.76
   4   4   3 3190.54  171.04
   4   4   3 3030.37  170.00
   4   4   3 3130.30  168.90
   4   4   3 2959.77  177.10
   4   4   4   41.48    8.68
   4   4   4   40.02    8.77
   4   4   4   45.53   10.02
   4   4   5 1934.41  112.44
   4   4   5 1946.72  116.42
   4   4   6    3.36    4.59
   4   4   6   -0.78    3.39
   4   4   6    2.96    3.78
   4   4   7 1370.84   91.38
   4   4   8   81.19   16.19
   4   4   8   63.85    9.31
   4   4   9  834.27   64.23
   4   4   9  734.78   49.74
   4   4  10   27.99   11.80
   4   4  11  930.12   76.49
   4   4  11  936.07   66.75
   4   4  12   96.60   22.90
   4   4  12   88.08   16.16
   4   4  13  295.58   32.26
   4   4  14  100.22   18.52
   4   4  15  191.00   27.54
   4   4  16   70.28   18.80
   4   5 -12  155.55   39.18
   4   5 -11    3.90   13.07
   4   5 -11   16.13   16.54
   4   5 -10  279.28   49.20
   4   5 -10  261.94   49.27
   4   5  -9    7.03   14.42
   4   5  -9   -2.55   12.08
   4   5  -9   10.69   14.61
   4   5  -8  350.63   49.12
   4   5  -8  107.34   24.57
   4   5  -7   -3.07   10.27
   4   5  -7   -2.22   11.37
   4   5  -6  438.68   50.86
   4   5  -6  722.50   69.03
   4   5  -5   37.80   14.28
   4   5  -4  947.38   76.84
   4   5  -4  690.44   63.10
   4   5  -4  833.07   71.68
   4   5  -3  414.01   44.67
   4   5  -3  352.57   40.54
   4   5  -3  353.44   38.36
   4   5  -2  771.02   66.58
   4   5  -2  892.21   67.27
   4   5  -1  188.48   24.47
   4   5   0  393.04   35.57
   4   5   1  119.16   18.13
   4   5   1  137.69   17.52
   4   5   2  489.02   33.47
   4   5   2  524.38   41.08
   4   5   2  460.68   36.44
   4   5   3  422.87   31.90
   4   5   3  432.42   31.88
   4   5   3  377.84   35.43
   4   5   3  395.90   32.64
   4   5   4  565.44   43.30
   4   5   4  644.20   45.29
   4   5   5  754.89   53.11
   4   5   5  832.97   57.37
   4   5   5  777.64   53.20
   4   5   6  801.02   58.58
   4   5   6  767.61   51.08
   4   5   7  678.35   54.17
   4   5   7  646.64   43.11
   4   5   8  247.23   29.93
   4   5   8  244.83   19.78
   4   5   9  403.77   36.29
   4   5   9  422.24   31.20
   4   5  10  141.51   19.27
   4   5  10  134.02   24.41
   4   5  11  362.65   42.01
   4   5  11  335.26   33.17
   4   5  12   92.86   23.18
   4   5  12   94.90   17.10
   4   5  13  299.48   32.18
   4   5  14   -1.47    6.69
   4   5  15  378.26   40.68
   4   5  16    1.71    8.42
   4   6 -12   99.19   31.70
   4   6 -11  101.99   31.60
   4   6 -11  119.69   34.52
   4   6 -10  139.07   33.94
   4   6 -10  124.40   33.68
   4   6  -9  213.36   38.61
   4   6  -9  148.83   34.90
   4   6  -8  236.11   39.50
   4   6  -8  226.65   41.47
   4   6  -8  103.65   26.00
   4   6  -7  230.32   38.56
   4   6  -7  235.21   41.09
   4   6  -6  305.76   41.40
   4   6  -6  154.73   28.64
   4   6  -5   45.22   16.95
   4   6  -5   14.66   11.52
   4   6  -4  544.31   53.09
   4   6  -4  366.29   43.80
   4   6  -3   19.50   11.15
   4   6  -2 1506.34  100.70
   4   6  -2 1320.72   95.94
   4   6  -1  162.50   23.98
   4   6  -1  160.36   22.27
   4   6   0  796.98   58.94
   4   6   1   70.06   12.44
   4   6   2  594.28   39.12
   4   6   2  534.97   41.87
   4   6   3    6.65    5.34
   4   6   3    6.72    4.80
   4   6   3    5.48    4.02
   4   6   4 1401.93   85.93
   4   6   4 1333.72   85.56
   4   6   5    8.52    5.85
   4   6   5   13.98    5.74
   4   6   6  521.85   42.24
   4   6   6  424.14   32.56
   4   6   7   -1.40    6.03
   4   6   8  467.74   44.15
   4   6   8  444.26   29.39
   4   6   9  119.00   18.23
   4   6   9  173.97   25.64
   4   6  10  804.22   67.87
   4   6  10  796.75   58.49
   4   6  11    6.11    9.65
   4   6  11   10.86    7.02
   4   6  12  342.70   44.06
   4   6  12  372.77   35.85
   4   6  13   30.43   11.30
   4   6  14  176.78   25.35
   4   6  15  116.29   21.61
   4   6  16  151.88   25.35
   4   7 -11  162.36   37.63
   4   7 -10   -3.22   12.44
   4   7 -10   -3.69   15.97
   4   7  -9  426.32   55.93
   4   7  -9  410.68   57.91
   4   7  -8   -2.86   13.57
   4   7  -8   -3.22   10.78
   4   7  -7  376.04   48.01
   4   7  -7  499.06   56.82
   4   7  -6   19.35   13.70
   4   7  -6   29.56   13.54
   4   7  -6   34.59   16.32
   4   7  -5  207.24   33.41
   4   7  -5  222.61   34.64
   4   7  -4  199.28   31.90
   4   7  -4  222.91   32.23
   4   7  -3  990.28   78.54
   4   7  -2  136.30   22.63
   4   7  -1 1054.77   77.09
   4   7   0  132.99   20.25
   4   7   0  153.97   20.73
   4   7   1  442.01   37.89
   4   7   2  596.69   44.49
   4   7   2  567.00   40.19
   4   7   3  821.41   55.49
   4   7   4  491.02   38.69
   4   7   4  457.54   37.51
   4   7   5  638.62   49.01
   4   7   5  609.48   43.81
   4   7   6   46.17   11.58
   4   7   6   89.90   15.79
   4   7   7   27.14   10.79
   4   7   7   29.76    8.54
   4   7   8  353.92   34.46
   4   7   8  413.74   41.09
   4   7   9  114.10   21.93
   4   7   9   77.61   14.75
   4   7  10  592.29   49.25
   4   7  10  675.92   60.05
   4   7  11  150.13   27.22
   4   7  11  148.45   21.48
   4   7  12  372.26   45.02
   4   7  12  332.80   34.54
   4   7  13   61.33   15.18
   4   7  14  207.52   27.58
   4   7  15   22.62   11.32
   4   8 -11   79.10   25.54
   4   8 -10   66.61   24.87
   4   8 -10  115.27   31.83
   4   8  -9  189.94   36.99
   4   8  -9  235.86   42.82
   4   8  -8  165.56   33.22
   4   8  -8  199.99   38.36
   4   8  -7  234.45   35.82
   4   8  -7  272.39   40.68
   4   8  -6   18.87   12.10
   4   8  -6   18.18   12.84
   4   8  -5  449.96   48.46
   4   8  -5  489.08   51.41
   4   8  -4   16.28   13.90
   4   8  -4   29.62   12.99
   4   8  -4   20.30   11.50
   4   8  -3  623.32   53.80
   4   8  -3  437.31   48.24
   4   8  -2  177.52   26.19
   4   8  -1 1055.28   77.24
   4   8   2   41.63   10.08
   4   8   3 1244.66   78.61
   4   8   4    1.02    5.39
   4   8   5  894.67   60.04
   4   8   5  768.37   52.25
   4   8   5  710.93   55.14
   4   8   6   36.15   10.29
   4   8   6   28.77   10.07
   4   8   6   28.60    6.29
   4   8   7  541.36   44.59
   4   8   7  558.98   48.90
   4   8   8   34.13   12.70
   4   8   8   36.38   10.92
   4   8   9  274.08   31.62
   4   8   9  552.18   47.66
   4   8  10  118.54   23.96
   4   8  10  102.72   17.87
   4   8  11  407.86   39.62
   4   8  11  463.89   49.74
   4   8  12   70.03   15.61
   4   8  13  282.58   32.75
   4   8  15  112.29   21.11
   4   9 -11    2.95   11.42
   4   9 -10   96.86   26.59
   4   9  -9    5.46   13.96
   4   9  -8  284.49   42.43
   4   9  -8  323.14   47.43
   4   9  -7    7.30   11.53
   4   9  -7    8.29   10.69
   4   9  -6  352.61   41.70
   4   9  -6  344.19   43.59
   4   9  -5   37.75   14.99
   4   9  -5   49.28   17.40
   4   9  -5   15.86   14.09
   4   9  -4  328.93   37.02
   4   9  -4  267.83   35.28
   4   9  -3  126.79   22.06
   4   9  -3  112.20   21.35
   4   9  -3   76.52   21.86
   4   9  -2  408.62   40.82
   4   9  -2  343.47   37.89
   4   9  -2  325.60   43.58
   4   9   4  438.60   37.90
   4   9   5  943.65   63.53
   4   9   5  773.50   54.27
   4   9   6  345.92   34.46
   4   9   6  333.05   24.11
   4   9   6  258.27   29.75
   4   9   7  378.94   37.34
   4   9   7  264.27   29.87
   4   9   8   54.41   13.26
   4   9   8   68.04   16.95
   4   9   9  424.63   39.92
   4   9   9  474.01   47.10
   4   9  10   37.51   14.87
   4   9  10   28.91   11.05
   4   9  11  368.93   37.35
   4   9  12   32.04   11.89
   4   9  13  211.83   28.90
   4   9  14    9.69    8.28
   4   9  15  161.61   25.96
   4  10 -10   66.48   23.24
   4  10  -9   53.68   21.14
   4  10  -8  117.80   27.37
   4  10  -8  130.44   30.32
   4  10  -7  109.45   25.57
   4  10  -7  125.05   28.10
   4  10  -6  192.92   32.11
   4  10  -6  192.29   33.24
   4  10  -5  104.42   21.94
   4  10  -5   70.40   19.75
   4  10  -4  172.01   27.36
   4  10  -4  132.05   25.15
   4  10  -3    5.29    6.83
   4  10  -3    5.18   10.63
   4  10  -2  375.40   39.51
   4  10  -1   88.22   16.92
   4  10   0  281.40   31.14
   4  10   4  856.14   62.04
   4  10   5    5.08    7.77
   4  10   6  852.19   59.49
   4  10   6  625.04   41.68
   4  10   7    8.75    7.49
   4  10   7   41.62   13.68
   4  10   8  435.94   41.77
   4  10   8  256.36   30.60
   4  10   9   52.16   14.26
   4  10   9   74.05   18.85
   4  10  10  371.05   37.50
   4  10  11   24.40   12.00
   4  10  12  130.01   22.06
   4  10  13   72.03   16.85
   4  10  14  119.38   22.07
   4  11  -9  130.79   28.69
   4  11  -8   11.75   12.03
   4  11  -7  271.20   38.32
   4  11  -7  211.91   36.73
   4  11  -6   -2.38   12.15
   4  11  -5  247.92   35.68
   4  11  -4   44.60   15.85
   4  11  -3  136.51   23.63
   4  11  -2   48.04   14.40
   4  11  -1  162.96   24.07
   4  11   0  100.23   18.01
   4  11   1  285.33   31.60
   4  11   5  266.85   30.50
   4  11   6  424.74   40.13
   4  11   6  350.17   25.35
   4  11   7  158.26   24.80
   4  11   8  289.76   35.63
   4  11   8  273.45   30.98
   4  11   9   87.59   17.31
   4  11  10  187.02   26.12
   4  11  11    7.56    8.28
   4  11  12  151.25   24.04
   4  11  13    1.61    8.25
   4  11  14  199.21   29.74
   4  12  -6   36.95   16.81
   4  12  -5  173.05   30.04
   4  12  -4   22.98   12.88
   4  12  -3  291.82   35.55
   4  12  -2    9.87   10.31
   4  12  -1  310.53   35.02
   4  12   0    8.98    7.39
   4  12   6    1.53    6.62
   4  12   7  596.08   54.20
   4  12  10   21.34   11.46
   4  12  11  120.33   21.65
   4  12  12   45.82   15.19
   4  12  13   69.12   17.76
   4  13  -5   16.66   12.11
   4  13  -4  127.50   25.21
   4  13  -3   93.43   20.66
   4  13  -2   91.14   19.72
   4  13  -1  169.03   25.25
   4  13  12   13.47   10.32
   4  14  -3   14.82   10.46
   4  14  -2  186.21   28.73
   5 -11  -2   97.12   27.34
   5 -11   0   90.39   28.36
   5 -11   0   97.92   19.73
   5 -10  -6  -10.22   11.59
   5 -10  -5   97.53   25.55
   5 -10  -4    2.59   11.18
   5 -10  -3  154.60   31.69
   5 -10  -3  139.94   21.75
   5 -10  -2   13.39   14.20
   5 -10  -2   14.74    8.62
   5 -10  -1  120.27   28.63
   5 -10   0   41.32   20.04
   5 -10   1  163.24   33.80
   5 -10   2   58.01   20.95
   5 -10   2   69.37   16.69
   5 -10   3  162.27   33.18
   5 -10   4   69.11   24.16
   5  -9  -7   97.82   24.91
   5  -9  -6   70.20   21.28
   5  -9  -5  148.06   28.94
   5  -9  -4   59.81   19.37
   5  -9  -3  152.16   28.73
   5  -9  -2   25.80   14.75
   5  -9  -1  162.78   30.95
   5  -9   0   36.35   17.54
   5  -9   0    9.43    7.85
   5  -9   2   36.65   16.12
   5  -9   3  226.26   36.45
   5  -9   4   -7.41   11.70
   5  -9   4    1.83    6.61
   5  -9   7  230.25   32.62
   5  -9   8   -1.94    9.19
   5  -9   9   85.80   23.44
   5  -8  -9   -4.08   14.77
   5  -8  -8  149.02   37.65
   5  -8  -8  195.43   33.28
   5  -8  -7   -3.56   12.88
   5  -8  -7    2.23    9.14
   5  -8  -6  184.14   39.08
   5  -8  -6  194.12   32.44
   5  -8  -6  237.10   32.15
   5  -8  -5    3.04   11.74
   5  -8  -5    2.10    9.93
   5  -8  -5    8.52    9.61
   5  -8  -4  199.23   37.02
   5  -8  -4  211.05   32.08
   5  -8  -3   22.27   12.41
   5  -8  -3   32.47   15.30
   5  -8  -3   10.83    9.02
   5  -8  -2  142.94   26.27
   5  -8  -2  135.86   27.49
   5  -8  -1   54.10   18.29
   5  -8  -1   36.83   14.85
   5  -8  -1   24.02   10.36
   5  -8   0  189.89   31.07
   5  -8   0  185.04   27.35
   5  -8   1   34.30   15.28
   5  -8   1   20.17    9.63
   5  -8   2  193.33   31.81
   5  -8   3  114.26   24.47
   5  -8   4  142.31   19.40
   5  -8   5  178.44   23.39
   5  -8   5  156.34   25.29
   5  -8   6  110.89   20.35
   5  -8   7  177.91   27.20
   5  -8   8  109.81   22.63
   5  -7  -8   79.33   29.57
   5  -7  -8   99.84   24.01
   5  -7  -7   69.06   26.19
   5  -7  -7   79.45   20.68
   5  -7  -7  108.87   23.74
   5  -7  -6  140.19   26.53
   5  -7  -6  161.69   27.59
   5  -7  -5   99.60   28.13
   5  -7  -5  107.33   21.87
   5  -7  -5   90.55   20.36
   5  -7  -4  144.01   30.79
   5  -7  -4  157.72   26.45
   5  -7  -4  166.67   25.98
   5  -7  -3   55.11   15.90
   5  -7  -3   79.86   22.18
   5  -7  -2  233.50   31.29
   5  -7  -2  212.33   33.29
   5  -7  -1   23.27   12.27
   5  -7  -1   29.05   12.44
   5  -7  -1   17.09    5.97
   5  -7  -1   12.02    9.68
   5  -7   0  133.41   23.94
   5  -7   0  124.97   21.36
   5  -7   0  127.60   14.00
   5  -7   0  124.89   20.49
   5  -7   1   35.23    5.61
   5  -7   1   59.32   16.37
   5  -7   1   41.81   11.45
   5  -7   1   54.83    8.57
   5  -7   2  220.34   18.34
   5  -7   2  260.21   29.49
   5  -7   3   21.58    9.47
   5  -7   6  284.14   35.61
   5  -7   6  330.73   33.67
   5  -6 -10    9.68   17.50
   5  -6  -9  204.25   47.98
   5  -6  -9  180.09   30.72
   5  -6  -8    8.12    9.62
   5  -6  -8    2.41   10.95
   5  -6  -7  281.33   36.77
   5  -6  -7  276.88   48.94
   5  -6  -6   -3.32   14.37
   5  -6  -6    7.43    9.15
   5  -6  -6    8.50   10.48
   5  -6  -5  270.72   34.45
   5  -6  -5  247.30   34.56
   5  -6  -4   14.98    8.86
   5  -6  -4   22.40   12.79
   5  -6  -3  217.93   28.77
   5  -6  -3  209.03   34.19
   5  -6  -2   61.17   15.11
   5  -6  -2   98.62   21.29
   5  -6  -2   74.82   17.72
   5  -6  -1  309.23   35.82
   5  -6  -1  392.93   40.50
   5  -6   0   91.32   10.79
   5  -6   1  360.92   36.36
   5  -6   1  381.02   30.40
   5  -6   1  260.77   19.87
   5  -6   1  224.52   17.21
   5  -6   2  141.65   22.56
   5  -6   2   95.77    8.82
   5  -6   2  138.97   20.52
   5  -6   4  111.13   18.55
   5  -6   7   79.89   17.67
   5  -5  -9  108.04   22.39
   5  -5  -9  111.27   27.72
   5  -5  -8   53.59   25.54
   5  -5  -8   99.41   21.90
   5  -5  -8   83.45   24.01
   5  -5  -7  129.43   33.70
   5  -5  -7  115.01   22.35
   5  -5  -6  183.64   27.30
   5  -5  -6  152.73   29.02
   5  -5  -5  426.97   44.05
   5  -5  -5  467.61   58.13
   5  -5  -5  481.45   51.79
   5  -5  -4   20.44   13.56
   5  -5  -4   19.60   10.96
   5  -5  -3  637.15   53.87
   5  -5  -3  692.48   65.09
   5  -5  -2  126.63   20.15
   5  -5  -2  137.05   24.84
   5  -5  -2  149.13   24.36
   5  -5  -1  394.47   38.67
   5  -5  -1  472.24   44.42
   5  -5   0   14.52    8.91
   5  -5   0   28.98   10.54
   5  -5   0   28.14   11.57
   5  -5   1  529.74   43.41
   5  -5   1  552.58   37.83
   5  -5   1  495.09   27.89
   5  -5   2    7.22    3.50
   5  -5   2    7.17    7.34
   5  -5   3  474.49   33.83
   5  -5   4   93.26   12.96
   5  -5   4   76.83   11.51
   5  -5   5  605.81   51.36
   5  -5   5  641.69   51.24
   5  -5   7  183.91   25.34
   5  -5   8   28.65   11.81
   5  -5  12   45.35   15.46
   5  -4  -9   -4.53   16.37
   5  -4  -9   -1.66    7.19
   5  -4  -9    2.92   11.31
   5  -4  -8  262.26   32.30
   5  -4  -8  254.41   40.73
   5  -4  -7    1.58    8.06
   5  -4  -7   -2.58   10.58
   5  -4  -6  381.80   54.07
   5  -4  -6  372.71   39.29
   5  -4  -6  437.80   50.46
   5  -4  -5  312.93   34.64
   5  -4  -5  291.21   44.13
   5  -4  -5  374.65   44.35
   5  -4  -4  565.14   49.72
   5  -4  -4  671.63   65.03
   5  -4  -4  571.88   57.24
   5  -4  -3  223.72   26.92
   5  -4  -3  252.98   35.49
   5  -4  -3  262.66   34.33
   5  -4  -2  666.53   53.32
   5  -4  -2  743.01   63.29
   5  -4  -2  755.61   63.44
   5  -4  -1   48.87   11.19
   5  -4  -1   48.94   14.44
   5  -4   0  473.36   39.72
   5  -4   0  457.44   45.00
   5  -4   1  476.83   41.53
   5  -4   1  468.53   36.59
   5  -4   2  520.65   47.16
   5  -4   3  450.02   31.75
   5  -4   3  440.20   41.91
   5  -4   4  348.29   27.32
   5  -4   5  295.33   26.46
   5  -4   6  140.51   20.69
   5  -4   7  518.42   44.99
   5  -4   7  453.31   39.29
   5  -4   8   50.48   12.60
   5  -4   8   31.99   11.78
   5  -4   9  362.15   40.14
   5  -4   9  380.06   36.62
   5  -4  10   69.78   16.10
   5  -4  12   11.65    9.12
   5  -4  13  214.23   31.37
   5  -3 -11  117.97   31.71
   5  -3 -10  108.13   36.04
   5  -3 -10  121.45   30.23
   5  -3  -9  132.51   38.05
   5  -3  -9  153.71   23.53
   5  -3  -9  174.11   34.57
   5  -3  -8  131.43   21.27
   5  -3  -8  128.08   29.74
   5  -3  -7  129.35   32.34
   5  -3  -7  122.15   20.37
   5  -3  -7  127.75   28.44
   5  -3  -6  275.15   29.78
   5  -3  -6  237.79   41.84
   5  -3  -5  113.63   26.68
   5  -3  -5  112.89   18.24
   5  -3  -5   82.54   21.79
   5  -3  -4  868.95   62.74
   5  -3  -4  835.35   75.96
   5  -3  -3  141.51   19.32
   5  -3  -3   96.26   22.41
   5  -3  -3  125.60   24.01
   5  -3  -2  482.83   39.81
   5  -3  -2  491.84   49.31
   5  -3  -1   53.46   11.05
   5  -3  -1   62.77   15.30
   5  -3  -1   41.82   13.74
   5  -3   0  893.71   60.64
   5  -3   1   44.22   10.08
   5  -3   1   38.74    4.73
   5  -3   1   34.30   12.03
   5  -3   2 1052.88   60.51
   5  -3   2 1051.37   77.14
   5  -3   3    1.04    4.51
   5  -3   3   -1.44    6.23
   5  -3   4  706.72   47.28
   5  -3   4  774.29   49.07
   5  -3   4  748.70   53.48
   5  -3   5   10.71    5.65
   5  -3   5    9.66    6.07
   5  -3   6  618.20   49.54
   5  -3   7  209.12   26.40
   5  -3   7  195.28   22.35
   5  -3   8  305.52   34.06
   5  -3   8  280.41   28.88
   5  -3   9   96.03   16.48
   5  -3   9   93.59   19.48
   5  -3   9  101.61   19.29
   5  -3  10  233.80   32.57
   5  -3  10  241.75   28.05
   5  -3  11   63.94   15.40
   5  -2 -12  -12.77   14.49
   5  -2 -11  156.82   44.14
   5  -2 -11  146.27   32.90
   5  -2 -10   14.23   21.51
   5  -2 -10   -2.93   11.32
   5  -2  -9  353.18   60.23
   5  -2  -9  340.22   48.22
   5  -2  -8   -1.17    4.78
   5  -2  -8    2.75    9.95
   5  -2  -7  357.25   54.33
   5  -2  -7  445.27   52.70
   5  -2  -6   32.69   16.32
   5  -2  -6   28.41    8.88
   5  -2  -6   28.34   15.43
   5  -2  -5  672.79   70.34
   5  -2  -5  715.97   53.36
   5  -2  -5  878.96   75.41
   5  -2  -4   32.22   14.52
   5  -2  -4   30.00    9.04
   5  -2  -4   46.53   16.91
   5  -2  -3  900.79   60.87
   5  -2  -3  845.64   74.85
   5  -2  -2  221.98   22.42
   5  -2  -2  224.72   30.69
   5  -2  -2  231.80   32.71
   5  -2  -1  855.83   56.60
   5  -2  -1  891.37   71.68
   5  -2   0  141.76   15.65
   5  -2   0  109.01   20.95
   5  -2   1  534.87   31.68
   5  -2   1  546.27   37.77
   5  -2   1  503.48   48.15
   5  -2   2  363.65   37.21
   5  -2   2  415.26   26.87
   5  -2   2  390.04   39.57
   5  -2   3  404.91   36.67
   5  -2   3  465.37   31.40
   5  -2   3  470.57   35.66
   5  -2   4  910.22   57.23
   5  -2   4  949.26   62.76
   5  -2   5  494.28   36.31
   5  -2   5  472.85   39.70
   5  -2   6  507.63   42.83
   5  -2   7  227.38   27.97
   5  -2   7  241.25   24.52
   5  -2   7  268.02   28.50
   5  -2   8  381.74   37.78
   5  -2   8  308.21   30.26
   5  -2   9   65.48   13.41
   5  -2   9   69.42   16.95
   5  -2  11   18.46    9.59
   5  -2  12  254.16   30.47
   5  -2  13    4.65    8.20
   5  -1 -11  108.63   38.58
   5  -1  -8  167.82   37.62
   5  -1  -8  166.16   20.24
   5  -1  -7  418.21   57.70
   5  -1  -7  475.54   37.49
   5  -1  -6  262.31   42.06
   5  -1  -6  248.22   24.35
   5  -1  -6  355.22   45.94
   5  -1  -5  399.71   49.93
   5  -1  -5  400.74   32.29
   5  -1  -5  467.22   52.74
   5  -1  -4   86.55   12.34
   5  -1  -4   89.65   21.92
   5  -1  -3  691.27   47.23
   5  -1  -3  750.59   68.23
   5  -1  -2   39.33    7.96
   5  -1  -1 1127.72   68.27
   5  -1  -1 1086.94   79.31
   5  -1  -1 1211.27   88.30
   5  -1   0   11.42    4.42
   5  -1   0    7.24    4.92
   5  -1   0    5.14    7.79
   5  -1   1  487.88   29.52
   5  -1   1  476.93   46.20
   5  -1   1  477.30   34.73
   5  -1   1  431.58   43.95
   5  -1   2    9.26    7.90
   5  -1   2    9.95    3.65
   5  -1   2   11.35    2.98
   5  -1   3 1454.81   83.44
   5  -1   4    2.54    3.36
   5  -1   4    1.23    3.14
   5  -1   4   -0.88    4.65
   5  -1   4    6.95    6.58
   5  -1   5 1136.47   75.42
   5  -1   6   74.19   14.72
   5  -1   7  919.31   62.07
   5  -1   8   71.51   13.05
   5  -1   8   56.95   12.64
   5  -1   9  575.93   45.54
   5  -1  10   83.95   19.88
   5  -1  10   72.75   14.52
   5  -1  10   66.24   15.30
   5  -1  11  111.59   23.14
   5  -1  11  135.21   20.03
   5  -1  12   20.38    9.53
   5  -1  13  106.08   19.45
   5  -1  14   80.93   17.17
   5   0 -11    9.38   15.71
   5   0  -9   42.65   21.31
   5   0  -8  753.02   85.90
   5   0  -8  821.60   58.22
   5   0  -7   75.07   24.55
   5   0  -7   83.93   12.10
   5   0  -6  561.69   65.38
   5   0  -6  677.41   44.09
   5   0  -5   58.10   19.15
   5   0  -4  377.72   26.81
   5   0  -3  398.18   27.55
   5   0  -3  469.95   51.76
   5   0  -2  507.93   32.99
   5   0  -2  482.15   47.99
   5   0  -2  549.43   55.33
   5   0  -1  561.70   57.07
   5   0  -1  592.79   36.92
   5   0  -1  532.91   47.78
   5   0  -1  552.59   55.05
   5   0   0  346.85   40.26
   5   0   0  360.06   32.58
   5   0   1  838.04   66.82
   5   0   1  772.55   53.86
   5   0   1  876.11   49.63
   5   0   2  987.70   73.97
   5   0   2 1165.41   62.94
   5   0   2  967.13   60.81
   5   0   2 1134.28   65.32
   5   0   3  651.02   50.55
   5   0   3  726.65   45.27
   5   0   3  708.28   48.13
   5   0   3  748.22   58.31
   5   0   4  401.02   30.92
   5   0   4  401.76   29.99
   5   0   4  397.84   38.98
   5   0   5  773.82   51.97
   5   0   5  821.82   57.42
   5   0   5  782.06   60.36
   5   0   6  276.92   25.30
   5   0   6  269.22   29.54
   5   0   7  918.05   65.52
   5   0   8  191.04   26.02
   5   0   8  199.09   22.15
   5   0   8  194.18   22.86
   5   0   9  493.96   47.04
   5   0  10   44.63   15.28
   5   0  10   47.40   11.86
   5   0  10   68.36   14.29
   5   0  11  284.88   36.31
   5   0  11  214.18   26.25
   5   0  12   10.51    6.98
   5   0  13  197.66   26.23
   5   0  15  171.83   26.42
   5   1 -11   62.77   31.15
   5   1 -11   71.73   28.95
   5   1  -9  121.79   34.02
   5   1  -9  118.42   15.12
   5   1  -8  712.76   55.10
   5   1  -8  526.88   39.17
   5   1  -7  256.89   28.66
   5   1  -5   35.29   16.22
   5   1  -5   25.94    4.76
   5   1  -4  836.89   82.38
   5   1  -4  913.19   78.04
   5   1  -3    2.68    9.70
   5   1  -3   -1.98    8.57
   5   1  -2  847.86   77.74
   5   1  -2  817.54   68.51
   5   1  -2  944.01   79.18
   5   1  -1   70.36   19.01
   5   1  -1   93.64   16.75
   5   1   0 1036.48   57.91
   5   1   0 1062.77   82.73
   5   1   0 1053.53   71.24
   5   1   0 1054.34   57.90
   5   1   1   31.06    5.94
   5   1   1   12.62    8.77
   5   1   1   35.36    8.16
   5   1   1   37.47    5.77
   5   1   2 1102.33   62.35
   5   1   2  953.41   72.10
   5   1   2  990.04   61.70
   5   1   2 1149.07   79.11
   5   1   3   16.82    6.39
   5   1   3   14.64    4.93
   5   1   3   15.84    3.56
   5   1   3   11.37    7.81
   5   1   4 1298.58   80.80
   5   1   4 1393.41   79.44
   5   1   4 1292.80   81.85
   5   1   4 1314.64   90.13
   5   1   5  270.80   23.94
   5   1   5  266.27   29.70
   5   1   6  718.89   50.29
   5   1   6  738.09   54.75
   5   1   6  733.19   56.28
   5   1   7   95.94   16.69
   5   1   7   77.23   12.97
   5   1   8  540.05   48.78
   5   1   8  578.79   44.58
   5   1   9  207.94   23.31
   5   1  10  348.27   39.53
   5   1  11  143.21   25.74
   5   1  12  126.18   25.88
   5   2 -11  122.58   38.66
   5   2 -11  126.27   36.76
   5   2 -10    4.44   14.87
   5   2 -10    8.00   13.40
   5   2  -9  363.05   59.44
   5   2  -9  413.26   47.24
   5   2  -8    3.91   11.95
   5   2  -7  450.79   64.55
   5   2  -7  503.68   63.87
   5   2  -6  206.79   36.22
   5   2  -5  846.80   83.17
   5   2  -5 1081.89   71.01
   5   2  -4  239.43   40.77
   5   2  -4  322.37   41.37
   5   2  -3 1059.53   91.61
   5   2  -3  962.27   80.29
   5   2  -2  466.93   54.35
   5   2  -2  519.49   49.15
   5   2  -1  495.25   52.32
   5   2  -1  439.77   42.56
   5   2   0  542.34   52.69
   5   2   0  577.83   45.46
   5   2   0  583.68   56.54
   5   2   1  336.72   35.34
   5   2   1  292.23   19.72
   5   2   1  307.40   27.58
   5   2   1  361.63   39.07
   5   2   2  539.52   45.12
   5   2   2  551.34   34.69
   5   2   2  500.13   36.28
   5   2   2  532.54   48.58
   5   2   2  511.74   35.71
   5   2   3  415.80   30.65
   5   2   3  412.99   35.59
   5   2   3  404.62   30.17
   5   2   3  391.84   27.47
   5   2   3  410.30   39.75
   5   2   4  851.80   56.09
   5   2   4  812.14   55.26
   5   2   4  835.60   63.17
   5   2   5  385.42   30.83
   5   2   5  373.17   32.65
   5   2   5  409.99   37.64
   5   2   6  434.42   33.29
   5   2   6  371.17   35.02
   5   2   6  409.67   37.16
   5   2   7   61.48   13.94
   5   2   7   88.32   13.29
   5   2   7   74.32   13.80
   5   2   8  857.33   59.80
   5   2   8  888.96   66.68
   5   2   9   50.63   14.47
   5   2   9   37.40    9.93
   5   2   9   33.30    9.06
   5   2  10  634.96   56.69
   5   2  10  626.74   49.17
   5   2  11    1.92    9.10
   5   2  12  356.31   43.01
   5   3 -11  106.66   36.16
   5   3 -11   81.48   29.09
   5   3 -10   57.19   25.75
   5   3 -10   83.58   29.00
   5   3  -9  137.57   37.21
   5   3  -9  114.32   31.91
   5   3  -9  169.71   30.07
   5   3  -8   70.99   26.48
   5   3  -8  140.98   26.36
   5   3  -8  129.80   32.18
   5   3  -7  215.89   43.81
   5   3  -7  335.30   38.36
   5   3  -7  279.71   45.14
   5   3  -6  101.49   29.22
   5   3  -6  109.71   20.61
   5   3  -5 1111.92   95.38
   5   3  -5 1149.91   80.49
   5   3  -4   49.25   18.03
   5   3  -3 1581.70  125.64
   5   3  -3 1705.30  118.24
   5   3  -2   24.28   13.31
   5   3  -2   17.23    9.76
   5   3  -1 1485.55  106.18
   5   3  -1 1368.90   94.98
   5   3   0   66.62   16.46
   5   3   0   71.17   13.69
   5   3   1  372.07   38.86
   5   3   1  400.09   33.79
   5   3   1  448.22   44.98
   5   3   2   -1.93    4.31
   5   3   2   -1.25    5.41
   5   3   2    0.42    2.09
   5   3   2    0.69    3.29
   5   3   2    3.19    6.55
   5   3   3  897.85   56.38
   5   3   3  886.31   61.74
   5   3   3  918.31   55.57
   5   3   3  811.22   53.41
   5   3   3  881.71   66.60
   5   3   4    3.49    3.78
   5   3   4    9.51    4.70
   5   3   4    8.54    4.99
   5   3   4   10.34    8.10
   5   3   5 1251.21   73.84
   5   3   5 1104.91   74.77
   5   3   5 1138.79   79.27
   5   3   6  147.07   17.29
   5   3   6  143.04   19.40
   5   3   7  949.44   61.73
   5   3   7  864.77   65.70
   5   3   8  275.97   27.41
   5   3   8  336.66   34.05
   5   3   9  726.31   60.22
   5   3   9  752.25   53.98
   5   3   9  698.65   50.20
   5   3  10   76.77   18.39
   5   3  10   71.46   14.03
   5   3  11  408.81   45.79
   5   3  11  434.49   39.52
   5   3  12   83.74   20.71
   5   3  12   88.42   16.69
   5   4 -11   13.59   17.52
   5   4 -10  302.84   56.49
   5   4 -10  317.80   53.92
   5   4  -9   37.25   22.02
   5   4  -9   48.29   22.24
   5   4  -8  196.52   42.35
   5   4  -8  200.60   33.56
   5   4  -8  256.53   44.78
   5   4  -7   22.19   16.79
   5   4  -7   23.00   12.15
   5   4  -7    6.42   10.78
   5   4  -6  423.86   59.16
   5   4  -6  478.56   48.38
   5   4  -6  483.54   58.67
   5   4  -5  160.79   35.10
   5   4  -5  131.26   28.12
   5   4  -4  646.81   65.85
   5   4  -4  769.48   60.09
   5   4  -3  614.58   58.70
   5   4  -2  835.00   75.16
   5   4  -2  840.93   68.90
   5   4  -1  147.59   25.88
   5   4  -1  174.84   24.09
   5   4   0  827.11   68.22
   5   4   0  886.71   63.41
   5   4   1  713.31   57.46
   5   4   1  677.15   50.65
   5   4   2  224.25   17.47
   5   4   2  190.15   24.40
   5   4   2  193.93   20.45
   5   4   2  238.49   30.23
   5   4   2  228.02   21.21
   5   4   3  505.21   41.11
   5   4   3  498.12   35.24
   5   4   3  503.20   35.36
   5   4   3  514.22   45.83
   5   4   3  447.97   36.14
   5   4   4  763.13   53.60
   5   4   4  866.89   55.08
   5   4   4  756.55   59.90
   5   4   5  340.76   29.17
   5   4   5  348.19   30.91
   5   4   5  301.58   31.13
   5   4   6  327.27   32.04
   5   4   6  330.69   31.43
   5   4   7  822.32   57.36
   5   4   7  797.12   61.87
   5   4   7  874.19   58.68
   5   4   8   34.36   11.54
   5   4   8   33.52    8.70
   5   4   9  987.38   69.05
   5   4   9 1091.78   78.06
   5   4   9 1004.75   65.07
   5   4  10  141.50   19.66
   5   4  10  144.36   24.92
   5   4  11  658.22   60.54
   5   4  12   42.13   16.68
   5   4  14    9.11    8.82
   5   4  15  268.74   32.89
   5   5 -11   47.37   24.39
   5   5 -10  177.35   42.78
   5   5  -9   39.34   21.60
   5   5  -8  242.83   46.13
   5   5  -8  215.40   36.20
   5   5  -8  263.59   45.41
   5   5  -7   28.19   16.73
   5   5  -7   25.57   14.61
   5   5  -7   16.26   14.10
   5   5  -6  232.73   34.70
   5   5  -6  269.11   44.14
   5   5  -6  298.04   44.57
   5   5  -5   26.71   15.97
   5   5  -4  826.34   78.90
   5   5  -4  813.92   74.28
   5   5  -3    8.15    9.66
   5   5  -2  878.44   70.91
   5   5  -1   29.50   10.39
   5   5   0  357.79   38.84
   5   5   0  352.69   34.70
   5   5   1  170.14   23.83
   5   5   1  166.94   20.91
   5   5   2 1328.51   76.00
   5   5   2 1367.92   89.33
   5   5   2 1296.39   82.64
   5   5   3  128.47   14.48
   5   5   3  113.23   17.29
   5   5   3  106.55   14.24
   5   5   3  156.77   22.73
   5   5   3  135.18   16.91
   5   5   4 1231.40   76.12
   5   5   4 1080.65   81.02
   5   5   4 1245.56   76.48
   5   5   5   17.80    6.73
   5   5   5   19.46    7.60
   5   5   6  722.81   51.17
   5   5   6  729.90   54.72
   5   5   6  665.32   51.41
   5   5   7  101.92   17.75
   5   5   7  102.65   15.33
   5   5   7   96.41   14.33
   5   5   8  585.46   44.22
   5   5   8  532.81   48.34
   5   5   8  516.74   40.22
   5   5   9  352.52   38.30
   5   5  10  654.64   59.23
   5   5  11   67.20   18.64
   5   5  12  440.76   49.62
   5   5  13  211.77   27.44
   5   5  14  153.28   23.71
   5   5  15  159.45   24.74
   5   6 -10   38.97   21.40
   5   6  -9  356.81   55.41
   5   6  -8   17.54   16.63
   5   6  -7  277.32   45.72
   5   6  -7  223.11   36.67
   5   6  -6    2.36   12.93
   5   6  -6   39.88   18.29
   5   6  -6    8.90   12.18
   5   6  -5  169.19   32.60
   5   6  -5  186.06   33.74
   5   6  -4  283.40   40.97
   5   6  -4  279.45   38.72
   5   6  -4  235.84   33.77
   5   6  -3  405.11   48.05
   5   6  -3  412.98   45.86
   5   6  -2  276.47   34.42
   5   6  -1  278.82   32.32
   5   6   0  319.31   33.01
   5   6   1  229.99   28.77
   5   6   1  287.03   28.50
   5   6   2  874.74   54.48
   5   6   2  924.59   66.65
   5   6   2  923.18   61.94
   5   6   3  195.68   19.34
   5   6   3  197.61   20.92
   5   6   3  190.45   25.87
   5   6   4  669.86   46.90
   5   6   4  633.36   52.35
   5   6   4  601.34   46.84
   5   6   5  234.24   24.87
   5   6   5  220.23   24.52
   5   6   5  213.88   23.67
   5   6   6  417.89   37.82
   5   6   6  509.59   42.37
   5   6   6  472.09   38.09
   5   6   7  132.17   17.96
   5   6   7  110.67   19.31
   5   6   8  654.00   55.21
   5   6   8  628.92   44.03
   5   6   9   30.80   12.69
   5   6  10  523.29   51.80
   5   6  11    2.03    8.78
   5   6  11   11.57    8.44
   5   6  12  383.06   46.25
   5   6  12  366.36   37.00
   5   6  13    8.72    8.20
   5   6  14  301.27   34.74
   5   6  15    4.98    9.35
   5   7 -10   40.06   22.36
   5   7  -9  208.36   41.71
   5   7  -9  174.45   38.53
   5   7  -8   55.95   22.68
   5   7  -7  268.36   43.05
   5   7  -7  125.36   29.43
   5   7  -6   28.71   16.24
   5   7  -6   28.00   16.01
   5   7  -5  447.86   53.87
   5   7  -4    4.84    9.93
   5   7  -4   15.52   12.13
   5   7  -3  574.41   56.38
   5   7  -3  467.38   50.57
   5   7  -2   11.82    8.08
   5   7  -2   -5.28    7.22
   5   7  -1  510.86   47.26
   5   7   0   12.14    7.40
   5   7   1  839.05   61.39
   5   7   2    1.05    4.96
   5   7   3 1156.95   73.62
   5   7   3 1236.13   77.56
   5   7   4   47.85   11.41
   5   7   4   81.15   13.08
   5   7   4   49.78   12.81
   5   7   5 1265.24   79.31
   5   7   5 1174.67   78.36
   5   7   5 1087.85   76.26
   5   7   6   58.08   13.77
   5   7   6   53.36   10.97
   5   7   7  540.81   47.02
   5   7   7  483.26   37.22
   5   7   8  114.41   21.14
   5   7   9  230.66   31.79
   5   7   9  243.28   19.79
   5   7  10  277.26   28.72
   5   7  10  241.47   33.12
   5   7  10  190.31   18.14
   5   7  11  165.23   28.56
   5   7  12  192.54   25.53
   5   7  13  141.22   22.63
   5   7  14  105.13   21.01
   5   7  15   74.48   18.32
   5   8 -10  112.93   32.59
   5   8  -9    3.27   13.42
   5   8  -9   25.54   17.99
   5   8  -8  211.02   39.52
   5   8  -8  221.81   41.62
   5   8  -7   23.38   15.05
   5   8  -7   63.10   24.46
   5   8  -6  355.07   46.95
   5   8  -6  233.05   40.19
   5   8  -5  146.80   28.89
   5   8  -4  385.07   45.42
   5   8  -4  282.53   41.55
   5   8  -3  161.00   28.24
   5   8  -2  323.54   39.04
   5   8  -2  326.61   38.07
   5   8  -1  525.01   49.88
   5   8  -1  504.21   47.54
   5   8   0  395.16   38.95
   5   8   1  272.29   29.75
   5   8   2  293.94   29.68
   5   8   3  715.65   53.27
   5   8   3  698.82   49.42
   5   8   4  382.14   32.54
   5   8   4  312.52   33.60
   5   8   5 1085.01   73.04
   5   8   5 1034.89   72.11
   5   8   6  218.01   26.41
   5   8   6  204.13   22.04
   5   8   7  565.63   48.97
   5   8   7  528.04   38.52
   5   8   8   57.93   13.28
   5   8   8   49.13   14.07
   5   8   9  602.49   48.29
   5   8   9  527.28   52.40
   5   8   9  560.07   35.26
   5   8  10   -1.97    8.52
   5   8  10   -2.65    9.06
   5   8  11  305.42   34.17
   5   8  11  352.12   43.07
   5   8  12    1.47    8.28
   5   8  13  242.85   30.24
   5   8  14    8.18    8.38
   5   9  -9    9.26   13.35
   5   9  -8  200.26   38.08
   5   9  -8  168.89   36.59
   5   9  -7   27.84   17.06
   5   9  -7   21.39   15.68
   5   9  -6  271.67   41.60
   5   9  -6  363.54   48.36
   5   9  -5   38.95   16.39
   5   9  -5   37.52   16.84
   5   9  -5   22.44   17.23
   5   9  -4  338.58   42.58
   5   9  -3    2.05    6.88
   5   9  -2 1006.48   79.59
   5   9  -1   12.15    9.21
   5   9   0  600.81   51.40
   5   9   1    5.24    6.21
   5   9   2  485.66   42.39
   5   9   4  826.18   58.92
   5   9   5   71.21   14.00
   5   9   6  777.46   59.23
   5   9   6  736.21   52.31
   5   9   7  249.16   28.93
   5   9   7  141.48   21.72
   5   9   8  625.73   53.35
   5   9   8  595.74   35.57
   5   9   9  167.25   23.83
   5   9   9  178.26   27.89
   5   9  10  341.84   35.29
   5   9  10  334.31   40.88
   5   9  11  202.16   27.53
   5   9  12   90.99   18.66
   5   9  13  183.99   26.92
   5   9  14   92.71   19.85
   5  10  -8   27.97   17.16
   5  10  -7  148.53   31.79
   5  10  -7  203.76   36.72
   5  10  -6   25.01   14.20
   5  10  -6   51.36   18.92
   5  10  -5  123.08   26.39
   5  10  -4  128.56   25.83
   5  10  -4  137.06   26.87
   5  10  -3  269.92   36.37
   5  10   1   44.19   13.41
   5  10   2  286.30   31.21
   5  10   4  318.56   31.32
   5  10   5   26.93    9.34
   5  10   5   38.50   11.25
   5  10   6  585.62   49.21
   5  10   6  533.26   40.87
   5  10   7    8.15    8.59
   5  10   7   26.05   11.90
   5  10   7   29.72    6.86
   5  10   8  614.93   53.52
   5  10   8  500.01   46.68
   5  10   9   12.82    9.56
   5  10   9   14.93   10.84
   5  10  10  531.33   51.89
   5  10  10  352.58   38.67
   5  10  11    4.52    8.24
   5  10  12  197.20   27.34
   5  10  13    3.27    8.06
   5  10  14  143.67   24.95
   5  11  -7  120.18   27.76
   5  11  -6   14.62   12.91
   5  11  -6   10.56   13.03
   5  11  -5  235.48   36.15
   5  11  -5  197.32   34.06
   5  11  -4    2.18    9.43
   5  11  -3  282.79   36.23
   5  11  -2   -1.78    6.88
   5  11   5  188.00   23.25
   5  11   5  230.40   26.89
   5  11   6  104.73   19.68
   5  11   6   96.42   13.86
   5  11   7  208.53   28.52
   5  11   8  107.56   20.04
   5  11   8  152.28   25.17
   5  11   9  233.73   29.73
   5  11  10   49.81   15.84
   5  11  11  173.01   26.49
   5  11  12   75.62   18.25
   5  11  13   57.66   16.66
   5  12  -5   93.62   23.34
   5  12  -4  188.07   31.17
   5  12  -3  111.87   22.85
   5  12  -2  135.48   23.93
   5  12  -1  167.61   25.64
[truncated: 87,252 more chars]
