# Supplementary material for: Crystal structure of bis­(acetato-κ2 O,O′)di­aqua­[1-(pyridin-2-yl­methyl­idene-κN)-2-(pyridin-2-yl-κN)hydrazine-κN 1]terbium(III) nitrate monohydrate
Source: Acta Crystallogr E Crystallogr Commun. 2017 Jul 7;73(Pt 8):1121–4. doi: 10.1107/S2056989017009653 (PMC5598831; doi:10.1107/S2056989017009653)
Supplement: Supplementary file 2 [file e-73-01121-Isup2.hkl]

#
# h,k,l, Fc-squared, Fo-squared, sigma(Fo-squared), status flag
#
data_I
_shelx_title ' mtb_a.res in P-1'
_shelx_refln_list_code          4
_shelx_F_calc_maximum      186.33
_exptl_crystal_F_000       584.00
_reflns_d_resolution_high  0.7078

loop_
 _space_group_symop_operation_xyz
 'x, y, z'
 '-x, -y, -z'

_cell_length_a     7.9184
_cell_length_b    11.7686
_cell_length_c    12.5196
_cell_angle_alpha  78.981
_cell_angle_beta   73.965
_cell_angle_gamma  72.222

_shelx_F_squared_multiplier     1.000

loop_
 _refln_index_h
 _refln_index_k
 _refln_index_l
 _refln_F_squared_calc
 _refln_F_squared_meas
 _refln_F_squared_sigma
 _refln_observed_status
   2   0   0       1847.71       1990.02        68.35 o
   3   0   0       1600.51       1722.26        75.40 o
   4   0   0       3166.57       3107.14       152.28 o
   5   0   0       1348.12       1514.57        68.81 o
   6   0   0       1572.04       1654.56        59.53 o
   7   0   0       2273.19       2473.25        99.56 o
   8   0   0        397.32        463.14        46.00 o
   9   0   0         83.51         28.66        55.39 o
  10   0   0         41.47         40.78        58.79 o
  -9   1   0        484.02        590.39        97.36 o
  -8   1   0       1441.34       1418.16        98.69 o
  -7   1   0       1160.37       1200.57        54.38 o
  -6   1   0        206.99        217.43        17.68 o
  -5   1   0         37.92         36.73        10.93 o
  -4   1   0        225.05        206.88        14.11 o
  -3   1   0       6448.51       6725.56       196.57 o
  -2   1   0       1831.33       1718.15        64.49 o
   2   1   0       3039.44       3387.62       104.01 o
   3   1   0       4271.76       4280.31       139.22 o
   4   1   0       4073.85       4227.71       160.56 o
   5   1   0       4390.77       4326.12       109.92 o
   6   1   0       3591.34       3335.39       120.92 o
   7   1   0        678.05        657.97        36.74 o
   8   1   0         63.54         49.50        19.79 o
   9   1   0        119.75        146.36        71.12 o
  10   1   0        312.65        275.55        95.93 o
  -9   2   0        481.42        503.00       133.43 o
  -8   2   0        498.38        539.22       123.69 o
  -7   2   0        110.80         74.26        20.72 o
  -6   2   0          6.33          7.36        11.83 o
  -5   2   0        525.64        528.00        65.54 o
  -4   2   0       1536.44       1442.86        59.42 o
  -3   2   0      10127.02       7562.55      1732.40 o
  -2   2   0       7381.88       6762.93       207.87 o
  -1   2   0       9438.94       7072.35      1029.87 o
   2   2   0      34719.57      37338.30       802.80 o
   3   2   0      22515.62      22416.13       546.37 o
   4   2   0      11629.25      11687.22       491.71 o
   5   2   0       2250.57       2464.69        79.56 o
   6   2   0        575.42        583.65        34.77 o
   7   2   0        391.01        444.67        55.52 o
   8   2   0        704.18        694.53        40.57 o
   9   2   0        896.67        841.27        89.99 o
  10   2   0        400.57        442.80       119.47 o
  -8   3   0          3.11        -11.97        34.54 o
  -7   3   0         78.54         68.20        18.25 o
  -6   3   0       2271.58       2287.15       127.88 o
  -5   3   0       3736.71       3576.81       242.69 o
  -4   3   0       2505.41       1772.34       428.03 o
  -3   3   0        644.31        530.74        30.51 o
  -2   3   0          8.06          6.22         5.45 o
  -1   3   0        857.88        956.29        79.08 o
   0   3   0        146.44        123.13        35.25 o
   1   3   0       7419.84       6853.70       374.09 o
   2   3   0       5179.63       5719.88       357.92 o
   3   3   0      14948.50      15906.74       352.04 o
   4   3   0        430.65        471.60        29.15 o
   5   3   0        272.31        302.07        27.03 o
   6   3   0        806.04        853.18        43.12 o
   7   3   0       1064.89       1128.88        55.92 o
   8   3   0       1021.39       1001.34        64.51 o
   9   3   0       1130.88       1108.01       105.57 o
  -8   4   0        134.89        140.91        55.49 o
  -7   4   0       1041.25       1059.60        91.84 o
  -6   4   0       2847.12       2783.75       228.83 o
  -5   4   0       1707.92       1797.37        99.00 o
  -4   4   0       1285.75       1263.19        64.64 o
  -3   4   0        655.38        650.85        36.51 o
  -2   4   0         36.32         18.68        12.93 o
  -1   4   0       1614.57       1412.51        72.26 o
   0   4   0       6605.28       6596.51       274.64 o
   1   4   0      10123.72       9876.53       244.20 o
   2   4   0       3645.81       3295.83       243.61 o
   3   4   0        276.54        278.51        18.70 o
   4   4   0       1259.42       1259.16        59.76 o
   5   4   0       3510.08       3583.83       115.94 o
   6   4   0       3994.25       4292.32       150.37 o
   7   4   0       1564.94       1647.24        72.96 o
   8   4   0       1313.13       1331.43        63.50 o
   9   4   0        248.07        273.37        59.26 o
  10   4   0          6.48         12.13        49.79 o
  -8   5   0        381.90        400.34       101.86 o
  -7   5   0        915.93        942.19       112.64 o
  -6   5   0        437.41        474.27        47.46 o
  -5   5   0        102.39         88.55        21.22 o
  -4   5   0         73.20         57.82        18.75 o
  -3   5   0       1973.22       2000.62       157.18 o
  -2   5   0       5794.49       5638.01       168.31 o
  -1   5   0       6510.77       5774.17       170.82 o
   0   5   0      10088.74       9979.81       394.86 o
   1   5   0         76.92         81.62        10.65 o
   2   5   0       2969.99       2769.61       206.31 o
   3   5   0       3554.63       3302.59       189.68 o
   4   5   0       1664.47       1596.97        56.09 o
   5   5   0       1545.36       1573.90        62.32 o
   6   5   0       1731.66       1830.31        76.29 o
   7   5   0        802.37        792.52        45.39 o
   8   5   0        103.17         75.21        20.00 o
   9   5   0         64.59         67.44        26.00 o
  10   5   0        325.78        310.81       104.58 o
  -7   6   0         70.88         84.69        43.82 o
  -6   6   0         24.63         -0.60        19.93 o
  -5   6   0        348.19        352.04        37.97 o
  -4   6   0       1886.27       1722.05       100.35 o
  -3   6   0       4069.71       4077.81       322.92 o
  -2   6   0       6395.84       6443.74       198.29 o
  -1   6   0       2570.60       2624.48        82.83 o
   0   6   0        653.98        761.40        42.52 o
   1   6   0        852.52        800.25        37.38 o
   2   6   0       3648.45       3570.90       121.44 o
   3   6   0       4971.86       4691.83       203.95 o
   4   6   0       3204.92       3068.88        97.82 o
   5   6   0       1285.12       1303.65        54.97 o
   6   6   0        191.93        199.15        22.64 o
   7   6   0        132.15        117.83        23.06 o
   8   6   0        552.74        614.83        50.00 o
   9   6   0        707.85        691.97        71.06 o
  10   6   0        375.20        437.67        69.41 o
  -7   7   0         43.54         52.31        39.62 o
  -6   7   0        265.02        319.86        80.44 o
  -5   7   0        478.59        506.19        35.07 o
  -4   7   0       2459.56       2343.90        81.84 o
  -3   7   0       2865.51       2845.06       200.24 o
  -2   7   0        887.57        838.26        69.52 o
  -1   7   0         67.80         63.41        13.67 o
   0   7   0       4416.28       4377.85       130.14 o
   1   7   0       3869.27       3809.54       105.93 o
   2   7   0       5346.82       5107.87       194.45 o
   3   7   0       3798.23       3629.53       181.00 o
   4   7   0        573.55        583.79        31.69 o
   5   7   0         73.14         44.94        11.77 o
   6   7   0        855.55        918.42        42.75 o
   7   7   0        939.10        753.36        71.03 o
   8   7   0       1008.82       1049.09        84.29 o
   9   7   0        691.61        645.88       122.26 o
  10   7   0         83.71         72.36        44.38 o
  -6   8   0        697.15        781.99       128.47 o
  -5   8   0        643.80        703.48        66.89 o
  -4   8   0        317.89        301.22        24.01 o
  -3   8   0         59.21         49.49        16.82 o
  -2   8   0        441.50        408.71        29.84 o
  -1   8   0       2121.37       2251.80        91.50 o
   0   8   0       4030.49       4415.10       170.85 o
   1   8   0       5919.01       6175.90       199.82 o
   2   8   0       4130.32       4100.75       129.77 o
   3   8   0        621.29        618.54        43.08 o
   4   8   0        115.80         92.48        18.89 o
   5   8   0       1738.93       1664.77        70.83 o
   6   8   0       1929.28       1942.27        77.75 o
   7   8   0        969.33        977.16        62.87 o
   8   8   0        550.40        542.20        66.01 o
   9   8   0         98.36         82.30        27.06 o
  10   8   0          2.02         14.81        40.50 o
  -6   9   0        263.32        380.72        61.46 o
  -5   9   0        102.67         71.05        53.87 o
  -4   9   0         89.21         89.33        23.33 o
  -3   9   0        179.57        220.35        25.48 o
  -2   9   0        919.11        963.79        58.03 o
  -1   9   0       2275.44       2020.84       120.34 o
   0   9   0       2772.29       2969.14        94.59 o
   1   9   0       1173.34       1213.14        61.09 o
   2   9   0        242.87        280.61        24.03 o
   3   9   0        825.17        856.22        46.86 o
   4   9   0       2013.23       1961.73        89.79 o
   5   9   0       2416.79       2213.68        81.74 o
   6   9   0       1724.72       1555.25        80.28 o
   7   9   0        527.27        433.99        87.20 o
   8   9   0         32.48         -8.82        22.69 o
   9   9   0         43.77         17.31        24.19 o
  -6  10   0         10.35         44.10        52.23 o
  -5  10   0        134.49        165.37        80.20 o
  -4  10   0        566.14        794.12       146.44 o
  -3  10   0        994.62       1039.40        54.82 o
  -2  10   0        626.00        625.70        65.57 o
  -1  10   0       1975.66       1913.85       123.00 o
   0  10   0        116.65        132.16        27.89 o
   1  10   0        392.01        361.06        31.72 o
   2  10   0       1182.23       1281.78        60.54 o
   3  10   0       3633.37       3703.59       123.68 o
   4  10   0       1216.03       1130.98        68.12 o
   5  10   0       1137.20       1191.37        76.42 o
   6  10   0        669.55        581.07        46.02 o
   7  10   0          0.80         -4.52        25.48 o
   8  10   0         73.47         36.17        27.58 o
   9  10   0        389.41        375.85        88.09 o
  -5  11   0        297.91        382.59        64.82 o
  -4  11   0        539.99        720.20       149.12 o
  -3  11   0        362.88        302.79        51.78 o
  -2  11   0        249.17        274.76        34.28 o
  -1  11   0         73.08         44.42        16.36 o
   0  11   0        281.27        299.99        31.61 o
   1  11   0        719.43        818.94        55.68 o
   2  11   0       3094.46       3328.55       124.15 o
   3  11   0       1154.25       1106.91        59.65 o
   4  11   0        373.03        439.63        43.23 o
   5  11   0        124.04        110.99        23.30 o
   6  11   0         60.24         57.39        20.11 o
   7  11   0        369.57        263.25        74.12 o
   8  11   0        426.02        358.12        81.08 o
   9  11   0        543.47        117.22        73.64 o
  -3  12   0         36.66         26.17        56.59 o
  -2  12   0         57.94         61.65        36.22 o
  -1  12   0        945.10        986.58        69.95 o
   0  12   0        723.69        804.41        58.95 o
   1  12   0       1172.28       1306.12        78.26 o
   2  12   0        805.65        793.53        54.76 o
   3  12   0         46.87         71.14        18.00 o
   4  12   0         29.67         34.43        19.75 o
   5  12   0        329.64        335.90        52.43 o
   6  12   0        614.47        624.86        86.13 o
   7  12   0        612.43        637.59       106.30 o
  -2  13   0        401.05        410.51       120.15 o
  -1  13   0        635.94        700.87        61.55 o
   0  13   0        593.54        678.80        92.91 o
   1  13   0        404.36        383.08        41.24 o
   2  13   0         14.92         25.88        26.77 o
   3  13   0         67.86         31.78        42.10 o
   4  13   0        797.53        701.27       109.28 o
   5  13   0        783.55        757.90        77.52 o
   6  13   0        478.11        257.90        95.53 o
   7  13   0        119.86         42.54        67.20 o
   0  14   0         77.22        111.30        69.92 o
   1  14   0         21.41         24.36        38.43 o
   2  14   0        186.54        215.62        60.27 o
   3  14   0        587.29        711.11       113.80 o
   4  14   0        632.59        523.55       304.77 o
   5  14   0        480.22        532.37        97.93 o
   2  15   0        465.53        620.14       134.03 o
   3  15   0        520.58        526.61        90.81 o
   4  15   0        136.38        146.72        60.59 o
   5  15   0         24.83         24.73        37.42 o
  -4 -15   1        360.04        378.81        95.89 o
  -2 -15   1         32.64         66.20        60.43 o
  -1 -15   1        281.31         30.94        76.28 o
  -5 -14   1        143.88        215.62        46.17 o
  -4 -14   1          5.56          8.08        38.26 o
  -3 -14   1        101.63         36.64        39.15 o
  -2 -14   1        414.75        307.40       124.77 o
  -1 -14   1        820.25       1117.38       172.46 o
   0 -14   1        400.00        444.29       117.87 o
  -5 -13   1          2.87         -0.53        21.56 o
  -4 -13   1        549.94        548.16       150.48 o
  -3 -13   1        488.09        628.47       111.06 o
  -2 -13   1        916.81       1044.30        81.90 o
  -1 -13   1        760.57        818.90        98.34 o
   0 -13   1        171.17        243.09        31.76 o
   1 -13   1          2.44        -16.34        35.28 o
   2 -13   1        185.94        338.67       112.46 o
  -7 -12   1         14.00         24.29        31.47 o
  -6 -12   1        103.81         12.53        38.26 o
  -5 -12   1        589.82        577.88       113.06 o
  -4 -12   1       1146.00       1135.82        83.86 o
  -3 -12   1        889.06        957.72        55.12 o
  -2 -12   1        772.40        723.16        73.49 o
  -1 -12   1         16.90         24.55        14.81 o
   0 -12   1         20.83          5.19        20.92 o
   1 -12   1        638.94        677.72        61.29 o
   2 -12   1        683.48        459.99       143.73 o
   3 -12   1        529.44        806.61       158.45 o
  -8 -11   1          9.29         -0.79        29.37 o
  -7 -11   1        369.07        211.30       150.70 o
  -6 -11   1        999.43        834.25       195.61 o
  -5 -11   1       1233.72       1088.69        68.89 o
  -4 -11   1        673.31        635.12        53.27 o
  -3 -11   1        954.30        878.25        60.34 o
  -2 -11   1          3.60         -2.48        14.77 o
  -1 -11   1        173.49        187.57        24.16 o
   0 -11   1       1450.74       1488.40        97.43 o
   1 -11   1       1740.68       1941.57       131.04 o
   2 -11   1        952.58       1128.89        84.46 o
   3 -11   1        276.04        186.86        64.52 o
   4 -11   1          6.28         12.17        55.19 o
  -9 -10   1        132.87         35.30        60.19 o
  -8 -10   1        269.76        149.35        94.49 o
  -7 -10   1        897.78        895.56       101.65 o
  -6 -10   1       1298.69       1143.68        62.21 o
  -5 -10   1       1177.43       1096.31       102.64 o
  -4 -10   1        289.79        264.01        43.49 o
  -3 -10   1        127.61        115.77        23.85 o
  -2 -10   1       1533.27       1699.72        77.24 o
  -1 -10   1       2194.75       2410.12       118.60 o
   0 -10   1       2511.24       2586.93       102.55 o
   1 -10   1        503.69        500.36        40.90 o
   2 -10   1        128.77        124.39        25.30 o
   3 -10   1          0.34        -11.25        17.34 o
   4 -10   1        145.34        144.78        34.89 o
   5 -10   1        495.64        653.32       135.27 o
   6 -10   1        374.50        410.43       113.38 o
  -9  -9   1        398.50        206.04       264.39 o
  -8  -9   1        580.08        511.10       118.58 o
  -7  -9   1        309.79        327.34        97.53 o
  -6  -9   1        482.68        424.23        33.77 o
  -5  -9   1          0.10         10.81        12.71 o
  -4  -9   1        570.49        585.46        48.69 o
  -3  -9   1       2876.27       2948.38       120.87 o
  -2  -9   1       3491.58       3492.47       121.49 o
  -1  -9   1       2237.69       2409.37        84.22 o
   0  -9   1        872.83        978.97        59.02 o
   1  -9   1        158.38        142.60        21.71 o
   2  -9   1        548.87        517.61        42.53 o
   3  -9   1        633.00        517.63        38.07 o
   4  -9   1       1152.66        999.45       243.33 o
   6  -9   1        243.33        303.31        67.76 o
   7  -9   1         20.55         -9.77        54.99 o
  -9  -8   1        369.88        346.62        78.19 o
  -8  -8   1        259.38        187.08        32.39 o
  -7  -8   1         54.63         50.89        20.30 o
  -6  -8   1        137.22        119.89        19.03 o
  -5  -8   1       2143.95       1995.47        73.08 o
  -4  -8   1       3735.51       3674.96       159.80 o
  -3  -8   1       5619.21       5951.61       238.37 o
  -2  -8   1       1375.47       1355.42        62.35 o
  -1  -8   1        210.71        192.59        19.64 o
   0  -8   1          9.44         -4.63        11.77 o
   1  -8   1        620.60        606.21        59.55 o
   2  -8   1       2335.52       2229.77       182.97 o
   3  -8   1       2455.54       2339.67       103.28 o
   4  -8   1       1300.19       1239.92       137.93 o
   5  -8   1        139.30        123.38        29.78 o
   6  -8   1          0.10          3.32        24.16 o
   7  -8   1         96.17         43.18        44.22 o
 -10  -7   1        273.07        345.47        89.57 o
  -9  -7   1         98.99         68.59        29.02 o
  -8  -7   1         19.71         14.46        17.22 o
  -7  -7   1        357.30        315.34        34.00 o
  -6  -7   1       3003.47        209.49      1195.18 o
  -5  -7   1       2195.55       2012.00        89.78 o
  -4  -7   1       3610.68       3600.73       184.03 o
  -3  -7   1        981.60        994.49        49.64 o
  -2  -7   1        419.92        456.80        34.46 o
  -1  -7   1        685.87        686.11        37.88 o
   0  -7   1       3610.16       3697.33       104.74 o
   1  -7   1       4539.78       4629.79       297.44 o
   2  -7   1       1856.59       1819.91       117.03 o
   3  -7   1       1847.92       1861.95       111.20 o
   4  -7   1         50.77         47.52        10.50 o
   5  -7   1        218.08        177.26        16.31 o
   7  -7   1        539.90        455.37        95.69 o
 -10  -6   1         49.20         81.28        49.87 o
  -9  -6   1         61.54          5.10        21.17 o
  -8  -6   1        732.95        730.47        68.66 o
  -7  -6   1       2112.15       2041.48        99.20 o
  -6  -6   1       1871.72       1677.05       184.37 o
  -5  -6   1        990.94       1050.66        49.80 o
  -4  -6   1        635.89        591.12        32.27 o
  -3  -6   1        112.43        109.22        22.63 o
  -2  -6   1       2546.79       2549.05        86.63 o
  -1  -6   1       9478.30       9738.68       257.07 o
   0  -6   1      10823.27      10451.82       264.77 o
   1  -6   1       6066.21       5689.01       284.84 o
   2  -6   1        313.86        243.90        30.35 o
   3  -6   1         42.31         59.22        12.74 o
   4  -6   1        734.57        672.39        35.40 o
   5  -6   1       1235.33       1144.90       110.58 o
   6  -6   1        889.87        901.02        74.49 o
   7  -6   1        694.79        702.51        80.22 o
  -9  -5   1        657.15        715.49        76.61 o
  -8  -5   1       1242.21       1303.00        71.98 o
  -7  -5   1       1542.77       1473.69        70.51 o
  -6  -5   1        946.87        908.39        79.41 o
  -5  -5   1         94.94         94.83        20.79 o
  -4  -5   1        735.58        679.60        62.90 o
  -3  -5   1       6033.03       5983.79       198.98 o
  -2  -5   1      17850.34      17460.97       430.38 o
  -1  -5   1       8817.43       8812.34       257.94 o
   0  -5   1       1334.37       1356.09        50.48 o
   1  -5   1       1292.17       1332.03        75.26 o
   2  -5   1        748.45        726.96        41.92 o
   3  -5   1        963.10       1007.15        41.45 o
   4  -5   1       2271.93       2337.01        78.41 o
   5  -5   1       1980.80       2057.41        66.51 o
   6  -5   1       1567.63       1531.26        58.19 o
   7  -5   1         86.29         57.54        28.86 o
  -9  -4   1        765.36        781.40        85.79 o
  -8  -4   1        190.65        179.98        28.04 o
  -7  -4   1        250.46        266.68        28.27 o
  -6  -4   1         62.07         88.97        20.90 o
  -5  -4   1        656.90        663.44        43.67 o
  -4  -4   1       1796.72       1661.20        39.52 o
  -3  -4   1      10898.43      11351.16       358.81 o
  -2  -4   1      14715.37      15540.98       433.32 o
  -1  -4   1       1663.99       1753.02        76.58 o
   0  -4   1        124.27        161.93        14.37 o
   1  -4   1      10572.76      10754.58       342.79 o
   2  -4   1       5134.26       5018.89       189.72 o
   3  -4   1       5470.24       5393.52       184.18 o
   4  -4   1       3125.54       3091.57        93.96 o
   5  -4   1       1712.42       1672.20       110.20 o
   6  -4   1        159.06        151.95        21.71 o
   7  -4   1        166.49        126.56        31.60 o
   8  -4   1        436.56        384.11        74.11 o
 -10  -3   1        315.49        326.34       111.22 o
  -9  -3   1        134.12        103.65        43.34 o
  -8  -3   1          6.73          1.33        12.73 o
  -7  -3   1         67.83         67.90        16.04 o
  -6  -3   1       2073.79       2208.66       132.89 o
  -5  -3   1       5554.43       5715.34       215.04 o
  -4  -3   1       5252.06       5300.90       153.51 o
  -3  -3   1       4393.59       3987.83       307.69 o
  -2  -3   1         21.99         24.18        10.64 o
  -1  -3   1       2701.85       2803.72       107.18 o
   0  -3   1       2717.51       2635.23        74.59 o
   1  -3   1      13599.57      13327.54       483.82 o
   2  -3   1      13881.55      14762.25       640.53 o
   3  -3   1       1485.12       1155.79        59.36 o
   4  -3   1        560.40        691.15        47.38 o
   5  -3   1        179.24        152.57        15.37 o
   6  -3   1       1214.99       1286.51        69.97 o
   7  -3   1        853.47        903.45        99.80 o
   8  -3   1        881.92        924.78       127.13 o
 -10  -2   1         17.69        -14.09        57.71 o
  -9  -2   1        123.32        184.17        49.58 o
  -8  -2   1        502.76        490.02        70.09 o
  -7  -2   1       1660.73       1687.30        72.34 o
  -6  -2   1       3580.26       4064.03       130.75 o
  -5  -2   1       1746.75       2010.70       101.99 o
  -4  -2   1        781.20        821.91        39.47 o
  -3  -2   1       2485.00       2774.42        94.01 o
  -2  -2   1       2001.55       2018.03        74.86 o
  -1  -2   1        429.09        364.44        46.39 o
   0  -2   1       6659.31       5594.37       303.81 o
   1  -2   1      20144.42      19115.32       579.57 o
   2  -2   1       2363.99       2406.92       158.25 o
   3  -2   1          4.32         14.63         6.07 o
   4  -2   1       1390.39       1519.27        80.59 o
   5  -2   1       2246.63       2171.52        80.69 o
   6  -2   1       1947.54       1966.03        84.12 o
   7  -2   1       1878.22       1922.06       110.96 o
   8  -2   1        805.19        777.82        84.63 o
   9  -2   1         87.28         53.63        37.63 o
 -10  -1   1        114.13         87.61        66.32 o
  -9  -1   1        583.14        860.15       186.18 o
  -8  -1   1       1256.14       1349.11        98.68 o
  -7  -1   1       2297.59       2271.88        84.90 o
  -6  -1   1        645.03        683.52        42.17 o
  -5  -1   1        341.81        386.33        28.79 o
  -4  -1   1        322.59        330.99        25.15 o
  -3  -1   1       1835.47       1631.55        56.88 o
  -2  -1   1       5044.93       5491.73       342.91 o
   2  -1   1        527.58        555.07        40.62 o
   3  -1   1       3765.39       3483.04       155.33 o
   4  -1   1       7781.54       7928.95       306.59 o
   5  -1   1       2072.77       1900.78        65.15 o
   6  -1   1       1288.75       1187.29        58.96 o
   7  -1   1        575.64        595.46        34.34 o
   8  -1   1          0.39         -7.96        14.43 o
   9  -1   1        103.83        125.79        66.64 o
 -10   0   1        478.23        381.13       121.31 o
  -9   0   1        581.25        673.72       108.29 o
  -8   0   1        627.19        701.95        83.58 o
  -7   0   1        281.87        257.75        40.28 o
  -6   0   1        164.07        143.45        20.54 o
  -5   0   1       2201.13       2250.55        70.83 o
  -4   0   1       6547.18       6855.27       203.39 o
  -3   0   1      12701.12      13728.05       385.58 o
  -2   0   1       2950.19       2845.41        62.77 o
   2   0   1         73.57        110.54        27.93 o
   3   0   1       5025.81       5390.93       180.39 o
   4   0   1       4389.12       4229.57       291.54 o
   5   0   1       3412.70       3356.63       112.62 o
   6   0   1        387.96        369.46        30.70 o
   7   0   1        218.64        256.46        18.89 o
   8   0   1        703.67        708.81        72.06 o
   9   0   1        646.17        715.31       136.16 o
  -9   1   1        182.17        176.51        64.76 o
  -8   1   1          7.25         33.15        35.61 o
  -7   1   1        191.27        193.61        22.95 o
  -6   1   1        773.18        686.08        45.83 o
  -5   1   1       4432.75       4655.17       156.96 o
  -4   1   1       8961.82       9040.37       372.32 o
  -3   1   1       7682.27       7568.40       259.32 o
  -2   1   1        468.01        413.88        23.48 o
  -1   1   1       5574.23       5521.73       221.43 o
   2   1   1       9289.68       9382.05       182.11 o
   3   1   1        560.88        569.33        25.05 o
   4   1   1       2095.17       2114.33        59.15 o
   5   1   1        143.36        128.74        16.84 o
   6   1   1        276.84        273.44        17.06 o
   7   1   1       2197.50       2200.44        92.18 o
   8   1   1       1109.43       1220.71        71.07 o
   9   1   1        655.66        795.56       142.72 o
  10   1   1        189.62        241.01        89.61 o
  -9   2   1          0.28         14.75        40.09 o
  -8   2   1        352.75        291.64        69.53 o
  -7   2   1        836.94        914.72        61.25 o
  -6   2   1       2841.26       2949.96       135.15 o
  -5   2   1       3530.98       3481.21       177.78 o
  -4   2   1       2394.19       2418.94       107.63 o
  -3   2   1         83.73        115.35        17.48 o
  -2   2   1       8399.10       8160.67       231.71 o
  -1   2   1      18422.71      17670.91       379.54 o
   2   2   1      25629.33      27289.88       504.45 o
   3   2   1        472.06        416.53        17.01 o
   4   2   1       1037.21       1074.38        34.52 o
   5   2   1       1327.69       1282.03        48.20 o
   6   2   1       2665.45       2532.82        93.78 o
   7   2   1       2411.16       2523.51       103.75 o
   8   2   1        500.65        567.46        34.93 o
   9   2   1        137.24         94.80        36.64 o
  -9   3   1        284.16        314.61       122.95 o
  -8   3   1        573.17        600.04        96.44 o
  -7   3   1       1151.87       1192.36        95.93 o
  -6   3   1       1121.88       1152.84       112.94 o
  -5   3   1        221.71        213.60        30.03 o
  -4   3   1         27.40         38.83        13.14 o
  -3   3   1       5129.93       5075.10       236.36 o
  -2   3   1       8997.67       8141.29       230.26 o
  -1   3   1      23043.61      23597.38       554.46 o
   0   3   1       6553.25       6443.45       244.81 o
   1   3   1        102.85         61.87        66.94 o
   3   3   1       3206.06       3219.76        71.58 o
   4   3   1      11092.43      11367.88       252.45 o
   5   3   1       1703.57       1792.28        70.98 o
   6   3   1       3814.78       3874.48       188.12 o
   7   3   1        759.50        845.93        45.70 o
   8   3   1         94.41         66.30        19.57 o
   9   3   1        117.42        160.44        42.15 o
  10   3   1        478.19        474.10       115.38 o
  -8   4   1        439.64        451.50        85.61 o
  -7   4   1        343.43        308.98        41.28 o
  -6   4   1         23.40         13.21        16.56 o
  -5   4   1        240.04        195.69        35.40 o
  -4   4   1       2236.88       2297.70        95.55 o
  -3   4   1       2681.45        881.13       780.80 o
  -2   4   1       4856.61       4700.58       140.79 o
  -1   4   1      12955.17      12365.74       337.09 o
   0   4   1       1045.26        987.95        40.71 o
   1   4   1       4382.32       4064.60       113.69 o
   2   4   1      12161.91      11001.14       740.12 o
   3   4   1      16378.34      17703.94       360.17 o
   4   4   1      10351.23      10554.88       240.48 o
   5   4   1       2974.27       2896.72        82.80 o
   6   4   1        439.79        428.67        31.68 o
   7   4   1         75.18         67.53        16.11 o
   8   4   1        287.78        348.03        38.47 o
   9   4   1        675.45        608.11        54.64 o
  10   4   1        755.95       1054.44       199.41 o
  -8   5   1          4.39        -25.43        41.94 o
  -7   5   1        108.73        111.33        35.14 o
  -6   5   1        911.89        883.38       168.23 o
  -5   5   1       1738.40       1726.81       155.63 o
  -4   5   1       2940.27       2804.77       111.78 o
  -3   5   1       1885.96       1697.01        75.17 o
  -2   5   1        218.46        211.47        15.67 o
  -1   5   1        245.68        258.33        17.22 o
   0   5   1       1072.12       1023.31        48.80 o
   1   5   1      10734.46      10895.19       308.06 o
   2   5   1       4300.22       3729.62       161.55 o
   3   5   1       7650.45       7357.10       174.58 o
   4   5   1        497.76        553.25        26.93 o
   5   5   1        668.82        714.97        31.02 o
   6   5   1        730.25        726.00        47.89 o
   7   5   1       2095.42       2263.10        84.36 o
   8   5   1       1456.08       1421.19        87.67 o
   9   5   1        832.52        955.28        73.56 o
  10   5   1        331.33        294.31        77.94 o
  -7   6   1        498.97        462.30        83.85 o
  -6   6   1        888.65        996.70        93.82 o
  -5   6   1       1314.03       1404.59       167.49 o
  -4   6   1       1189.29       1291.23       101.79 o
  -3   6   1        565.88        483.20        27.30 o
  -2   6   1        747.06        689.80        48.24 o
  -1   6   1       2171.31       2018.89        61.16 o
   0   6   1       5020.37       4820.26       141.16 o
   1   6   1       3969.22       3948.41       128.53 o
   2   6   1       4434.13       4258.03       134.53 o
   3   6   1        586.77        435.50       150.10 o
   4   6   1        296.05        283.30        22.23 o
   5   6   1       1043.45       1081.65        45.78 o
   6   6   1       2861.80       2664.89        83.92 o
   7   6   1       3187.16       3002.10       126.66 o
   8   6   1       1480.13       1423.56       102.96 o
   9   6   1        256.22        254.29        34.04 o
  10   6   1          1.77         12.81        24.47 o
  -7   7   1        643.50        776.58       131.73 o
  -6   7   1        353.15        340.11        56.38 o
  -5   7   1         70.90         77.10        17.58 o
  -4   7   1         90.65         49.28        11.84 o
  -3   7   1       2099.50       1915.53       154.54 o
  -2   7   1       3655.67       3776.00       111.47 o
  -1   7   1       3302.21       3408.35       124.33 o
   0   7   1       2072.07       2072.97        99.12 o
   1   7   1         16.18          3.19         9.40 o
   2   7   1        221.14        242.43        18.91 o
   3   7   1        925.19        864.32        79.44 o
   4   7   1       1799.11       1701.10        65.70 o
   5   7   1       3398.01       3403.58       104.39 o
   6   7   1       1182.82       1260.57        49.77 o
   7   7   1       1012.22        912.50        59.22 o
   8   7   1        136.40        147.04        23.64 o
   9   7   1         70.13         60.53        18.61 o
  10   7   1        257.13        232.69        82.65 o
  -6   8   1          6.13         16.81        36.38 o
  -5   8   1        146.29        137.64        27.37 o
  -4   8   1        762.95        608.78        89.14 o
  -3   8   1       3645.96       3704.87       126.22 o
  -2   8   1       2713.73       2535.22       156.07 o
  -1   8   1       1835.78       1806.90        82.80 o
   0   8   1        222.04        263.96        28.16 o
   1   8   1        776.95        881.62        51.26 o
   2   8   1        794.29        772.28        39.86 o
   3   8   1        977.38        834.54        55.86 o
   4   8   1       3882.84       4030.30       195.15 o
   5   8   1       1102.85        943.72        57.71 o
   6   8   1        652.28        666.28        36.52 o
   7   8   1          0.79         -3.77        14.05 o
   8   8   1        341.10        304.29        35.15 o
   9   8   1        557.41        472.97        59.33 o
  10   8   1        593.27        692.14       107.70 o
  -6   9   1        235.56        272.87        53.95 o
  -5   9   1        558.14        593.90        83.84 o
  -4   9   1       1181.39       1182.28        72.01 o
  -3   9   1        875.81       1041.20        93.27 o
  -2   9   1        344.36        365.14        34.96 o
  -1   9   1         21.39         33.21        15.06 o
   0   9   1       2126.73       2264.03        95.34 o
   1   9   1       3815.57       4012.22       114.28 o
   2   9   1       2959.10       3132.42       108.86 o
   3   9   1       2192.00       2250.78        92.15 o
   4   9   1        244.91        252.57        39.29 o
   5   9   1          1.18          2.03        10.60 o
   6   9   1         53.38         53.44        15.45 o
   7   9   1        679.18        736.50        53.78 o
   8   9   1        503.83        513.41       104.04 o
   9   9   1        454.18        355.04        68.36 o
  10   9   1        308.49        277.84       171.13 o
  -6  10   1        289.30        313.65        94.85 o
  -5  10   1        465.02        481.35       114.58 o
  -4  10   1        505.30        507.08        89.63 o
  -3  10   1          2.46          2.24         9.97 o
  -2  10   1         32.08         20.37        12.52 o
  -1  10   1        862.55        839.99        57.12 o
   0  10   1       3383.68       3553.89       119.04 o
   1  10   1       2249.15       2325.47        85.47 o
   2  10   1       2307.83       2497.28        96.93 o
   3  10   1        415.14        419.18        34.97 o
   4  10   1         80.23         81.43        47.03 o
   5  10   1        210.09        250.93        26.90 o
   6  10   1       1317.11       1212.64        66.22 o
   7  10   1        951.50       1143.83       264.26 o
   8  10   1        448.10        349.67       135.77 o
   9  10   1        120.92         90.11        38.33 o
  10  10   1          0.52        -24.89        68.04 o
  -4  11   1          0.04         18.94        29.88 o
  -3  11   1        115.81        147.67        43.71 o
  -2  11   1        816.13        939.18       110.40 o
  -1  11   1       1405.30       1729.28       113.22 o
   0  11   1       1334.14       1501.61        84.16 o
   1  11   1        961.15       1009.75        57.76 o
   2  11   1         10.30         -6.49        15.54 o
   3  11   1        615.89        594.91        44.51 o
   4  11   1        824.35        899.12        53.89 o
   5  11   1       1396.47       1252.61        73.56 o
   6  11   1        931.46        856.76        74.77 o
   7  11   1        492.55        477.55       239.41 o
   8  11   1         94.84        131.95        51.55 o
   9  11   1         24.27         65.18        43.83 o
  -3  12   1        489.37        631.59       140.76 o
  -2  12   1        813.67        947.35       100.25 o
  -1  12   1        510.05        503.12        60.69 o
   0  12   1        145.69        204.41        24.76 o
   1  12   1          0.72         -4.56        17.28 o
   2  12   1        704.83        761.73        49.39 o
   3  12   1       1275.62       1426.06        82.18 o
   4  12   1       1342.83       1428.26        78.58 o
   5  12   1        986.70       1007.44       118.23 o
   6  12   1        332.66        295.35        45.11 o
   7  12   1         14.32        -20.85        39.22 o
   8  12   1         44.59         45.03        57.77 o
   9  12   1        358.74        278.35       104.74 o
  -2  13   1        180.75        219.56        90.65 o
  -1  13   1          6.08         -2.64        21.55 o
   0  13   1        163.65        168.71        29.21 o
   1  13   1        434.01        476.76        49.99 o
   2  13   1        628.48        701.22        51.44 o
   3  13   1        838.98        834.66       214.64 o
   4  13   1        445.31        473.70        90.73 o
   5  13   1        124.65         70.20        41.06 o
   6  13   1         17.54         19.11        23.85 o
   7  13   1        207.04        186.96        60.65 o
  -1  14   1        170.28         11.37        58.11 o
   0  14   1        498.90        816.41       156.93 o
   1  14   1        705.80        704.13       102.96 o
   2  14   1        390.80        426.64       126.39 o
   3  14   1        107.13        124.79        48.18 o
   4  14   1          0.10         -1.22        28.95 o
   5  14   1        102.04        124.87        59.75 o
   1  15   1        195.56        123.79        73.56 o
   2  15   1         42.25         26.02        37.24 o
   3  15   1         42.45         47.93        63.58 o
   4  15   1        205.56        185.62        71.28 o
   4  16   1        260.21        258.02        86.85 o
  -4 -15   2        152.26        177.22        68.04 o
  -3 -15   2        335.68        403.26       100.02 o
  -1 -15   2        231.95         76.60        75.60 o
  -4 -14   2        651.23        739.14        82.90 o
  -3 -14   2        541.66        553.51       109.78 o
  -2 -14   2        203.57        321.42        97.41 o
  -1 -14   2          9.86         11.01        54.27 o
   0 -14   2         37.89         62.23        65.96 o
  -6 -13   2        416.57        569.47       106.90 o
  -5 -13   2        920.53        900.58       236.87 o
  -4 -13   2        338.37        369.40        57.01 o
  -3 -13   2         46.44         44.38        26.21 o
  -2 -13   2          0.02         -0.57        20.56 o
  -1 -13   2        221.65        265.67        80.72 o
   0 -13   2        415.89        381.29        56.73 o
  -7 -12   2        462.58        212.45       138.82 o
  -6 -12   2        702.71        197.35        84.89 o
  -5 -12   2        406.09        381.93        92.23 o
  -4 -12   2         23.29         34.72        26.12 o
  -3 -12   2        207.73        197.56        32.31 o
  -2 -12   2        708.13        789.78        56.21 o
  -1 -12   2        858.50        944.56        92.94 o
   0 -12   2        989.63       1095.78       259.16 o
   1 -12   2        633.01        639.69        55.89 o
   3 -12   2          7.16         12.97        50.11 o
  -7 -11   2        413.88        319.39       109.43 o
  -6 -11   2        212.93         34.22        51.71 o
  -5 -11   2          1.05         -1.67        16.65 o
  -4 -11   2        160.11        153.97        27.29 o
  -3 -11   2        918.25        934.62        78.88 o
  -2 -11   2       2160.75       2245.60       108.21 o
  -1 -11   2        855.54        952.04        62.44 o
   0 -11   2        470.91        461.26        45.63 o
   1 -11   2          2.59          5.56        15.07 o
   2 -11   2        126.13        143.20        26.48 o
   3 -11   2        564.61        540.49        88.77 o
   4 -11   2        499.62        737.41       148.92 o
  -8 -10   2        237.08        120.36        98.49 o
  -7 -10   2         21.81          3.39        24.11 o
  -6 -10   2         22.20          2.58        15.99 o
  -5 -10   2        936.64        878.17        64.23 o
  -4 -10   2       1367.72       1305.20        82.22 o
  -3 -10   2       1608.96       1703.82        89.01 o
  -2 -10   2       2173.23       2050.75        86.21 o
  -1 -10   2        104.99        134.01        20.74 o
   0 -10   2         92.53         96.63        26.35 o
   1 -10   2        430.08        422.47        40.91 o
   2 -10   2       1448.44       1551.82        77.36 o
   3 -10   2        970.27        924.07        66.43 o
   4 -10   2        527.44        695.78       133.23 o
   5 -10   2        194.75        261.03        52.24 o
  -9  -9   2        100.97        118.63        58.79 o
  -8  -9   2          9.76          9.66        29.57 o
  -7  -9   2        143.85        125.99        33.62 o
  -6  -9   2       1058.19       1056.46        46.37 o
  -5  -9   2       3625.13       3429.01       181.80 o
  -4  -9   2       1403.18       1406.27        62.45 o
  -3  -9   2       1302.56       1398.73        76.46 o
  -2  -9   2          0.93          1.19        11.82 o
  -1  -9   2        263.37        322.82        29.48 o
   0  -9   2        666.89        716.88        46.95 o
   1  -9   2       1556.41       1669.05        81.96 o
   2  -9   2       2335.96       2271.70       240.99 o
   3  -9   2        628.06        600.45        54.91 o
   4  -9   2        392.59        375.06        51.15 o
   5  -9   2        110.87        146.68        64.52 o
   6  -9   2        302.30        377.85        99.90 o
  -9  -8   2         29.37         27.38        43.22 o
  -8  -8   2        493.76        273.53        89.97 o
  -7  -8   2        987.47        677.05       147.79 o
  -6  -8   2       2571.43       2389.18       124.22 o
  -5  -8   2       1346.32       1231.21        52.30 o
  -4  -8   2        583.64        528.51        82.17 o
  -3  -8   2        195.57        188.40        20.76 o
  -2  -8   2       1747.25       1790.17        76.32 o
  -1  -8   2       2380.72       2093.61        85.53 o
   0  -8   2       2885.79       3025.07       128.78 o
   1  -8   2       3099.30       2968.35       125.47 o
   2  -8   2        488.98        446.75        42.98 o
   3  -8   2          9.77         10.58        11.89 o
   4  -8   2        390.89        389.38        44.18 o
   5  -8   2        660.36        601.95       182.52 o
   6  -8   2        542.83        548.82        70.60 o
  -9  -7   2        343.64        298.47        57.78 o
  -8  -7   2        867.83        691.86       153.05 o
  -7  -7   2       1372.25       1254.29       118.56 o
  -6  -7   2        469.40        439.42        40.75 o
  -5  -7   2         11.86          6.92         8.62 o
  -4  -7   2        643.85        589.48        61.69 o
  -3  -7   2       4122.50       4294.52       126.34 o
  -2  -7   2       2390.52       2309.05       140.57 o
  -1  -7   2       4481.97       4427.10       225.48 o
   0  -7   2       2115.07       2139.52        85.71 o
   1  -7   2       1095.49       1003.95        70.29 o
   2  -7   2         16.63          6.18        12.62 o
   3  -7   2        503.27        513.08        49.43 o
   4  -7   2       3088.85       3016.88       110.67 o
   5  -7   2       1024.10        963.20        51.00 o
   6  -7   2        673.83        762.34       120.35 o
   7  -7   2        129.45        155.53        58.75 o
 -10  -6   2        279.44        176.18        72.28 o
  -9  -6   2        590.93        615.84        78.02 o
  -8  -6   2        367.69        236.27        48.17 o
  -7  -6   2         43.05         26.74        15.00 o
  -6  -6   2         75.84         82.04        19.80 o
  -5  -6   2        952.16        912.34        51.43 o
  -4  -6   2       5767.57       5890.82       210.78 o
  -3  -6   2       4797.94       4693.62       144.79 o
  -2  -6   2       7992.74       8205.47       255.84 o
  -1  -6   2        428.82        402.63        32.28 o
   0  -6   2         16.02         11.75         8.43 o
   1  -6   2       2821.17       2852.33        94.67 o
   2  -6   2       1767.06       1666.63        81.13 o
   3  -6   2       2815.37       2703.66       112.18 o
   4  -6   2       2124.80       2057.38        69.58 o
   5  -6   2        551.35        383.08        80.79 o
   6  -6   2         38.85         40.30        10.16 o
   7  -6   2         53.93         54.39        39.54 o
  -9  -5   2        197.98        229.30        50.66 o
  -8  -5   2         21.15         -4.72        21.62 o
  -7  -5   2        603.20        509.91        41.88 o
  -6  -5   2       1143.16       1143.47        63.50 o
  -5  -5   2       3376.36       3449.10       173.04 o
  -4  -5   2       3398.24       3014.44       216.35 o
  -3  -5   2       1551.44       1640.79        80.30 o
  -2  -5   2        296.01        308.09        24.44 o
  -1  -5   2       1433.10       1538.56        66.79 o
   0  -5   2       3470.15       3413.10       130.55 o
   1  -5   2       5560.61       5892.47       172.15 o
   2  -5   2       4252.95       3735.28       142.59 o
   3  -5   2       3856.06       3987.00       139.28 o
   4  -5   2        353.00        361.22        37.24 o
   5  -5   2         35.80         30.09        11.27 o
   6  -5   2        576.66        523.49        32.19 o
   7  -5   2        765.86        852.96        86.80 o
   8  -5   2        454.19        419.47        79.16 o
  -9  -4   2         59.44         80.73        38.76 o
  -8  -4   2        477.85        497.26        43.20 o
  -7  -4   2       1369.93       1395.20        74.44 o
  -6  -4   2       3180.97       2871.23       116.53 o
  -5  -4   2       3519.50       3450.59       133.19 o
  -4  -4   2        270.62        202.74        55.40 o
  -3  -4   2        113.52        140.75        23.91 o
  -2  -4   2       8305.00       8375.84       291.96 o
  -1  -4   2       6568.46       6533.55       199.15 o
   0  -4   2      10560.34      11089.03       357.66 o
   1  -4   2       3936.49       3871.02       129.39 o
   2  -4   2       3830.09       3878.08       129.94 o
   3  -4   2        174.43        177.20        18.02 o
   4  -4   2        380.86        335.42        43.08 o
   5  -4   2       1949.06       2089.73       105.32 o
   6  -4   2       2014.42       1966.33        98.14 o
   7  -4   2       1133.71       1187.27        98.15 o
  -9  -3   2        665.74        732.96       114.46 o
  -8  -3   2       1265.69       1150.26        83.74 o
  -7  -3   2       1430.40       1578.20        79.48 o
  -6  -3   2       1913.56       1890.16        78.65 o
  -5  -3   2         52.09         77.23        16.70 o
  -4  -3   2       1284.52       1332.34       144.72 o
  -3  -3   2       5841.96       6418.25       177.96 o
  -2  -3   2      13534.72      13397.83       380.64 o
  -1  -3   2       5824.64       5740.94       158.29 o
   0  -3   2       2676.33       2445.94        73.42 o
   1  -3   2        331.52        316.83        18.20 o
   2  -3   2       1302.38       1111.87        65.72 o
   3  -3   2       1257.57       1163.34        55.30 o
   4  -3   2       3024.85       3047.27       303.15 o
   5  -3   2       4089.71       3745.39       472.24 o
   6  -3   2       1491.66       1177.82       195.85 o
   7  -3   2        704.74        690.45        47.39 o
   8  -3   2          1.46          5.92        18.11 o
  -9  -2   2        811.98       1035.77       144.46 o
  -8  -2   2        896.26       1002.52       126.50 o
  -7  -2   2        495.43        515.34        33.98 o
  -6  -2   2         30.06         43.56        15.96 o
  -5  -2   2       2047.97       2144.19        80.74 o
  -4  -2   2       3477.64       3422.31       119.94 o
  -3  -2   2      12673.65      13639.00       387.85 o
  -2  -2   2       2266.35       2320.76       173.75 o
  -1  -2   2       1997.57       1864.99       160.13 o
   0  -2   2       1968.84       1292.09       435.60 o
   1  -2   2       4340.28       4163.17       141.00 o
   2  -2   2       4858.05       5041.70       310.65 o
   3  -2   2      11067.54      10423.51       578.32 o
   4  -2   2       8406.21       8202.77       362.24 o
   5  -2   2       1625.27       1499.28        68.24 o
   6  -2   2        274.87        271.61        17.42 o
   7  -2   2        193.95        182.19        17.30 o
   8  -2   2        631.57        639.07        57.18 o
  -9  -1   2        171.53        208.30        69.34 o
  -8  -1   2         36.70         39.93        25.14 o
  -7  -1   2         96.84         90.01        16.26 o
  -6  -1   2       2153.57       2223.32        77.63 o
  -5  -1   2       3467.70       3672.61       110.44 o
  -4  -1   2       8308.83       8134.79       286.27 o
  -3  -1   2       9847.27      10515.14       576.74 o
  -1  -1   2       2709.45       2955.55       154.60 o
   2  -1   2       2418.84       2136.10       129.55 o
   3  -1   2       4743.08       4751.43       197.25 o
   4  -1   2       1372.82       1322.97        67.42 o
   5  -1   2         43.12         42.29         8.87 o
   6  -1   2        283.28        250.82        22.08 o
   7  -1   2       1756.95       1665.98        65.48 o
   8  -1   2       1504.53       1434.49       118.47 o
   9  -1   2        660.43        672.45       137.36 o
  -9   0   2         67.55         55.67        53.46 o
  -8   0   2        305.98        380.38        48.77 o
  -7   0   2       1261.70       1427.25        91.06 o
  -6   0   2       2629.82       2467.72        81.96 o
  -5   0   2       1964.70       2072.92        71.33 o
  -4   0   2       1584.66       1603.85        50.82 o
  -3   0   2        321.23        342.18        20.20 o
  -2   0   2        750.94        822.26        43.11 o
  -1   0   2        978.33        520.28       178.21 o
   2   0   2       5089.46       4653.52       132.56 o
   3   0   2        530.47        556.15        24.67 o
   4   0   2        253.49        297.65        18.43 o
   5   0   2       4197.79       4351.02       162.37 o
   6   0   2       2528.79       2507.86       100.78 o
   7   0   2       2181.31       2112.16        78.15 o
   8   0   2       1147.22       1068.69        44.66 o
   9   0   2        159.97        137.96        61.99 o
  -9   1   2        367.09        264.16        75.50 o
  -8   1   2        680.45        829.15       123.71 o
  -7   1   2       1057.99       1151.88        67.87 o
  -6   1   2       2138.45       2358.68       101.74 o
  -5   1   2        140.61        170.69        27.14 o
  -4   1   2        209.41        210.41        29.64 o
  -3   1   2       6124.20       6219.51       191.84 o
  -2   1   2      13580.07      13122.96       355.84 o
  -1   1   2       3155.18       2889.75       261.35 o
   2   1   2       4238.84       4580.83        97.33 o
   3   1   2        203.58        203.10        11.27 o
   4   1   2       7797.72       7404.45       192.04 o
   5   1   2       4057.09       4213.04       110.01 o
   6   1   2       2286.83       2222.53        71.54 o
   7   1   2        743.90        831.29        56.72 o
   8   1   2          3.03          0.48         8.51 o
   9   1   2        111.35        142.27        48.45 o
  10   1   2        289.61        196.91        73.16 o
  -9   2   2        513.96        397.14       137.12 o
  -8   2   2        440.25        373.42        81.21 o
  -7   2   2        167.50        194.25        30.20 o
  -6   2   2          9.70         16.68        21.73 o
  -5   2   2        825.42        900.82        63.39 o
  -4   2   2       2829.78       2903.79       152.29 o
  -3   2   2      10887.52      10757.40       359.46 o
  -2   2   2       3066.39       2697.17        90.09 o
  -1   2   2       1288.33       1120.57        89.22 o
   0   2   2        306.18         86.31       105.45 o
   1   2   2        674.33        810.45        67.16 o
   2   2   2        172.83        117.62        15.08 o
   3   2   2       3399.91       3372.12        72.70 o
   4   2   2       6605.49       6531.82       127.98 o
   5   2   2       2119.79       2122.35        59.10 o
   6   2   2       1354.81       1403.26        53.23 o
   7   2   2         20.79         24.11         9.03 o
   8   2   2        690.69        602.72        39.25 o
   9   2   2        803.40        909.05        69.29 o
  10   2   2        614.63        555.99       118.91 o
  -9   3   2        230.37        290.76       120.07 o
  -8   3   2         60.71        138.97        53.91 o
  -7   3   2         26.72          1.67        16.56 o
  -6   3   2       1478.36       1648.96       111.43 o
  -5   3   2       2007.70       1946.77       123.97 o
  -4   3   2       7523.65       7458.55       326.89 o
  -3   3   2       3428.38       3294.06       135.37 o
  -2   3   2        649.58        720.98       132.99 o
  -1   3   2       1434.30       1419.62        45.55 o
   0   3   2       4503.94       4027.31       787.11 o
   1   3   2       6127.19       6002.88       192.03 o
   2   3   2       2520.37       2396.18        77.38 o
   3   3   2      20783.96      20667.09       364.84 o
   4   3   2       1845.20       1978.27        52.45 o
   5   3   2          5.46          0.37         5.36 o
   6   3   2        739.90        762.78        35.85 o
   7   3   2       1747.77       1753.43        87.22 o
   8   3   2       1051.10       1096.80        55.41 o
   9   3   2        618.25        606.59        50.21 o
  10   3   2        236.01        219.36        63.80 o
  -8   4   2        141.33        129.59        53.16 o
  -7   4   2        548.42        622.33        68.01 o
  -6   4   2       1882.82       2041.58       114.73 o
  -5   4   2       2933.35       2871.17       137.29 o
  -4   4   2       1502.51       1365.37       109.76 o
  -3   4   2          2.74         -1.38         8.55 o
  -2   4   2       4944.99       4887.32       128.88 o
  -1   4   2      13921.68      13816.85       304.34 o
   0   4   2       4870.01       4484.07       178.17 o
   1   4   2       2146.80       2020.11       126.76 o
   2   4   2         95.65         82.79        10.89 o
   3   4   2       5445.91       5831.17       129.42 o
   4   4   2       1196.10       1291.33        39.60 o
   5   4   2        867.67        897.07        29.37 o
   6   4   2       3555.67       3769.87       100.56 o
   7   4   2       2188.42       2302.95        94.59 o
   8   4   2        808.51        848.37        45.47 o
   9   4   2        254.16        240.39        33.27 o
  11   4   2         99.99        226.48        81.69 o
  -7   5   2        708.54        707.95        78.76 o
  -6   5   2        880.93        990.82        76.51 o
  -5   5   2        579.35        547.41        52.69 o
  -4   5   2         18.77         21.87        15.20 o
  -3   5   2        534.94        545.05        38.68 o
  -2   5   2      11468.68      11144.33       316.46 o
  -1   5   2       7986.98       7912.52       201.60 o
   0   5   2      13128.74      13428.13       419.19 o
   1   5   2       1090.95       1024.10        36.52 o
   2   5   2         70.95        138.24        29.54 o
   3   5   2       4821.78       5067.19       126.18 o
   4   5   2       1937.97       1947.21        56.82 o
   5   5   2       5379.83       5402.69       127.17 o
   6   5   2       4121.17       4193.94        94.18 o
   7   5   2        500.94        540.21        35.02 o
   8   5   2        108.55         87.94        20.82 o
   9   5   2         21.61         12.89        16.77 o
  10   5   2        297.82        355.99        74.46 o
  -7   6   2        234.38        217.20        46.88 o
  -6   6   2         42.78         50.74        24.15 o
  -5   6   2        289.23        307.86        40.49 o
  -4   6   2        961.71       1053.87        84.73 o
  -3   6   2       4789.16       3477.38       490.15 o
  -2   6   2       5850.07       5323.72       275.08 o
  -1   6   2       2017.05       2087.32        67.29 o
   0   6   2          3.54          4.47         6.81 o
   1   6   2       1543.85       1655.06        63.50 o
   2   6   2       5280.86       5094.24       210.14 o
   3   6   2       6067.75       6000.40       180.59 o
   4   6   2       2283.92       2283.35        75.37 o
   5   6   2       3398.89       3700.91        96.38 o
   6   6   2       1061.01       1039.59        46.86 o
   7   6   2         41.68         39.78        13.99 o
   8   6   2        403.80        415.12        45.26 o
   9   6   2        745.10        782.12        63.24 o
  10   6   2        487.40        493.34        60.25 o
  -6   7   2        359.57        326.54        78.00 o
  -5   7   2        783.85        896.77        91.25 o
  -4   7   2       1184.27       1342.24       106.58 o
  -3   7   2       3493.29       2579.18       476.90 o
  -2   7   2       1580.86       1568.86        75.30 o
  -1   7   2        411.72        437.37        28.20 o
   0   7   2       3665.97       3973.01       204.09 o
   1   7   2       5880.67       6026.71       162.07 o
   2   7   2       7305.51       7177.09       186.77 o
   3   7   2       2993.27       2836.55       138.74 o
   4   7   2       2233.58       2232.14        75.84 o
   5   7   2         17.58         15.39         9.39 o
   6   7   2         74.40         72.29        13.34 o
   7   7   2       1026.20        995.90        51.37 o
   8   7   2       1969.53       1819.75        82.17 o
   9   7   2       1109.30       1061.52        90.45 o
  10   7   2        238.22        252.13        45.49 o
  -6   8   2        791.87        826.74       130.83 o
  -5   8   2        581.39        558.91        76.01 o
  -4   8   2        782.24        797.03        46.00 o
  -3   8   2        139.70         97.41        13.11 o
  -2   8   2         88.25         84.62        15.21 o
  -1   8   2        683.17        676.54        37.58 o
   0   8   2       5614.77       6171.98       248.78 o
   1   8   2       3991.61       4366.99       147.80 o
   2   8   2       1207.45       1172.40        52.85 o
   3   8   2       1287.38       1237.96        69.13 o
   4   8   2        115.73        101.20        39.12 o
   5   8   2       1020.99       1065.70        48.96 o
   6   8   2       1904.41       1904.54        82.83 o
   7   8   2       2546.21       2528.95        94.14 o
   8   8   2        613.97        476.70        42.25 o
   9   8   2        391.43        337.07        43.39 o
  10   8   2          2.27         -3.00        24.71 o
  -6   9   2        338.15        337.71        90.49 o
  -5   9   2        102.73        103.26        59.03 o
  -4   9   2         19.81         28.48        16.80 o
  -3   9   2       1072.57       1120.32        70.84 o
  -2   9   2       1002.11       1104.93        57.15 o
  -1   9   2       2661.17       2794.09        95.31 o
   0   9   2       1830.74       2020.97        82.68 o
   1   9   2        857.89        944.07        48.35 o
   2   9   2        331.74        351.97        28.95 o
   3   9   2        113.80        148.57        21.65 o
   4   9   2       1493.73       1366.23       127.39 o
   5   9   2       1744.10       1717.57        72.14 o
   6   9   2       3339.99       3120.20       105.01 o
   7   9   2        724.57        788.84        47.63 o
   8   9   2         26.17         20.02        16.58 o
   9   9   2         15.75         54.20        41.13 o
  10   9   2        194.84        164.65        57.39 o
  -6  10   2          8.80         21.17        43.38 o
  -5  10   2         41.63         56.95        29.49 o
  -4  10   2        598.30        555.20        60.94 o
  -3  10   2       1076.88       1186.29       100.52 o
  -2  10   2       1058.77       1131.71        80.41 o
  -1  10   2       1452.81       1520.51       101.27 o
   0  10   2        230.40        214.14        23.65 o
   1  10   2          2.06         -2.71        10.99 o
   2  10   2        716.95        762.93        46.79 o
   3  10   2       2508.00       2590.44        98.98 o
   4  10   2       1572.49       1619.31        89.35 o
   5  10   2        868.35        885.23        49.84 o
   6  10   2        529.49        560.65        38.12 o
   7  10   2          2.37          2.46        15.86 o
   8  10   2         90.39         90.19        31.60 o
   9  10   2        371.72        355.85        70.40 o
  10  10   2        447.36        115.42        80.56 o
  -5  11   2        353.73        388.69       109.42 o
  -4  11   2        776.98        914.47        90.92 o
  -3  11   2        568.49        868.08       154.65 o
  -2  11   2        167.37        187.42        26.59 o
  -1  11   2         68.96         54.43        19.07 o
   0  11   2        212.43        209.54        25.38 o
   1  11   2       1494.90       1630.08        69.96 o
   2  11   2       1435.83       1592.25        75.37 o
   3  11   2       1835.13       2037.52        88.40 o
   4  11   2        664.66        735.29        70.42 o
   5  11   2         69.09         72.35        31.53 o
   6  11   2          6.44          5.48        14.79 o
   7  11   2        278.48        379.80        52.19 o
   9  11   2        473.04        485.25        74.39 o
  -3  12   2        118.90        130.55        78.08 o
  -2  12   2         15.55         17.63        30.60 o
  -1  12   2        575.48        546.32        60.52 o
   0  12   2       1447.92       1699.51        78.43 o
   1  12   2       1277.78       1496.94        65.00 o
   2  12   2        812.88        905.38        48.63 o
   3  12   2        276.01        302.50        38.73 o
   4  12   2          7.10          0.53        15.80 o
   5  12   2         61.38         27.94        31.54 o
   6  12   2        517.52        373.89       121.31 o
   7  12   2        667.01        268.47        98.05 o
   8  12   2        443.98        588.16        98.97 o
   9  12   2        193.82        169.97        81.77 o
  -2  13   2        430.07        656.92       154.53 o
  -1  13   2        910.41       1168.88       153.84 o
   0  13   2        873.61       1024.39        64.11 o
   1  13   2         97.09        101.75        25.50 o
   2  13   2         50.23         43.97        23.53 o
   3  13   2        138.49        139.62        28.18 o
   4  13   2        489.34        354.39       160.35 o
   5  13   2        811.67        695.53        85.51 o
   6  13   2        868.92        784.00       139.18 o
   7  13   2        323.62        158.37        88.41 o
   0  14   2        113.32        148.92        76.24 o
   1  14   2          5.06        -17.19        35.03 o
   2  14   2        147.99        123.78        52.88 o
   3  14   2        361.20        270.51       251.06 o
   4  14   2        837.85        675.66       318.18 o
   5  14   2        806.34        609.06       261.24 o
   6  14   2        274.11        224.96        60.67 o
   1  15   2        283.23        385.37       129.67 o
   2  15   2        494.31        524.54       235.43 o
   3  15   2        430.30        480.98        86.93 o
   4  15   2        238.97        183.88        79.90 o
   5  15   2         71.42         50.71        50.43 o
   1  16   2        273.79        254.50       129.79 o
   2  16   2        301.99         85.21        90.33 o
   4  16   2          5.33        -21.01        47.67 o
   5  16   2         36.30         56.83        53.47 o
  -3 -15   3        122.14        135.87        69.28 o
  -4 -14   3         32.38         49.50        30.39 o
  -3 -14   3          6.67          0.68        28.29 o
  -2 -14   3        204.47        382.09       100.34 o
  -5 -13   3         36.50         44.82        35.47 o
  -4 -13   3        407.09        402.92        59.63 o
  -3 -13   3        431.79        507.60        65.60 o
  -2 -13   3        518.88        626.07        64.23 o
  -1 -13   3        572.99        526.18        79.89 o
   0 -13   3        415.59        524.13       121.07 o
   1 -13   3         24.99         87.05        65.96 o
   2 -13   3          9.03         18.73        51.27 o
  -7 -12   3          0.68        -12.85        46.51 o
  -6 -12   3         75.82         74.44        63.60 o
  -5 -12   3        392.38        301.52        90.72 o
  -4 -12   3       1058.78       1196.41        99.07 o
  -3 -12   3        771.02        809.63        70.98 o
  -2 -12   3        315.97        347.24        50.75 o
  -1 -12   3        416.93        489.37        54.81 o
   0 -12   3          0.71        -10.12        19.25 o
   1 -12   3        242.83        269.63        40.45 o
   2 -12   3        737.05        531.49       177.60 o
   3 -12   3        703.60        930.16       108.70 o
  -7 -11   3        265.11        246.25        83.53 o
  -6 -11   3        743.93        640.73       429.48 o
  -5 -11   3       1026.13        907.71       197.10 o
  -4 -11   3        639.85        632.58        59.92 o
  -3 -11   3         84.07         78.10        23.03 o
  -2 -11   3         84.22         98.62        21.96 o
  -1 -11   3        345.03        359.92        32.46 o
   0 -11   3        371.41        353.08        46.92 o
   1 -11   3        674.91        677.40        49.67 o
   2 -11   3       1336.85       1266.36        90.69 o
   3 -11   3        382.36        523.88       114.22 o
   4 -11   3         90.95         95.89        67.72 o
  -8 -10   3        236.91         95.99        56.03 o
  -7 -10   3        623.35        531.23       186.13 o
  -6 -10   3       1115.14       1157.45       143.63 o
  -5 -10   3        955.45        855.17        80.54 o
  -4 -10   3         27.77         23.00        15.30 o
  -3 -10   3         10.27          7.12        16.64 o
  -2 -10   3       1119.99       1093.90        93.82 o
  -1 -10   3       2564.48       2736.29       122.32 o
   0 -10   3        598.85        572.21        41.61 o
   1 -10   3       1342.89       1428.45       191.88 o
   2 -10   3        343.57        343.07        45.08 o
   3 -10   3         11.36          8.43        23.37 o
   4 -10   3        141.77        148.60        72.92 o
   5 -10   3        500.03        649.44       132.79 o
  -8  -9   3        591.51        220.99       205.67 o
  -7  -9   3        761.93        579.36       218.43 o
  -6  -9   3        713.55        666.13        44.67 o
  -5  -9   3          5.96          1.04        14.02 o
  -4  -9   3        356.50        404.67        33.77 o
  -3  -9   3       1855.43       1823.04        77.62 o
  -2  -9   3       2475.33       2308.80       143.73 o
  -1  -9   3       1227.22       1195.53        69.52 o
   0  -9   3        329.20        269.19        47.32 o
   1  -9   3         13.22          4.79        20.79 o
   2  -9   3        230.36        253.09        30.13 o
   3  -9   3        289.25        208.38        45.02 o
   4  -9   3        940.37        980.69        94.20 o
   5  -9   3        813.38        905.54       145.88 o
   6  -9   3        269.71        399.22       100.50 o
  -8  -8   3        379.20        203.35       133.39 o
  -7  -8   3        183.65        147.78        44.46 o
  -6  -8   3         35.97         22.56        10.63 o
  -5  -8   3        665.65        602.62        74.74 o
  -4  -8   3       2223.01       2132.46       105.97 o
  -3  -8   3       4201.10       4712.58       138.15 o
  -2  -8   3       1598.16       1780.57       105.72 o
  -1  -8   3        420.87        421.59        49.69 o
   0  -8   3        105.75         76.70        15.32 o
   1  -8   3        998.75        987.65        59.22 o
   2  -8   3       1184.13       1101.92        58.95 o
   3  -8   3       1673.28       1687.46       100.24 o
   4  -8   3       1742.22       1686.84       109.28 o
   5  -8   3        458.33        457.29        97.93 o
   6  -8   3          0.38         -8.80        41.70 o
   7  -8   3         73.19         89.09        55.99 o
  -9  -7   3        124.05        131.63        65.28 o
  -8  -7   3          1.41         -5.78        16.51 o
  -7  -7   3        337.59        257.52       132.27 o
  -6  -7   3       1477.29       1352.54        79.45 o
  -5  -7   3       2037.08       1940.66       124.88 o
  -4  -7   3       3816.08       3523.27       174.22 o
  -3  -7   3       2255.67       2297.48       122.85 o
  -2  -7   3        312.21        318.99        33.37 o
  -1  -7   3        935.28        867.06       131.25 o
   0  -7   3       1357.10       1469.01        78.42 o
   1  -7   3       3422.64       3280.25       104.40 o
   2  -7   3       1851.84       1712.18        74.21 o
   3  -7   3        735.43        761.43        91.38 o
   4  -7   3        233.77        200.31        27.47 o
   5  -7   3         82.65         78.65        24.09 o
   6  -7   3        238.80        272.27        74.96 o
   7  -7   3        465.81        352.55        57.51 o
  -9  -6   3          7.26        -10.09        43.58 o
  -8  -6   3        658.67        610.97        90.50 o
  -7  -6   3       1493.08       1265.34       166.98 o
  -6  -6   3       2496.55       2403.15       148.91 o
  -5  -6   3       1705.93       1427.62        90.75 o
  -4  -6   3         87.97         83.40        17.18 o
  -3  -6   3        171.83        180.74        26.79 o
  -2  -6   3        891.51        875.69        49.73 o
  -1  -6   3       2436.08       2595.64        98.85 o
   0  -6   3       4090.69       3963.64       138.16 o
   1  -6   3       6459.41       6612.67       216.86 o
   2  -6   3       2377.19       2284.75        79.32 o
   3  -6   3        401.27        414.25        32.01 o
   4  -6   3        356.14        361.91        23.26 o
   6  -6   3       1210.14       1292.43       150.84 o
   7  -6   3        663.84        577.11        71.09 o
  -9  -5   3        375.62        398.42        68.62 o
  -8  -5   3        996.37        752.03       234.01 o
  -7  -5   3       1299.32       1197.70        70.13 o
  -6  -5   3        974.10        935.23        66.33 o
  -5  -5   3         61.98         69.58        39.22 o
  -4  -5   3       1463.81       1504.98        63.64 o
  -3  -5   3       2027.31       1807.20       133.54 o
  -2  -5   3       8346.07       8481.04       227.35 o
  -1  -5   3       7147.58       7598.34       273.18 o
   0  -5   3       4626.56       5031.40       396.26 o
   1  -5   3        753.69        766.46        43.55 o
   2  -5   3         37.12         30.36         8.97 o
   3  -5   3       1038.43        977.74        73.82 o
   4  -5   3       1236.72       1161.60        81.02 o
   5  -5   3       1996.78       1939.38       105.64 o
   6  -5   3       1117.13       1081.94        72.94 o
   7  -5   3        243.41        309.41        67.20 o
   8  -5   3          0.37         -6.08        23.57 o
  -9  -4   3        696.67        786.84       107.52 o
  -8  -4   3        683.82        669.69        79.05 o
  -7  -4   3        203.60        175.29        27.64 o
  -6  -4   3         26.83         28.03        12.93 o
  -5  -4   3       2308.88       2177.76       219.96 o
  -4  -4   3       3461.13       3310.38       120.75 o
  -3  -4   3       4290.67       4237.26       190.72 o
  -2  -4   3       5984.29       5624.55       224.62 o
  -1  -4   3       2202.77       2304.19       109.31 o
   0  -4   3        456.45        495.51        30.90 o
   1  -4   3        852.60        921.15        35.32 o
   2  -4   3       4322.24       3950.88       132.72 o
   4  -4   3       2797.60       2571.56       149.21 o
   5  -4   3       1764.28       1806.87        90.30 o
   6  -4   3        269.95        242.28        27.60 o
   7  -4   3          3.85          5.82         9.45 o
   8  -4   3        424.82        365.08        70.76 o
  -9  -3   3        241.42        181.50        52.21 o
  -8  -3   3          9.41         11.41        25.88 o
  -7  -3   3        117.27        120.27        23.90 o
  -6  -3   3        867.09        915.34        50.64 o
  -5  -3   3       6732.52       6799.16       203.85 o
  -4  -3   3       2725.79       2721.81       108.29 o
  -3  -3   3       3948.16       4431.38       124.21 o
  -2  -3   3          4.80         21.16        10.13 o
  -1  -3   3       1683.05       2028.82        74.25 o
   0  -3   3       2794.74       2727.62       107.35 o
   1  -3   3       6263.93       6150.01       178.19 o
   2  -3   3       8287.94       8074.04       198.98 o
   3  -3   3       4053.61       3873.14       178.79 o
   4  -3   3       2759.04       2651.43       136.99 o
   5  -3   3          6.77         -2.02        13.21 o
   6  -3   3        237.40        257.66        22.79 o
   7  -3   3       1025.81       1004.66        55.09 o
   8  -3   3        764.16        747.66        74.68 o
  -9  -2   3         13.70         32.11        30.50 o
  -8  -2   3        618.67        711.89        85.11 o
  -7  -2   3        879.43       1009.71        58.65 o
  -6  -2   3       3109.56       3363.93       135.57 o
  -5  -2   3       3950.27       3941.36       128.66 o
  -4  -2   3       2022.88       2142.59       147.38 o
  -3  -2   3        306.01        334.45        31.47 o
  -2  -2   3       6121.26       6687.41       233.40 o
  -1  -2   3       8996.86       9462.03       314.39 o
   0  -2   3       8584.87       7905.21       261.17 o
   1  -2   3       4552.34       4571.19       152.84 o
   2  -2   3       5405.21       5390.30       207.69 o
   3  -2   3        353.48        296.26        27.32 o
   4  -2   3        393.34        362.99        35.22 o
   5  -2   3       1769.62       1745.90        63.42 o
   6  -2   3       2097.56       1904.42       156.20 o
   7  -2   3       1266.22       1207.80        64.25 o
   8  -2   3        417.00        414.71        44.16 o
   9  -2   3        199.01        229.81        86.73 o
  -9  -1   3        422.64        370.00       123.87 o
  -8  -1   3       1319.80       1443.38       113.86 o
  -7  -1   3       1558.97       1568.10        87.23 o
  -6  -1   3       1895.44       2007.31       183.59 o
  -5  -1   3          8.37         11.93        10.02 o
  -4  -1   3        397.39        334.84        25.26 o
  -3  -1   3       5864.02       6497.27       172.23 o
  -2  -1   3       4738.10       4557.91       180.00 o
  -1  -1   3       6293.14       6775.24       508.42 o
   0  -1   3        794.47        755.97       146.18 o
   1  -1   3      13148.51      12159.87      1026.93 o
   2  -1   3          8.86          8.60         6.82 o
   3  -1   3       2739.68       2093.11       133.11 o
   5  -1   3       5821.09       5822.45       333.94 o
   6  -1   3       1861.76       1802.77       153.88 o
   7  -1   3        230.47        221.07        24.07 o
   8  -1   3         36.76         40.49        13.45 o
  -9   0   3        585.65        606.13       159.17 o
  -8   0   3        620.03        554.69       103.18 o
  -7   0   3        807.54        863.02        82.69 o
  -6   0   3         37.46         31.01         8.22 o
  -5   0   3       1546.00       1700.81        66.88 o
  -4   0   3       6123.42       6106.25       205.73 o
  -3   0   3       8771.75       8846.87       271.15 o
  -2   0   3      17999.86      20639.61       868.66 o
  -1   0   3        106.19        116.33        11.88 o
   0   0   3          3.95          5.77         6.04 o
   1   0   3       1742.39       1734.00       118.67 o
   2   0   3       7738.70       7880.45       194.86 o
   3   0   3       5758.09       5923.42       173.93 o
   4   0   3      11371.75      11396.01       263.96 o
   5   0   3       2764.75       2758.88        80.26 o
   6   0   3        119.10        134.62        11.39 o
   7   0   3         42.96         33.89        10.13 o
   8   0   3        568.82        553.95        40.23 o
  -9   1   3        248.64        317.05       121.47 o
  -8   1   3          0.68         23.39        32.80 o
  -7   1   3        109.56        100.66        21.41 o
  -6   1   3       1434.99       1596.50        79.88 o
  -5   1   3       2787.89       2900.53       131.55 o
  -4   1   3       4397.01       4518.44       131.53 o
  -3   1   3       4663.30       4272.72       261.18 o
  -2   1   3       1631.25       1624.51        66.72 o
  -1   1   3         43.08         53.96         7.45 o
   0   1   3       3519.67       1985.83       666.06 o
   2   1   3       1240.68       1221.22        36.41 o
   3   1   3       9522.89       9702.59       190.09 o
   4   1   3       1866.06       1847.05        58.47 o
   5   1   3         72.64         62.91         9.02 o
   6   1   3        452.40        500.50        24.57 o
   7   1   3       2287.06       2306.85        76.28 o
   8   1   3       2007.92       1992.82        68.41 o
   9   1   3        662.45        638.02        93.97 o
  -9   2   3          0.61         36.98        79.96 o
  -8   2   3        178.97        153.92        46.89 o
  -7   2   3       1046.86       1082.73        77.27 o
  -6   2   3       1190.35       1261.96        97.86 o
  -5   2   3       3161.76       3520.60       189.01 o
  -4   2   3       4042.82       4139.92       173.49 o
  -3   2   3        263.40        278.47        24.63 o
  -2   2   3       3473.19       3031.94       523.85 o
  -1   2   3       6440.36       6711.29       168.71 o
   0   2   3      29684.21      25246.51      6401.23 o
   1   2   3       2253.98       2102.86        88.29 o
   2   2   3       3587.80       3251.20       110.24 o
   3   2   3       2465.29       2511.61        66.57 o
   4   2   3         76.12         77.17         7.74 o
   5   2   3       1620.75       1626.24        52.74 o
   6   2   3       4369.29       4263.38       128.61 o
   7   2   3       5041.39       5107.75       135.55 o
   8   2   3        820.68        830.39        45.29 o
   9   2   3         41.00         31.72        23.39 o
  10   2   3          0.12          0.28        30.46 o
  -9   3   3        169.30        273.95       126.23 o
  -8   3   3        563.82        707.60       112.56 o
  -7   3   3        958.80       1036.26        80.00 o
  -6   3   3        376.24        413.87        67.00 o
  -5   3   3        523.11        504.75        50.01 o
  -4   3   3          7.50         26.11        15.86 o
  -3   3   3       2275.91       2258.51       107.22 o
  -2   3   3       8413.71       4495.79      1689.18 o
  -1   3   3      12131.33      11379.04       510.63 o
   0   3   3       4871.42       4724.93       232.67 o
   1   3   3         26.63         47.98        11.76 o
   2   3   3        486.51        561.90        27.42 o
   3   3   3        170.64        156.09        11.16 o
   4   3   3       4532.63       4771.64        97.56 o
   5   3   3       3614.36       3652.92        80.45 o
   6   3   3       3797.83       3733.84        95.21 o
   7   3   3       1628.65       1563.10        62.79 o
   8   3   3          1.89         -1.78         7.46 o
   9   3   3         73.98         64.02        20.84 o
  10   3   3        341.24        516.57       138.44 o
  -8   4   3        425.44        390.54       112.46 o
  -7   4   3        287.71        319.15        54.20 o
  -6   4   3         50.74         26.55        20.32 o
  -5   4   3        997.51        974.91        72.80 o
  -4   4   3       1038.58       1067.98        71.47 o
  -3   4   3       2920.94       2874.66       128.80 o
  -2   4   3       5160.91       5193.49       150.48 o
  -1   4   3       3521.31       3405.21        84.00 o
   0   4   3       3737.43       3682.33       134.34 o
   1   4   3         32.16         18.09         6.61 o
   2   4   3       3288.47       3321.32       108.82 o
   3   4   3       7022.42       6752.23       160.57 o
   4   4   3      11989.37      12137.45       237.65 o
   5   4   3       1890.64       1964.46        50.76 o
   6   4   3        317.59        337.49        19.90 o
   7   4   3         41.84         28.77        10.13 o
   8   4   3        276.96        265.72        26.25 o
   9   4   3        506.89        533.18        48.98 o
  10   4   3        770.02        881.29       107.88 o
  -8   5   3         53.55        -11.93        54.15 o
  -7   5   3          0.39         10.49        47.55 o
  -6   5   3        546.12        457.16        62.76 o
  -5   5   3       2543.73       2644.51       166.09 o
  -4   5   3       2037.00       2066.08       134.28 o
  -3   5   3       1547.14       1489.86        82.90 o
  -2   5   3        544.16        433.41        64.25 o
  -1   5   3         31.78         20.15         6.63 o
   0   5   3        482.34        412.53        28.03 o
   1   5   3       6978.24       6753.82       228.19 o
   2   5   3       8592.20       8157.78       233.36 o
   3   5   3       5986.70       5948.59       179.87 o
   4   5   3       1594.23       1615.76        49.07 o
   5   5   3        501.29        487.52        22.18 o
   6   5   3        462.42        392.86        19.77 o
   7   5   3        766.96        821.89        38.35 o
   8   5   3       1078.29       1064.73        72.40 o
   9   5   3        872.77        888.44        48.97 o
  10   5   3        349.61        338.87        87.61 o
  11   5   3         39.41         18.17        37.30 o
  -7   6   3        460.60        592.17       121.43 o
  -6   6   3       1213.17       1262.24       123.57 o
  -5   6   3        845.78        857.79        88.10 o
  -4   6   3        721.15        700.75        98.21 o
  -3   6   3        151.63         84.60        31.11 o
  -2   6   3        166.78        140.00        13.34 o
  -1   6   3        658.16        664.53        31.97 o
   0   6   3       6341.09       5517.96       984.92 o
   1   6   3       9666.61       9901.06       252.12 o
   2   6   3       4597.06       4371.29       136.67 o
   3   6   3        398.48        395.11        28.56 o
   4   6   3         10.91         23.08         7.82 o
   5   6   3        763.86        774.38        33.39 o
   6   6   3       1088.48       1274.52        41.83 o
   7   6   3       2444.58       2479.98        66.09 o
   8   6   3       1236.50       1346.06        66.56 o
   9   6   3        206.18        206.54        34.86 o
  10   6   3          5.11         14.84        33.66 o
  -7   7   3        675.25        761.82       136.52 o
  -6   7   3        747.08        724.16       113.02 o
  -5   7   3        256.04        262.84        51.72 o
  -4   7   3         15.45          4.67        17.93 o
  -3   7   3        866.18        345.92       177.07 o
  -2   7   3       4025.21       4103.72       154.90 o
  -1   7   3       2911.98       2987.21       120.56 o
   0   7   3       4560.88       4708.37       402.61 o
   1   7   3        974.42       1014.02        61.13 o
   2   7   3         41.33         69.55        14.34 o
   3   7   3         21.51         23.12         9.24 o
   4   7   3       3214.59       3210.04        95.59 o
   5   7   3       4595.06       4683.09       137.34 o
   6   7   3       2413.14       2647.35        74.86 o
   7   7   3       1907.38       1800.41        81.49 o
   8   7   3         23.07         15.26        13.01 o
   9   7   3         82.37         68.16        20.06 o
  10   7   3        167.53        147.78        31.07 o
  -7   8   3        188.22        255.62        80.96 o
  -6   8   3         41.16         49.11        32.64 o
  -5   8   3         66.92         79.75        26.36 o
  -4   8   3        489.80        500.47        78.30 o
  -3   8   3       3276.11       3324.61       140.69 o
  -2   8   3       2479.93       2460.83        81.46 o
  -1   8   3       1849.66       1799.14        64.09 o
   0   8   3         94.19        120.44        16.17 o
   1   8   3        536.81        566.76        40.89 o
   2   8   3        637.93        640.27        30.18 o
   3   8   3       1455.02       1406.66        87.13 o
   4   8   3       5018.33       4842.32       162.73 o
   5   8   3       2719.52       2776.38        82.66 o
   6   8   3       1198.64       1238.75        48.90 o
   7   8   3          8.11         13.66        11.65 o
   8   8   3        200.16        260.94        31.14 o
   9   8   3        551.78        549.71        60.13 o
  10   8   3        416.02        390.47        59.65 o
  -6   9   3        123.65        110.70        64.56 o
  -5   9   3        589.72        608.98       114.98 o
  -4   9   3       1333.55       1415.87       130.76 o
  -3   9   3       1487.28       1442.84        72.68 o
  -2   9   3        689.42        667.23        45.34 o
  -1   9   3         76.06         57.59        13.05 o
   0   9   3        194.81        192.68        21.44 o
   1   9   3       1659.82       1841.66        68.89 o
   2   9   3       4497.36       4818.63       173.29 o
   3   9   3       3487.46       3372.41       130.04 o
   4   9   3       2223.29       2137.64       207.71 o
   5   9   3        147.41        143.79        30.28 o
   6   9   3        326.19        336.57        33.18 o
   7   9   3       1013.40        966.02        66.37 o
   8   9   3        823.08        815.84        58.35 o
   9   9   3        616.94        635.84        67.58 o
  10   9   3        285.97        190.04        63.02 o
  -6  10   3        390.87        455.05       111.06 o
  -5  10   3        518.56        580.15        71.77 o
  -4  10   3        491.98        451.45        71.85 o
  -3  10   3         46.24         37.83        17.92 o
  -2  10   3         30.66         31.67        12.08 o
  -1  10   3        766.34        796.94        47.80 o
   0  10   3       1055.42       1164.54        84.88 o
   1  10   3       3249.41       3368.08       111.35 o
   2  10   3       1746.76       1794.80        65.03 o
   3  10   3        877.12        982.74        53.32 o
   4  10   3         19.42         22.07        15.13 o
   5  10   3        404.45        352.72        44.31 o
   6  10   3       1166.63       1076.44        60.70 o
   7  10   3       1329.10       1409.47       160.73 o
   8  10   3        961.18       1036.12        94.88 o
   9  10   3        180.40        137.81        59.73 o
  10  10   3         15.40         13.45        55.11 o
  -4  11   3          3.39        -11.81        53.47 o
  -3  11   3         56.72         11.25        46.11 o
  -2  11   3        634.59        658.67        65.60 o
  -1  11   3       1100.51       1149.07        57.28 o
   0  11   3       2657.14       2857.15       178.65 o
   1  11   3       1076.33       1107.43        55.87 o
   2  11   3        208.33        229.45        23.48 o
   3  11   3         49.44         66.33        18.10 o
   4  11   3       1235.08       1215.66        82.94 o
   5  11   3        893.15        908.44        84.91 o
   6  11   3       1341.57       1261.20        91.05 o
   7  11   3        782.71        882.45       282.96 o
   8  11   3        159.64        118.92        50.66 o
   9  11   3          5.96         -5.24        35.95 o
  -2  12   3        688.48        659.27       146.68 o
  -1  12   3        630.29        748.92        54.56 o
   0  12   3        199.26        190.69        33.13 o
   1  12   3          7.64          2.55        13.38 o
   2  12   3         92.32        120.78        23.46 o
   3  12   3       1205.33       1327.90        71.09 o
   4  12   3        886.45        956.27        64.65 o
   5  12   3       1386.33       1192.10       133.35 o
   6  12   3        509.21        410.23       120.29 o
   7  12   3          5.52          6.52        26.63 o
   8  12   3         92.98         61.94        43.76 o
   9  12   3        246.26        186.62        81.85 o
  -1  13   3         13.56        -36.86        55.71 o
   0  13   3        240.88        185.42        39.27 o
   1  13   3        318.73        417.91        53.02 o
   2  13   3        794.60        903.04        76.77 o
   3  13   3        921.40       1094.59       100.84 o
   4  13   3        647.69        526.73        97.49 o
   5  13   3        433.72        325.47        59.60 o
   6  13   3          1.24         11.53        28.42 o
   0  14   3        366.27        468.97        87.46 o
   1  14   3        604.68        771.03       142.20 o
   2  14   3        526.34        458.21       105.86 o
   3  14   3        257.16        279.75        99.45 o
   4  14   3         35.43         59.75        43.74 o
   5  14   3        113.02         72.62        41.02 o
   6  14   3        311.98        267.27        68.08 o
   0  15   3        314.34        214.56       105.86 o
   1  15   3        227.00        186.34       104.42 o
   2  15   3         43.53         33.01        47.18 o
   3  15   3         18.76        -10.49        49.71 o
   4  15   3        186.39        156.87        55.61 o
   5  15   3        440.37        287.42       183.68 o
   1  16   3          0.86         33.58        64.92 o
   2  16   3         72.06         51.07        80.68 o
   4  16   3        364.80        385.09       103.22 o
   5  16   3        234.07        191.15        71.04 o
  -4 -14   4        400.17        414.95        92.21 o
  -3 -14   4        452.42        433.60        90.57 o
  -2 -14   4        207.43        277.94        55.06 o
  -1 -14   4         32.64         67.96        60.07 o
  -4 -13   4        529.30        560.58        71.68 o
  -3 -13   4        242.81        155.06        56.72 o
  -2 -13   4          0.21         -0.16        23.98 o
  -1 -13   4         63.84         89.93        54.83 o
   0 -13   4        443.75        585.88       126.83 o
   1 -13   4        311.43        374.85       109.70 o
   2 -13   4        260.83        216.36        74.68 o
  -5 -12   4        599.75        752.70       124.75 o
  -4 -12   4        116.61         91.97        51.55 o
  -3 -12   4        113.54         91.39        28.47 o
  -2 -12   4        153.42        138.10        33.50 o
  -1 -12   4        891.24        968.09       106.21 o
   0 -12   4        707.29        729.59       121.45 o
   1 -12   4        603.48        876.12       152.92 o
   2 -12   4        204.25        150.40        65.60 o
   3 -12   4          1.84         -8.52        42.02 o
  -6 -11   4        124.04        146.24        67.08 o
  -5 -11   4         10.50         14.71        21.22 o
  -4 -11   4        157.85        179.33        40.43 o
  -3 -11   4        767.86        833.65        70.67 o
  -2 -11   4       2183.28       1916.33       108.56 o
  -1 -11   4       1943.13       1969.94       170.65 o
   0 -11   4        480.15        488.76        37.95 o
   1 -11   4        169.87        159.27        36.12 o
   2 -11   4        121.73         88.64        37.78 o
   3 -11   4        410.48        412.78       134.07 o
   4 -11   4        241.66        384.13       108.14 o
  -7 -10   4          9.68         10.89        36.36 o
  -6 -10   4        113.77         70.93        53.77 o
  -5 -10   4        536.23        446.74        74.60 o
  -4 -10   4        616.48        611.62        47.79 o
  -3 -10   4        649.11        662.24        50.68 o
  -2 -10   4       2745.28       2769.19       148.14 o
  -1 -10   4        360.95        312.09        38.78 o
   0 -10   4          5.29          3.85        15.41 o
   1 -10   4        206.37        173.32        29.80 o
   2 -10   4        974.63        941.66        58.03 o
   3 -10   4       1031.05        766.78       125.63 o
   4 -10   4        646.10       1009.12       161.69 o
   5 -10   4        248.35        276.59        96.69 o
  -8  -9   4          0.31         76.32        61.55 o
  -7  -9   4        172.35        189.18        54.91 o
  -6  -9   4        792.35        729.91       222.24 o
  -5  -9   4       1307.97       1208.29       214.97 o
  -4  -9   4       1050.04       1057.83       105.15 o
  -3  -9   4        449.55        545.24        57.83 o
  -2  -9   4        108.06        112.95        35.53 o
  -1  -9   4        200.79        172.51        29.02 o
   0  -9   4       2895.14       2959.41       133.80 o
   1  -9   4       2030.89       2056.30       101.98 o
   2  -9   4       1443.47       1378.19       164.67 o
   3  -9   4        830.60        752.32       104.06 o
   5  -9   4          0.38         -6.03        23.03 o
   6  -9   4        139.44        150.24        68.88 o
  -8  -8   4        360.22        206.67        79.36 o
  -7  -8   4       1065.18       1038.09        79.56 o
  -6  -8   4       1071.09        900.34       174.06 o
  -5  -8   4       1188.20       1262.17        60.22 o
  -4  -8   4        109.52        111.35        20.01 o
  -3  -8   4        149.11        127.76        26.43 o
  -2  -8   4        591.71        666.39        52.17 o
  -1  -8   4        980.22        912.50        61.89 o
   0  -8   4       2460.89       2162.22       139.80 o
   1  -8   4       2723.63       2366.70       343.17 o
   2  -8   4        458.87        414.32        41.03 o
   3  -8   4         87.24         48.52        16.58 o
   4  -8   4         87.40         77.16        15.01 o
   5  -8   4        559.04        569.55        77.64 o
   6  -8   4        679.92        698.03       123.27 o
   7  -8   4        390.35        422.07        98.29 o
  -8  -7   4       1094.25       1247.69       180.78 o
  -7  -7   4       1296.38       1085.29       217.34 o
  -6  -7   4        847.51        549.34       137.72 o
  -5  -7   4         52.26         29.42        14.04 o
  -4  -7   4        912.13        757.35        79.88 o
  -3  -7   4       2419.22       2662.43       161.97 o
  -2  -7   4       2984.43       3153.84       137.90 o
  -1  -7   4       1450.99       1087.44       353.85 o
   0  -7   4        484.37        521.69        46.20 o
   1  -7   4        831.49        780.77        47.36 o
   2  -7   4        612.16        578.82        39.87 o
   3  -7   4       1513.79       1609.54       127.49 o
   4  -7   4       1660.25       1667.27        84.97 o
   5  -7   4       1200.51       1134.03       155.01 o
   6  -7   4        492.77        516.85        88.05 o
   7  -7   4        158.97        163.86        43.36 o
  -9  -6   4        474.61        477.46       114.18 o
  -8  -6   4        636.52        586.79        94.26 o
  -7  -6   4        242.46        184.98        36.01 o
  -6  -6   4         14.43         25.07        15.09 o
  -5  -6   4       1097.43        971.01        54.22 o
  -4  -6   4       2310.56       1950.82       222.60 o
  -3  -6   4       3336.44       3144.87       239.95 o
  -2  -6   4       3837.15       3920.47       153.12 o
  -1  -6   4       1148.47       1117.97        90.76 o
   0  -6   4        121.67        127.04        23.27 o
   1  -6   4        937.15        980.99        53.00 o
   2  -6   4       1794.07       1816.42        81.16 o
   3  -6   4       3812.78       3523.01       122.33 o
   4  -6   4       1164.15       1096.72        59.57 o
   5  -6   4        429.12        440.33        57.81 o
   6  -6   4         36.65         29.72        15.57 o
   7  -6   4          0.59        -35.66        39.06 o
   8  -6   4        178.71        177.46        58.91 o
  -9  -5   4        243.05        326.06        94.97 o
  -8  -5   4         32.20         19.86        33.35 o
  -7  -5   4        430.32        390.20        41.53 o
  -6  -5   4       1550.41       1402.00        87.36 o
  -5  -5   4       3017.93       2664.67       235.96 o
  -4  -5   4       3596.34       3403.05       224.10 o
  -3  -5   4       2048.34       1944.12        96.13 o
  -2  -5   4       2054.15       2226.04        94.11 o
  -1  -5   4          2.68         11.91        11.52 o
   0  -5   4       3915.89       4028.60       142.43 o
   1  -5   4       7850.93       8090.43       424.08 o
   2  -5   4       4139.04       4142.18       186.28 o
   3  -5   4       1217.03       1152.28        54.83 o
   4  -5   4         89.11         75.91        21.21 o
   5  -5   4        352.79        331.02        31.40 o
   6  -5   4        362.00        289.58        35.47 o
   7  -5   4        452.63        460.93        86.21 o
   8  -5   4        520.54        566.31        93.97 o
  -9  -4   4         12.92         33.98        48.99 o
  -8  -4   4        280.48        325.15        74.30 o
  -7  -4   4       1172.69       1223.32        75.44 o
  -6  -4   4       1399.14       1288.06        80.52 o
  -5  -4   4       2641.26       2866.00       150.12 o
  -4  -4   4       1507.30       1560.76        68.10 o
  -3  -4   4        336.81        324.21        40.19 o
  -2  -4   4       1063.75       1044.14        76.80 o
  -1  -4   4       2470.33       2176.00        87.26 o
   0  -4   4      11161.43      11262.53       371.60 o
   1  -4   4       6086.49       5448.59       493.84 o
   2  -4   4       2679.67       2564.63        95.32 o
   3  -4   4        412.09        393.03        31.60 o
   4  -4   4          6.69          4.29        14.86 o
   5  -4   4       1576.30       1374.59        90.48 o
   6  -4   4       1511.53       1443.49        70.68 o
   7  -4   4       1493.87       1434.53        73.21 o
   8  -4   4        242.57        206.04        42.88 o
  -9  -3   4        398.02        429.11        86.42 o
  -8  -3   4       1093.08       1191.07       115.24 o
  -7  -3   4        739.65        793.42        56.70 o
  -6  -3   4       1156.41       1188.75        69.00 o
  -5  -3   4        160.61        157.25        45.67 o
  -4  -3   4        144.89        191.45        24.66 o
  -3  -3   4       2638.72       2716.13       109.48 o
  -2  -3   4      10630.61      10910.45       367.47 o
  -1  -3   4       9272.51       9138.08       278.49 o
   0  -3   4      10009.15      10452.37       350.42 o
   1  -3   4       4456.94       4726.47       165.96 o
   2  -3   4          5.27         11.65         9.69 o
   3  -3   4       1452.09       1468.21       115.98 o
   4  -3   4       4588.76       3451.27       160.91 o
   5  -3   4       2813.37       2963.96       105.03 o
   6  -3   4       1355.93       1339.71        71.41 o
   7  -3   4        219.88        168.06        25.67 o
  -9  -2   4        623.98        550.99       100.54 o
  -8  -2   4        725.07        875.82       116.65 o
  -7  -2   4        340.82        358.74        36.85 o
  -6  -2   4         66.13         53.14        16.28 o
  -5  -2   4       1242.15       1215.04       107.00 o
  -4  -2   4       3499.42       3795.73       119.03 o
  -3  -2   4       5323.50       5345.28       245.66 o
  -2  -2   4       2435.97       2426.01       106.67 o
  -1  -2   4       1841.34       1973.47       241.53 o
   0  -2   4        362.41        392.18        56.83 o
   1  -2   4       5064.68       5811.93       354.08 o
   2  -2   4       2994.17       3089.57       111.68 o
   3  -2   4       7075.04       7150.39       240.44 o
   4  -2   4       9013.90       7624.66       606.89 o
   5  -2   4       3654.81       3702.00       140.29 o
   6  -2   4        229.72        203.22        23.15 o
   7  -2   4         62.50         57.84        17.27 o
   8  -2   4        277.85        223.19        38.87 o
  -9  -1   4        381.59        376.77       131.75 o
  -8  -1   4         45.32         35.02        35.13 o
  -7  -1   4         11.63         20.63        23.42 o
  -6  -1   4       1633.03       1674.31        91.72 o
  -5  -1   4       3459.91       3690.38       120.68 o
  -4  -1   4       3039.69       2863.38       100.11 o
  -3  -1   4       3451.95       3515.72       131.78 o
  -2  -1   4       1453.68       1390.51        56.46 o
  -1  -1   4       1749.41       1996.15        83.16 o
   0  -1   4        265.87        253.08        19.70 o
   2  -1   4      19177.32      18888.92       452.43 o
   3  -1   4       5552.19       5411.46       189.80 o
   4  -1   4       3188.70       3330.18       125.53 o
   5  -1   4          3.73          8.20         7.86 o
   6  -1   4        354.15        350.05        27.77 o
   7  -1   4        518.45        446.54        35.89 o
   8  -1   4       1097.87       1118.76        62.04 o
  -9   0   4          0.10        -17.93        73.52 o
  -8   0   4        246.05        283.16        59.69 o
  -7   0   4       1229.16       1336.27       112.79 o
  -6   0   4       3657.96       3614.15       328.86 o
  -5   0   4       1508.34       1580.25        58.05 o
  -4   0   4        156.46        149.08        19.64 o
  -3   0   4       1121.45       1209.26        69.50 o
  -2   0   4        198.46        177.52        13.90 o
  -1   0   4       3276.72       3351.95       228.97 o
   0   0   4       2776.70       2617.96       106.55 o
   2   0   4        817.97        712.95        29.40 o
   3   0   4       1165.04       1144.84        40.49 o
   4   0   4         46.16         22.22        11.36 o
   5   0   4       1592.85       1704.61        75.79 o
   6   0   4       1244.31       1240.15        62.23 o
   7   0   4       1571.30       1529.46        83.62 o
   8   0   4       1589.58       1582.91        72.74 o
   9   0   4        226.48        228.83        48.51 o
  -8   1   4        648.45        676.25        87.86 o
  -7   1   4       1443.28       1640.02       174.32 o
  -6   1   4       1329.35       1363.65        81.24 o
  -5   1   4        420.71        371.22        38.52 o
  -4   1   4         33.49         31.26         6.53 o
  -3   1   4       1727.35       1849.26        64.49 o
  -2   1   4       7392.56       7552.98       197.92 o
  -1   1   4      10217.68       9926.09       278.07 o
   0   1   4      16310.58      15618.32       672.05 o
   1   1   4        286.99        225.51        27.42 o
   2   1   4        405.08        482.52        31.64 o
   3   1   4       1806.86       1784.95        51.71 o
   4   1   4       5677.84       5752.69       154.44 o
   5   1   4       5325.06       5219.11       134.61 o
   6   1   4       3692.95       3908.54       128.19 o
   7   1   4       1088.26       1067.16        45.80 o
   8   1   4         72.97         64.26        13.32 o
   9   1   4         69.93         90.89        34.50 o
  -8   2   4        579.73        600.98       101.76 o
  -7   2   4        139.33        146.51        50.21 o
  -6   2   4          8.45         21.77        17.70 o
  -5   2   4        145.76        138.14        27.97 o
  -4   2   4       2932.37       3085.56       143.09 o
  -3   2   4       6461.22       6067.63       343.34 o
  -2   2   4       9205.49       9658.18       273.62 o
  -1   2   4       4328.84       4298.27       133.47 o
   0   2   4       3117.63       3164.62       162.75 o
   1   2   4       2012.50       2177.73       111.88 o
   2   2   4       4462.91       4265.85       127.71 o
   3   2   4       8580.59       8750.12       173.07 o
   4   2   4       5493.61       5419.69       125.58 o
   5   2   4       3421.55       3417.34        95.80 o
   6   2   4        356.62        371.35        29.84 o
   7   2   4          2.00         -2.20        12.41 o
   8   2   4        537.67        440.76        31.51 o
   9   2   4        287.16        266.03        68.44 o
  10   2   4        467.18        507.60       127.75 o
  -8   3   4         93.72         53.98        52.23 o
  -7   3   4         61.43        118.31        72.56 o
  -6   3   4        730.34        716.63        66.04 o
  -5   3   4       3194.84       3424.46       193.60 o
  -4   3   4       3838.00       4290.76       233.02 o
  -3   3   4       3907.48       4036.96       140.05 o
  -2   3   4        693.57        622.42        39.30 o
  -1   3   4        512.40        493.55        21.75 o
   0   3   4         30.36         38.83         7.13 o
   1   3   4       1810.06       1528.04       324.14 o
   2   3   4      15929.43      15660.45       447.23 o
   3   3   4      15433.35      15382.12       332.07 o
   4   3   4       5203.44       5329.34       132.29 o
   5   3   4         25.79         26.38         7.40 o
   6   3   4       1700.20       1664.81        55.01 o
   7   3   4       2345.25       2363.50        94.14 o
   8   3   4       1418.77       1412.63        61.97 o
   9   3   4        564.61        480.47        70.10 o
  10   3   4        305.73        289.58        77.40 o
  -8   4   4         74.26         25.53        52.39 o
  -7   4   4        297.60        386.61       109.50 o
  -6   4   4       1907.44       2080.54       144.71 o
  -5   4   4       2397.90       2390.63       130.11 o
  -4   4   4        361.70        399.36        44.86 o
  -3   4   4        885.74        884.19        55.72 o
  -2   4   4        997.13       1043.01        36.92 o
  -1   4   4       2700.55       2601.82        79.31 o
   0   4   4       9176.80       8141.44       880.26 o
   1   4   4      10377.16      10793.53       415.22 o
   2   4   4      12239.92      11647.17       657.81 o
   3   4   4       1574.19       1744.88        58.91 o
   4   4   4        149.27        164.87        13.22 o
   5   4   4       3174.08       3173.97        83.60 o
   6   4   4       2767.00       2898.87        91.07 o
   7   4   4       2562.08       2424.91        87.83 o
   8   4   4        919.32        897.93        42.24 o
   9   4   4        387.77        387.62        62.94 o
  10   4   4          0.30         -9.68        30.01 o
  -7   5   4        601.19        637.87       132.55 o
  -6   5   4        852.09        795.32        85.96 o
  -5   5   4        104.57         79.95        34.11 o
  -4   5   4        546.09        519.80        51.23 o
  -3   5   4        579.41        633.54        52.37 o
  -2   5   4       1041.15        918.55        41.88 o
  -1   5   4       5484.24       5310.47       297.77 o
   0   5   4       7855.98       7321.21       239.85 o
   1   5   4       6561.79       6266.32       590.23 o
   2   5   4        333.20        317.19        18.88 o
   3   5   4       1233.96       1239.96        54.88 o
   4   5   4       2417.77       2371.13        71.24 o
   5   5   4       4584.88       4662.39       114.61 o
   6   5   4       3464.23       3517.44        94.23 o
   7   5   4       1219.59       1216.32        48.10 o
   8   5   4        138.22        104.83        19.25 o
   9   5   4         38.97         57.64        20.34 o
  10   5   4        372.74        469.35        81.91 o
  -7   6   4        189.78        234.85        83.41 o
  -6   6   4         65.53         69.58        33.01 o
  -5   6   4         70.30         72.11        29.15 o
  -4   6   4        643.92        643.83        58.34 o
  -3   6   4       2945.00       2834.93       132.40 o
  -2   6   4       2065.27       2021.09        74.75 o
  -1   6   4       4195.00       4103.97       149.07 o
   0   6   4       1309.12       1182.66       108.38 o
   1   6   4         37.14         29.09        10.65 o
   2   6   4       3841.46       3900.65       126.81 o
   3   6   4       4034.75       4078.44       107.73 o
   4   6   4       5508.10       5382.30       138.93 o
   5   6   4       2384.78       2514.99        73.24 o
   6   6   4       2325.35       2302.02        74.52 o
   7   6   4          1.60         -0.18         9.06 o
   8   6   4        502.85        530.65        33.93 o
   9   6   4        651.54        655.86        86.45 o
  10   6   4        687.75        820.45       107.89 o
  -7   7   4          5.00         10.21        48.31 o
  -6   7   4        236.09        213.64        49.74 o
  -5   7   4        667.42        632.05        63.55 o
  -4   7   4       1047.24       1096.73        78.40 o
  -3   7   4       2036.08       1950.80       135.35 o
  -2   7   4        495.90        459.19        47.22 o
  -1   7   4         23.12         23.46         9.45 o
   0   7   4        242.76        226.17        20.05 o
   1   7   4       3508.16       3616.17       145.36 o
   2   7   4       3440.86       2790.41       382.42 o
   3   7   4       5079.44       5052.48       131.72 o
   4   7   4       1862.82       1897.77        71.23 o
   5   7   4        237.88        257.62        20.71 o
   6   7   4         32.12         61.63        13.35 o
   7   7   4        643.19        759.60        39.31 o
   8   7   4       1128.84       1079.79        54.96 o
   9   7   4        841.56        955.89        82.52 o
  10   7   4        422.69        407.74       119.75 o
  -6   8   4        773.89        722.32       121.51 o
  -5   8   4        768.97        825.04        97.03 o
  -4   8   4        746.81        755.93        64.96 o
  -3   8   4         74.69         44.46        19.64 o
  -2   8   4         21.81         14.44        11.12 o
  -1   8   4        787.58        759.20        49.10 o
   0   8   4        844.37        832.43        43.30 o
   1   8   4       3077.01       3036.64        87.35 o
   2   8   4       4859.89       4691.38       180.76 o
   3   8   4       3025.14       2619.34       546.93 o
   4   8   4          1.94          2.31        11.25 o
   5   8   4       1386.00       1422.93        56.18 o
   6   8   4       2300.10       2329.01        76.28 o
   7   8   4       1115.15       1314.90        56.10 o
   8   8   4        760.27        801.95        57.09 o
   9   8   4        305.29        224.02        49.52 o
  10   8   4         30.48         29.53        45.90 o
  -6   9   4        530.18        524.33       109.30 o
  -5   9   4        280.60        239.37        77.52 o
  -4   9   4          0.61          3.08        26.39 o
  -3   9   4        456.43        377.95        71.44 o
  -2   9   4       1487.53       1137.20       159.95 o
  -1   9   4       1275.36       1279.09        54.81 o
   0   9   4       1477.00       1581.58        91.87 o
   1   9   4       1245.55       1212.88        52.48 o
   2   9   4        129.24        137.88        14.20 o
   3   9   4          8.34          7.60        11.42 o
   4   9   4       1729.31       1771.47        82.53 o
   5   9   4       3053.50       2987.02       133.91 o
   6   9   4       1488.27       1568.35        60.05 o
   7   9   4        874.65        841.32        44.57 o
   8   9   4        126.16        137.52        40.32 o
   9   9   4          2.54          5.43        38.02 o
  10   9   4         44.09         50.14        47.54 o
  -5  10   4         12.20         10.37        44.74 o
  -4  10   4        422.82        330.04        42.91 o
  -3  10   4        900.01        893.70        68.59 o
  -2  10   4       1042.47        955.39       119.38 o
  -1  10   4        697.22        701.63        42.92 o
   0  10   4       1270.91       1375.90        69.75 o
   1  10   4         10.46          8.63        10.34 o
   2  10   4        212.28        212.09        35.12 o
   3  10   4       1763.31       1813.77        70.05 o
   4  10   4       3814.34       3556.23       205.69 o
   5  10   4       1223.85       1159.96        66.31 o
   6  10   4        607.51        626.06        45.24 o
   7  10   4         24.15         41.00        16.44 o
   8  10   4        207.74        221.30        78.04 o
   9  10   4        190.26        102.09        59.03 o
  -4  11   4        722.05        740.61       143.88 o
  -3  11   4       1044.52        969.56        99.20 o
  -2  11   4        319.53        343.03        54.63 o
  -1  11   4         82.24         50.27        14.32 o
   0  11   4        224.11        212.79        29.21 o
   1  11   4       1018.35       1081.52        56.57 o
   2  11   4        708.98        777.55        43.06 o
   3  11   4       2514.62       2701.03       132.35 o
   4  11   4        852.96        850.84        62.37 o
   5  11   4        196.27        193.45        40.68 o
   6  11   4          1.34         -0.41        13.20 o
   7  11   4        545.91        507.07       114.62 o
   8  11   4        768.28        870.07       108.00 o
  10  11   4        261.69        272.07        99.53 o
  -3  12   4        181.32         99.46        73.84 o
  -2  12   4          0.47         -8.40        25.26 o
  -1  12   4        339.64        368.12        42.59 o
   0  12   4       1166.34       1270.52        91.95 o
   1  12   4       1008.09       1158.03        58.73 o
   2  12   4       1058.62       1118.43        68.27 o
   3  12   4        489.43        512.44        42.79 o
   4  12   4         87.67         72.97        21.66 o
   5  12   4         80.86         77.40        40.06 o
   6  12   4        620.94        470.06        79.92 o
   7  12   4        879.80        925.69        88.97 o
   8  12   4        589.83        394.94       115.96 o
  -2  13   4        346.00        336.43       113.22 o
  -1  13   4        708.56        966.30       114.34 o
   0  13   4        885.37       1061.17        95.48 o
   1  13   4        565.57        586.88        91.46 o
   2  13   4        234.18        265.69        43.37 o
   3  13   4          6.89         14.42        22.09 o
   4  13   4        219.29        174.16        57.77 o
   5  13   4        934.05        759.47       115.74 o
   6  13   4        846.55        645.36        99.17 o
   7  13   4        436.88        112.38        69.48 o
   0  14   4        160.85        104.62        76.04 o
   1  14   4          2.42        -10.76        23.44 o
   2  14   4        118.50         63.48        84.93 o
   3  14   4        282.20        316.09        68.05 o
   4  14   4        773.09        771.43       129.87 o
   5  14   4        669.45        653.60       109.62 o
   2  15   4        611.01        589.03       299.69 o
   3  15   4        549.49        456.57       256.20 o
   4  15   4        508.73        593.13       119.79 o
   5  15   4        113.76         32.70        35.97 o
   6  15   4          0.33         -7.52        32.46 o
   2  16   4        252.96        135.87       113.94 o
   5  16   4         19.38         19.29        41.70 o
  -3 -14   5          1.56         51.95        55.55 o
  -2 -14   5        106.39         69.30        36.24 o
  -4 -13   5         50.06         66.68        48.47 o
  -3 -13   5        293.70        312.06        53.02 o
  -2 -13   5        377.43        450.71        66.29 o
  -1 -13   5        516.98        602.23        94.37 o
   0 -13   5        271.87        227.34       146.78 o
   1 -13   5          2.24        -10.57        50.11 o
  -5 -12   5        298.47        383.73        73.24 o
  -4 -12   5        626.28        608.46        72.14 o
  -3 -12   5        417.14        471.42        64.03 o
  -2 -12   5        357.76        400.07        64.19 o
  -1 -12   5        302.83        280.84        49.93 o
   0 -12   5          1.38         11.02        23.28 o
   1 -12   5         65.64         98.42        44.78 o
   2 -12   5        537.18        847.39       160.73 o
   3 -12   5        299.23        305.97        85.93 o
  -5 -11   5        804.05        868.28        99.21 o
  -4 -11   5        945.50        938.51        87.89 o
  -3 -11   5        500.72        532.48        57.67 o
  -2 -11   5        121.82         97.10        32.16 o
  -1 -11   5         56.27         54.11        28.72 o
   0 -11   5        372.97        347.52        85.35 o
   3 -11   5        205.12        180.22        67.80 o
  -7 -10   5        540.96        492.55       129.71 o
  -6 -10   5        813.47        993.27       159.37 o
  -5 -10   5        516.06        508.74        60.23 o
  -4 -10   5        268.46        307.42        41.55 o
  -3 -10   5          5.72         -0.92        31.16 o
  -2 -10   5        447.65        404.01        55.96 o
  -1 -10   5       2018.20       1780.21       323.19 o
   0 -10   5       1068.53       1185.90        79.03 o
   1 -10   5        849.63        769.12        66.22 o
   2 -10   5        143.90         97.69        50.03 o
   3 -10   5         52.58         46.19        47.15 o
  -7  -9   5        607.59        688.87        81.31 o
  -6  -9   5        343.59        352.51        69.76 o
  -5  -9   5        142.02        132.22        26.33 o
  -4  -9   5        194.97        178.61        23.38 o
  -3  -9   5        785.88        912.03        68.66 o
  -2  -9   5       2649.04       2828.59       184.46 o
  -1  -9   5       4327.00       3907.99       474.90 o
   0  -9   5       2013.01       2342.50       275.52 o
   1  -9   5        140.90        149.75        25.83 o
   2  -9   5         13.66          8.42        18.19 o
   3  -9   5        514.89        400.21       124.89 o
   4  -9   5        579.86        451.09       101.18 o
   6  -9   5        221.88        164.73        73.60 o
  -7  -8   5         95.31        107.51        40.30 o
  -6  -8   5         35.63         32.85        32.09 o
  -5  -8   5        408.10        395.10       125.95 o
  -4  -8   5       1834.51       1887.27        95.08 o
  -3  -8   5       2090.70       2279.56       123.99 o
  -2  -8   5       2620.58       2818.41       143.87 o
  -1  -8   5        365.86        281.23        53.16 o
   0  -8   5        306.94        226.59        45.49 o
   1  -8   5        656.95        655.47        42.42 o
   2  -8   5       1517.28       1411.76        67.74 o
   3  -8   5       1182.83       1222.61        63.35 o
   4  -8   5        775.48        762.34       123.15 o
   5  -8   5        740.08        667.64        58.38 o
   7  -8   5          8.22          9.25        45.59 o
  -8  -7   5          5.75          2.21        33.29 o
  -7  -7   5        220.36        159.20        63.25 o
  -6  -7   5        458.87        510.20        83.02 o
  -5  -7   5       1508.20       1622.92        78.71 o
  -4  -7   5        835.32        860.16        96.24 o
  -3  -7   5       2043.46       2226.55        94.40 o
  -2  -7   5        740.10        800.32       107.30 o
  -1  -7   5          2.84          1.06        11.95 o
   0  -7   5        709.41        802.20        75.36 o
   1  -7   5       4839.79       4672.21       184.47 o
   2  -7   5       9912.54       8731.47       861.37 o
   3  -7   5       1309.35       1193.06       163.47 o
   4  -7   5        402.47        386.83        29.13 o
   5  -7   5         11.42         29.34        36.18 o
   8  -7   5        326.58        295.92        81.65 o
  -8  -6   5        354.03        273.15        71.96 o
  -7  -6   5       1354.00       1189.57       298.48 o
  -6  -6   5       1911.70       2244.64       125.72 o
  -5  -6   5        670.71        679.27        47.27 o
  -4  -6   5         90.93         96.35        22.30 o
  -3  -6   5          9.14          3.32        20.00 o
  -2  -6   5        193.92        197.27        30.84 o
  -1  -6   5       1463.37       1430.08       101.14 o
   0  -6   5       3992.22       3548.94       533.81 o
   1  -6   5       3079.36       2609.04       323.21 o
   2  -6   5       3113.62       3104.56       116.62 o
   3  -6   5         25.01         16.33         9.05 o
   4  -6   5        373.58        381.05        79.12 o
   5  -6   5        706.51        496.35        97.09 o
   6  -6   5        528.62        521.93        40.76 o
   7  -6   5        619.89        504.48        93.93 o
   8  -6   5        387.64        390.26        86.57 o
  -8  -5   5       1071.71       1167.56       137.45 o
  -7  -5   5       1111.29        878.00        82.03 o
  -6  -5   5        591.17        641.80        79.32 o
  -5  -5   5         85.86         68.53        16.53 o
  -4  -5   5        219.68        234.89        56.37 o
  -3  -5   5        794.68        796.49        58.98 o
  -2  -5   5       1152.35       1209.90        85.56 o
  -1  -5   5       7006.86       6562.31       681.25 o
   0  -5   5       3312.03       3282.70       123.16 o
   1  -5   5       1255.45       1382.03        69.49 o
   2  -5   5        349.23        360.32        29.71 o
   3  -5   5        522.80        492.03        40.17 o
   4  -5   5       3978.95       3778.84       290.64 o
   5  -5   5       2445.45       2447.77       121.75 o
   6  -5   5       1167.81       1177.99        62.11 o
   7  -5   5        495.19        551.22        95.73 o
  -9  -4   5        539.37        679.05       144.44 o
  -8  -4   5        664.48        626.86       101.17 o
  -7  -4   5        129.59        125.33        27.26 o
  -6  -4   5          1.84         -7.82        13.34 o
  -5  -4   5        614.96        657.32        41.05 o
  -4  -4   5       4186.23       4136.30       167.05 o
  -3  -4   5       3928.29       2647.64      1140.45 o
  -2  -4   5       2856.55       2958.41       119.26 o
  -1  -4   5       1466.61       1331.37        87.62 o
   0  -4   5         20.85         37.07        12.55 o
   1  -4   5        777.96        910.69        50.49 o
   2  -4   5       2530.52       2607.15        97.37 o
   3  -4   5       2690.06       2448.23       111.88 o
   4  -4   5       1983.80       1929.34        83.14 o
   5  -4   5       1150.15        949.25       295.32 o
   6  -4   5        144.48         85.29        53.59 o
   7  -4   5         37.79         28.78        21.21 o
   8  -4   5        155.04        198.67        67.56 o
  -9  -3   5        233.83        323.94       103.54 o
  -8  -3   5         24.06         33.93        34.25 o
  -7  -3   5         66.84         63.22        25.17 o
  -6  -3   5        476.87        461.14        44.22 o
  -5  -3   5       4409.52       4026.57       278.57 o
  -4  -3   5       6523.20       6688.50       229.46 o
  -3  -3   5       3155.47       3113.72       141.84 o
  -2  -3   5        764.92        892.70        79.03 o
  -1  -3   5       1201.78       1351.52        60.19 o
   0  -3   5        466.90        413.12        35.75 o
   1  -3   5       1470.16       1430.53        54.75 o
   2  -3   5       6243.89       6013.66       323.12 o
   3  -3   5       4799.09       4549.96       135.03 o
   5  -3   5         39.82         40.84        16.55 o
   6  -3   5        619.71        578.37        34.88 o
   7  -3   5       1216.99       1135.94        63.88 o
   8  -3   5        691.62        711.95       102.42 o
  -9  -2   5          2.55         12.65        48.87 o
  -8  -2   5        273.73        203.09        54.14 o
  -7  -2   5        675.66        726.76        64.75 o
  -6  -2   5       1367.91       1324.72        80.72 o
  -5  -2   5       3356.29       3960.49       244.66 o
  -4  -2   5       1143.68       1196.75        77.86 o
  -3  -2   5        208.13        217.48        22.28 o
  -2  -2   5        161.46        125.76        24.41 o
  -1  -2   5      10267.78      10976.29       379.84 o
   0  -2   5       6107.16       6537.36       283.95 o
   1  -2   5       8290.63       7683.04       264.10 o
   2  -2   5       7924.37       7735.15       223.21 o
   3  -2   5         54.21         56.13         8.59 o
   4  -2   5        575.62        563.53        53.07 o
   5  -2   5       1919.21       1979.39        90.90 o
   6  -2   5       1120.08       1042.23        78.47 o
   7  -2   5        673.11        655.79        53.35 o
   8  -2   5        565.84        559.87        61.59 o
  -8  -1   5        878.80        875.63       102.03 o
  -7  -1   5       1249.74       1270.97        96.51 o
  -6  -1   5       1261.73       1305.98        62.96 o
  -5  -1   5         92.43         91.94        12.19 o
  -4  -1   5        210.35        204.17        20.74 o
  -3  -1   5        936.89        986.97        40.72 o
  -2  -1   5       5976.75       6145.17       287.04 o
  -1  -1   5       9626.57      11187.01       464.28 o
   0  -1   5      12742.70      13596.42       442.17 o
   1  -1   5       8492.97       9152.82       379.63 o
   2  -1   5         80.41         98.34        15.76 o
   3  -1   5        503.14        445.40        28.37 o
   4  -1   5       5654.00       5797.42       258.38 o
   5  -1   5       4366.33       4440.63       223.99 o
   6  -1   5       1456.67       1505.61        59.73 o
   7  -1   5        380.73        370.36        28.62 o
   8  -1   5         36.13         35.63        12.92 o
  -8   0   5        507.30        509.97        81.45 o
  -7   0   5        320.45        262.57        46.55 o
  -6   0   5          0.27          3.10        24.51 o
  -5   0   5        207.00        219.17        23.84 o
  -4   0   5        647.87        669.89        45.55 o
  -3   0   5       1927.00       2066.41        78.75 o
  -2   0   5       9370.64       8942.17       463.97 o
  -1   0   5       6932.00       6890.04       401.14 o
   0   0   5       5217.30       5459.89       411.67 o
   1   0   5       2202.50       2083.29       136.80 o
   2   0   5       5843.88       5687.30       343.83 o
   3   0   5       4551.58       4261.09        92.74 o
   4   0   5       7236.17       7371.06       256.36 o
   5   0   5       3009.33       3161.54       116.51 o
   6   0   5        647.55        692.24        34.33 o
   7   0   5          0.37         -2.92         9.93 o
   8   0   5        491.20        496.96        36.79 o
   9   0   5        529.96        708.39       126.71 o
  -8   1   5         74.40         78.92        51.76 o
  -7   1   5         63.06         51.58        40.20 o
  -6   1   5        738.44        754.24        63.14 o
  -5   1   5       1553.18       1623.86        63.16 o
  -4   1   5       3402.71       3201.11       164.81 o
  -3   1   5       1912.28       2011.78        84.96 o
  -2   1   5       2329.02       2424.87        86.60 o
  -1   1   5        460.64        555.29        36.10 o
   0   1   5       2692.35       2488.95       123.81 o
   2   1   5      10491.72      10898.62       351.74 o
   3   1   5      10503.41      10825.09       244.37 o
   4   1   5       3368.31       3458.36       100.48 o
   5   1   5        983.34       1030.45        44.32 o
   6   1   5        224.47        236.54        17.47 o
   7   1   5        949.11        943.08        39.62 o
   8   1   5       1670.43       1768.72        91.22 o
   9   1   5        601.12        578.18        48.27 o
  -8   2   5        126.95        163.24        51.12 o
  -7   2   5        800.09        795.76       153.32 o
  -6   2   5       1098.70       1186.13        95.20 o
  -5   2   5       2871.62       3008.13       228.11 o
  -4   2   5        977.63        317.20       291.17 o
  -3   2   5        426.29        455.95        28.49 o
  -2   2   5       1115.81       1148.03        50.84 o
  -1   2   5        161.01        115.14        12.38 o
   0   2   5       2617.59       2379.84        81.97 o
   1   2   5       7077.60       6522.16       368.72 o
   2   2   5       4735.92       4485.59       160.25 o
   3   2   5       2622.80       2551.38        79.06 o
   4   2   5        468.97        503.94        25.80 o
   5   2   5       1593.60       1546.09        50.51 o
   6   2   5       1701.96       1697.08        72.53 o
   7   2   5       3207.96       3473.80       111.34 o
   8   2   5       1606.06       1479.13        61.68 o
   9   2   5        217.70        191.54        40.87 o
  10   2   5         14.43        -11.73        45.30 o
  -8   3   5        594.46        784.11       135.65 o
  -7   3   5       1099.47       1402.89       205.71 o
  -6   3   5       1344.78       1388.27        96.63 o
  -5   3   5        438.96        421.13        49.58 o
  -4   3   5          2.90          8.01        10.24 o
  -3   3   5        815.71        732.90        36.92 o
  -2   3   5       6209.32       6349.86       155.47 o
  -1   3   5       4817.75       4535.54       144.86 o
   0   3   5       7779.06       7331.98       244.56 o
   1   3   5       5856.40       5545.42       317.38 o
   2   3   5        115.49        108.26        12.87 o
   3   3   5       2807.95       2674.16        81.68 o
   4   3   5       3976.23       4024.19        99.89 o
   5   3   5       4526.10       4551.69       118.26 o
   6   3   5       1321.97       1300.12        50.84 o
   7   3   5       2295.03       2298.69        93.72 o
   8   3   5        468.62        448.64        29.31 o
   9   3   5          0.68         -3.52        17.47 o
  10   3   5        161.72        118.35        70.76 o
  -7   4   5        366.32        450.71       136.16 o
  -6   4   5         72.11         49.70        26.32 o
  -5   4   5       1313.57       1309.09        92.92 o
  -4   4   5       1319.06       1433.65        93.69 o
  -3   4   5       3353.11       3453.36       130.68 o
  -2   4   5       1794.61       1786.40        70.82 o
  -1   4   5       4217.27       4071.56       180.12 o
   0   4   5       1539.85       1369.03        63.77 o
   1   4   5        774.27        989.99        81.57 o
   2   4   5       1760.13       1720.43        78.76 o
   3   4   5       5632.44       5393.02       190.43 o
   4   4   5       7568.15       7351.54       176.21 o
   5   4   5       1256.84       1234.88        46.76 o
   6   4   5        345.64        377.38        25.16 o
   7   4   5         95.77         73.57        14.63 o
   8   4   5         54.98         41.30        13.97 o
   9   4   5        394.32        374.10        44.81 o
  -7   5   5          0.08        -34.74        63.31 o
  -6   5   5        203.90        182.50        57.11 o
  -5   5   5       1705.86       1823.42       116.31 o
  -4   5   5       3916.28       4188.74       190.28 o
  -3   5   5       2252.09       2214.45       106.19 o
  -2   5   5       3189.67       3092.02        92.43 o
  -1   5   5        362.15        343.23        39.76 o
   0   5   5        900.90        841.96        70.67 o
   2   5   5      10375.83      10773.51       305.48 o
   3   5   5       5318.63       5496.47       167.43 o
   4   5   5       3290.98       3270.44        84.55 o
   5   5   5         71.26         78.45        12.51 o
   6   5   5        335.30        316.83        30.41 o
   7   5   5        906.84        897.06        49.86 o
   8   5   5        938.01        930.27        48.61 o
   9   5   5        813.82        889.55        83.38 o
  10   5   5        554.74        567.67       121.87 o
  -7   6   5        239.21        210.52        86.37 o
  -6   6   5        767.43        911.16        95.80 o
  -5   6   5        967.38       1038.88        97.65 o
  -4   6   5       1203.52       1185.90       108.18 o
  -3   6   5          7.72         20.67        16.93 o
  -2   6   5        332.33        307.22        24.52 o
  -1   6   5       1343.53       1292.88        43.89 o
   0   6   5       2652.67       2242.04       203.87 o
   1   6   5       9890.94      11074.98       432.07 o
   2   6   5       4652.43       4872.92       154.40 o
   3   6   5       2263.46       2348.32        69.43 o
   4   6   5         47.49         45.16        10.80 o
   5   6   5        974.73        874.22        36.69 o
   6   6   5       2457.05       2472.44        74.05 o
   7   6   5       1577.89       1526.15        61.60 o
   8   6   5        625.57        667.56        47.30 o
   9   6   5        333.22        353.24        53.61 o
  10   6   5         58.25         11.93        56.47 o
  -7   7   5        290.62        477.86       115.98 o
  -6   7   5        511.82        612.67        79.78 o
  -5   7   5        368.47        396.92        52.70 o
  -4   7   5         28.07         37.36        20.34 o
  -3   7   5        188.49        178.63        29.46 o
  -2   7   5       5406.12       5383.71       194.34 o
  -1   7   5       2857.20       2738.52        94.87 o
   0   7   5       2967.01       2537.43       198.10 o
   1   7   5       4486.09       4802.47       207.57 o
   2   7   5       1204.51       1270.36        57.89 o
   3   7   5         58.69         59.50        15.11 o
   4   7   5       2535.40       2523.65        86.72 o
   5   7   5       4734.01       4735.30       119.64 o
   6   7   5       3548.95       3647.41       100.76 o
   7   7   5        852.54        830.87        39.08 o
   8   7   5        128.95        108.25        19.80 o
   9   7   5         88.87        105.42        42.83 o
  10   7   5        174.64        182.61        58.57 o
  -5   8   5         34.40         18.73        23.82 o
  -4   8   5        316.17        249.85        53.86 o
  -3   8   5        997.30       1069.07        73.30 o
  -2   8   5       3550.10       3124.31       192.95 o
  -1   8   5       1112.53       1061.43        79.36 o
   0   8   5         41.49         46.22        13.23 o
   1   8   5          0.09          1.53        12.16 o
   2   8   5       1054.85       1041.33        52.46 o
   3   8   5       1946.02       2029.28        64.27 o
   4   8   5       3372.59       3316.18       112.74 o
   5   8   5       4038.55       4366.81       123.72 o
   6   8   5        411.16        410.33        27.39 o
   7   8   5        176.16        145.60        22.04 o
   8   8   5         78.14        111.53        16.96 o
   9   8   5        660.74        778.07       113.14 o
  10   8   5        446.99        426.23        83.06 o
  -5   9   5        454.17        592.57       115.82 o
  -4   9   5        542.83        622.02        69.44 o
  -3   9   5       1051.38        868.65       170.05 o
  -2   9   5        531.33        514.72       102.88 o
  -1   9   5        142.88        122.55        24.50 o
   0   9   5        108.62         96.27        21.14 o
   1   9   5       2314.67       2390.59        95.06 o
   2   9   5       2039.25       2256.22        91.56 o
   3   9   5       3110.25       3102.26       103.40 o
   4   9   5       3388.93       3380.46       120.95 o
   5   9   5        394.48        294.22        35.75 o
   6   9   5         20.96         15.48        10.65 o
   7   9   5        406.40        368.31        31.83 o
   8   9   5        776.20        885.74        70.61 o
   9   9   5        610.86        675.24        95.95 o
  10   9   5        421.75        428.48       114.06 o
  -5  10   5        380.09        390.34       102.26 o
  -4  10   5        581.29        546.55        81.45 o
  -3  10   5        218.60        130.84        52.75 o
  -2  10   5          7.31         27.77        14.56 o
  -1  10   5        226.51        222.67        25.66 o
   0  10   5       1620.98       1728.24       119.89 o
   1  10   5       2409.42       2295.46        99.25 o
   2  10   5        843.75        793.27        91.87 o
   3  10   5        603.76        633.42        33.27 o
   4  10   5          3.33          8.83        12.28 o
   5  10   5        138.99        144.32        20.87 o
   6  10   5        580.23        524.28        35.28 o
   7  10   5       1399.98       1398.69        80.97 o
   8  10   5        658.90        580.85        97.43 o
   9  10   5        352.54        306.93       104.62 o
  10  10   5        103.86         49.71        42.57 o
  -4  11   5         23.79         22.93        49.55 o
  -3  11   5         44.56         43.62        22.83 o
  -2  11   5        287.44        299.47        50.84 o
  -1  11   5        896.22        825.73        62.01 o
   0  11   5       1647.67       1550.73        96.84 o
   1  11   5        879.22        878.38        63.47 o
   2  11   5        356.31        335.81        27.83 o
   3  11   5        316.56        332.13        29.47 o
   4  11   5        982.64        981.41        64.66 o
   5  11   5        840.48        840.33        43.88 o
   6  11   5       1009.35       1074.26        94.36 o
   7  11   5        643.25        542.78       141.29 o
   9  11   5         38.19         40.74        64.32 o
  -3  12   5        294.99        271.96       128.11 o
  -2  12   5        829.58       1056.26       172.34 o
  -1  12   5        703.59        668.33       133.75 o
   0  12   5        340.66        335.84        40.62 o
   1  12   5         61.04         49.83        19.22 o
   2  12   5        166.46        210.50        31.59 o
   3  12   5        856.46        943.64        58.32 o
   4  12   5       1397.57       1303.60        91.84 o
   5  12   5        839.71        581.11       135.73 o
   6  12   5        282.96        205.79        40.29 o
   7  12   5         31.17         20.46        21.95 o
   8  12   5         35.39        -13.73        59.39 o
  -1  13   5         93.53        159.29        82.45 o
   0  13   5         32.08         36.70        52.87 o
   1  13   5        329.30        397.80        55.91 o
   2  13   5        818.68        946.83        89.73 o
   3  13   5        889.12        963.62        78.40 o
   4  13   5        621.18        530.79       128.11 o
   5  13   5        112.85         60.57        42.28 o
   6  13   5          3.82         18.73        28.34 o
   7  13   5        196.22        133.92        43.12 o
   1  14   5        656.90        849.93        87.47 o
   2  14   5        705.56        754.45       105.07 o
   3  14   5        513.74        547.55       166.09 o
   4  14   5         54.07          8.80        39.98 o
   5  14   5         65.55         19.33        35.65 o
   6  14   5        336.53        254.42        57.34 o
   1  15   5        357.33        325.18       128.07 o
   2  15   5        105.11        119.97        56.49 o
   3  15   5          3.84         54.19        57.43 o
   4  15   5        118.22        246.30        83.97 o
   5  15   5        375.50        410.15        98.45 o
   6  15   5        416.52        466.42        97.05 o
   2  16   5         27.03         16.73        82.53 o
   3  16   5        221.20        227.89       109.62 o
  -3 -14   6        376.01        362.52        90.21 o
  -1 -14   6         40.80         26.97        38.02 o
  -3 -13   6        203.30        162.06        44.64 o
  -2 -13   6         22.13         50.01        33.96 o
  -1 -13   6         36.96         44.03        27.83 o
   1 -13   6        384.60        294.72        94.45 o
   2 -13   6        372.16        343.63        95.73 o
  -4 -12   6        136.63        131.30        38.01 o
  -3 -12   6          0.06         -0.16        24.53 o
  -2 -12   6        118.02        176.15        44.23 o
  -1 -12   6        634.36        649.28       102.06 o
   0 -12   6        666.37        649.40        95.09 o
   1 -12   6        461.49        472.02       109.90 o
   2 -12   6         79.68         45.47        54.23 o
  -5 -11   6         55.12         49.74        30.88 o
  -4 -11   6          2.52          3.72        22.22 o
  -3 -11   6        283.88        293.47        51.55 o
  -2 -11   6        521.08        513.36        95.77 o
  -1 -11   6       1289.22       1519.68       159.89 o
   0 -11   6        731.86        805.88       103.38 o
   1 -11   6         54.20         28.86        49.23 o
  -6 -10   6         57.29          0.21        40.66 o
  -5 -10   6        131.72        148.78        39.15 o
  -4 -10   6        740.37        816.40        56.74 o
  -3 -10   6        896.12        936.40        94.73 o
  -2 -10   6       1107.42       1160.05        96.45 o
  -1 -10   6        623.48        652.16       100.10 o
   0 -10   6          2.54         12.80        20.47 o
   1 -10   6        221.20        166.39        48.05 o
  -6  -9   6        429.81        441.43        77.37 o
  -5  -9   6       1056.88       1115.06        72.66 o
  -4  -9   6       1257.95       1373.85        99.88 o
  -3  -9   6        412.03        450.19        44.58 o
  -2  -9   6        488.42        531.00        45.76 o
  -1  -9   6          6.20          6.68        37.62 o
   0  -9   6        505.98        556.41       134.59 o
   1  -9   6        684.51        645.98        55.88 o
   2  -9   6       1418.26       1234.77       270.11 o
   3  -9   6        618.11        573.92       123.75 o
   4  -9   6        165.73        134.03        65.80 o
  -7  -8   6        577.66        616.30       101.90 o
  -6  -8   6       1036.85       1315.25       198.55 o
  -5  -8   6       1441.59       1397.44       115.07 o
  -4  -8   6        133.62         97.12        26.29 o
  -3  -8   6          2.83          0.86        22.37 o
  -2  -8   6        659.97        670.31        52.13 o
  -1  -8   6        853.33        817.58        88.90 o
   0  -8   6       1679.62       1703.61       106.12 o
   1  -8   6       2302.06       2399.08       109.68 o
   2  -8   6        749.58        696.55        53.93 o
   3  -8   6         22.55         10.26        20.61 o
   4  -8   6         71.97         53.11        43.58 o
   5  -8   6        363.93        443.80        81.44 o
   6  -8   6        464.80        346.71        83.29 o
  -7  -7   6        856.06       1079.85       132.97 o
  -6  -7   6        764.49        864.61        89.96 o
  -5  -7   6        157.70        135.94        28.71 o
  -4  -7   6        161.57        103.87        29.83 o
  -3  -7   6       1958.61       2050.98       124.53 o
  -2  -7   6       3034.21       3202.70       133.73 o
  -1  -7   6       1883.80       2086.17       141.25 o
   0  -7   6       1428.03       1447.35       112.34 o
   1  -7   6       1646.84       1883.25       137.44 o
   2  -7   6         54.20         58.52        16.22 o
   3  -7   6        394.34        381.63        61.04 o
   4  -7   6        727.38        681.24        80.15 o
   5  -7   6       1153.43       1242.65        97.92 o
  -8  -6   6        536.07        749.69       152.72 o
  -7  -6   6        268.75        284.87        71.26 o
  -6  -6   6          0.13        -20.22        27.53 o
  -5  -6   6        114.45         88.99        26.60 o
  -4  -6   6       1110.03       1061.81       174.16 o
  -3  -6   6       4757.74       4916.39       185.76 o
  -2  -6   6       3591.08       3641.37       162.06 o
  -1  -6   6       2343.34       2501.10       130.27 o
   0  -6   6          7.11          8.33        10.91 o
   1  -6   6        529.10        620.68        43.64 o
   2  -6   6       1202.14       1260.98        89.82 o
   3  -6   6       2825.15       2794.21       115.23 o
   4  -6   6       1675.21       1645.65        83.50 o
   5  -6   6        495.29        442.73        67.28 o
  -8  -5   6         44.15         64.28        58.39 o
  -7  -5   6         39.57         25.25        48.87 o
  -6  -5   6        512.32        483.67       118.83 o
  -5  -5   6       1111.18       1088.82        61.70 o
  -4  -5   6       2993.29       2719.88       384.52 o
  -3  -5   6       2700.53       2435.23       302.99 o
  -2  -5   6       1378.67       1333.27        81.01 o
  -1  -5   6         15.17          8.17        11.98 o
   0  -5   6       2285.46       2428.53       118.30 o
   1  -5   6       4879.99       4512.25       585.91 o
   2  -5   6       2963.91       3062.84       139.85 o
   3  -5   6       3348.84       3243.34       111.48 o
   4  -5   6       2563.87       2361.90       214.44 o
   5  -5   6          1.07         -7.88        30.54 o
   6  -5   6         89.87         78.95        27.43 o
   7  -5   6        448.73        469.74        88.17 o
  -8  -4   6        313.59        308.41        99.05 o
  -7  -4   6        598.44        592.89       134.79 o
  -6  -4   6        909.49       1042.90       102.22 o
  -5  -4   6       1754.98       1895.58        86.24 o
  -4  -4   6       2076.22       2053.02       106.20 o
  -3  -4   6        294.27        245.93        84.39 o
  -2  -4   6        183.16        182.05        23.72 o
  -1  -4   6       4598.54       4269.83       495.62 o
   0  -4   6       7113.50       7567.10       238.31 o
   1  -4   6       5652.58       5761.32       184.83 o
   2  -4   6       1584.49       1658.21       122.27 o
   3  -4   6         82.60         92.72        16.26 o
   4  -4   6         11.97         15.49        22.45 o
   5  -4   6        641.53        562.35        82.81 o
   6  -4   6       1804.70       1472.21       402.42 o
   7  -4   6        938.14        846.43        68.97 o
  -8  -3   6        895.64        963.19       112.13 o
  -7  -3   6        901.96        952.18       166.99 o
  -6  -3   6        543.44        563.16        99.57 o
  -5  -3   6        358.96        403.09        34.91 o
  -4  -3   6         43.25         53.33        15.45 o
  -3  -3   6        297.20        263.26        33.07 o
  -2  -3   6       2858.63       3383.26       149.49 o
  -1  -3   6       6449.66       6268.60       208.11 o
   0  -3   6       2968.57       3139.99       135.94 o
   1  -3   6       4557.61       4422.66       147.58 o
   2  -3   6         25.03         13.33        12.51 o
   3  -3   6       1682.09       1714.38        65.63 o
   4  -3   6       2084.73       2232.47       197.27 o
   5  -3   6       2612.30       2183.00       301.21 o
   6  -3   6       2959.76       2979.72       155.37 o
   7  -3   6        662.11        719.88        79.76 o
   8  -3   6         89.72         89.09        45.43 o
  -9  -2   6        455.25        465.98       127.91 o
  -8  -2   6        710.01        778.95       114.26 o
  -7  -2   6        234.62        230.97        65.43 o
  -6  -2   6          0.32         -8.14        13.63 o
  -5  -2   6        874.03        884.25        49.76 o
  -4  -2   6       3208.31       3261.43       107.05 o
  -3  -2   6       2248.83       2421.38        93.92 o
  -2  -2   6       6840.05       6595.35       237.72 o
  -1  -2   6       1464.31       1451.57        75.40 o
   0  -2   6          4.66         -0.70         9.61 o
   1  -2   6         40.23         28.34        13.00 o
   2  -2   6       2812.86       2610.47       118.71 o
   3  -2   6       3621.61       3753.93       126.14 o
   4  -2   6       3200.14       3099.31       128.61 o
   5  -2   6       2041.87       1899.18       100.51 o
   6  -2   6        276.71        289.08        27.73 o
   7  -2   6         38.52         28.33        16.66 o
   8  -2   6        294.42        295.73        43.70 o
   9  -2   6        494.45        441.56       104.94 o
  -8  -1   6         64.36         82.79        45.63 o
  -7  -1   6         81.11        119.50        56.72 o
  -6  -1   6        744.66        788.85        53.81 o
  -5  -1   6       2588.73       2594.31       182.70 o
  -4  -1   6       2552.27       2651.90        92.58 o
  -3  -1   6       3556.98       3637.50       124.76 o
  -2  -1   6       2535.95       2476.18       222.04 o
  -1  -1   6         41.86         34.89         9.55 o
   0  -1   6       1356.60       1744.92       162.49 o
   1  -1   6       6609.32       6514.74       389.78 o
   2  -1   6       2894.50       2760.20       145.80 o
   3  -1   6       3369.38       3156.22       210.38 o
   4  -1   6       1323.07       1322.22        74.77 o
   5  -1   6        261.66        251.30        33.63 o
   6  -1   6        208.59        220.73        23.75 o
   7  -1   6        493.38        551.53        42.51 o
   8  -1   6       1037.91       1081.80       102.38 o
  -8   0   6         96.35         90.53        42.65 o
  -7   0   6        697.87        788.41        79.89 o
  -6   0   6       1952.01       2028.85       137.65 o
  -5   0   6       2718.49       2410.83        96.49 o
  -4   0   6        742.59        746.10        58.25 o
  -3   0   6         68.89         68.61        17.13 o
  -2   0   6        961.68        957.25        72.88 o
  -1   0   6       5471.55       5558.32       305.41 o
   0   0   6       9320.52       8966.35       254.91 o
   1   0   6       8613.18       9677.43       329.05 o
   2   0   6       3745.99       3085.54       222.92 o
   3   0   6        105.82        149.90        12.96 o
   4   0   6         46.74         57.62        11.11 o
   5   0   6       1029.32        942.52        66.40 o
   6   0   6       1605.51       1790.88       118.17 o
   7   0   6        952.05        999.35        67.99 o
   8   0   6        617.37        644.67        59.59 o
  -8   1   6        400.56        614.22       156.93 o
  -7   1   6        619.07        713.51       114.51 o
  -6   1   6       1081.58       1197.24       119.80 o
  -5   1   6       1001.15       1033.60        42.50 o
  -4   1   6          8.83          4.17         9.12 o
  -3   1   6        703.80        795.87        75.38 o
  -2   1   6       5629.25       5905.13       253.20 o
  -1   1   6      14076.51      15174.65       519.24 o
   0   1   6       6423.96       6370.93       236.54 o
   1   1   6       5599.53       6061.09       257.28 o
   2   1   6         18.01         -3.12        10.84 o
   3   1   6       2716.78       2838.26        88.91 o
   4   1   6        565.20        602.23        31.84 o
   5   1   6       2917.75       2945.91        79.99 o
   6   1   6       1989.70       2069.25        76.49 o
   7   1   6        954.69       1028.41        50.60 o
   8   1   6        261.98        268.70        33.59 o
   9   1   6         27.09         40.18        20.21 o
  -8   2   6        510.51        653.36       158.17 o
  -7   2   6        259.22        354.56       117.83 o
  -6   2   6        167.40        152.22        35.32 o
  -5   2   6         96.87        117.89        27.86 o
  -4   2   6       1001.25       1032.02        63.81 o
  -3   2   6       3193.32       3507.15       123.81 o
  -2   2   6       7423.44       7193.26       262.51 o
  -1   2   6       3443.34       3200.01       126.34 o
   0   2   6       2575.83       2602.10        94.89 o
   1   2   6        412.69        540.65        38.42 o
   2   2   6       9602.31       9283.32       537.18 o
   3   2   6       8534.10       9212.49       380.83 o
   4   2   6       6824.82       6659.55       162.65 o
   5   2   6       1508.10       1539.28        54.41 o
   6   2   6        237.05        214.51        20.11 o
   7   2   6         22.00         16.77        12.08 o
   8   2   6        192.15        196.90        30.76 o
   9   2   6        443.99        449.33        67.08 o
  10   2   6        349.44        339.59        95.13 o
  -7   3   6          2.36         13.54        34.94 o
  -6   3   6        175.07        179.95        37.31 o
  -5   3   6       1026.14       1055.68        97.10 o
  -4   3   6       2085.09       2204.89        98.40 o
  -3   3   6       3622.84       3665.99        99.38 o
  -2   3   6       1636.68       1671.31        61.28 o
  -1   3   6         36.79         15.25         7.96 o
   0   3   6        593.39        569.74        31.69 o
   1   3   6       3482.71       3030.32       389.37 o
   2   3   6       8517.84       8618.45       314.74 o
   3   3   6       8331.48       7969.57       264.34 o
   4   3   6       5681.16       5704.62       176.76 o
   5   3   6        514.08        512.64        30.38 o
   6   3   6        109.39         97.94        14.33 o
   7   3   6        783.20        828.54        43.94 o
   8   3   6       1441.82       1517.35        85.21 o
   9   3   6        658.81        675.73        53.97 o
  10   3   6        298.73        326.46        96.69 o
  -7   4   6        420.92        412.07        84.48 o
  -6   4   6        804.65        868.35        80.06 o
  -5   4   6       1456.35       1582.74       107.64 o
  -4   4   6       1516.50       1638.19        90.00 o
  -3   4   6        659.98        615.56        32.47 o
  -2   4   6         64.11         65.33         9.79 o
  -1   4   6       1904.86       1791.04        58.51 o
   0   4   6       6783.90       6663.74       232.98 o
   1   4   6       3114.60       2893.24       187.74 o
   2   4   6       5716.00       5366.08       162.66 o
   3   4   6       2071.11       1920.60        79.26 o
   4   4   6          7.95          8.57         5.88 o
   5   4   6       1183.93       1243.76        52.05 o
   6   4   6       2187.74       2060.26        69.54 o
   7   4   6       2957.82       3022.64       116.40 o
   8   4   6       1082.55       1122.09        54.61 o
   9   4   6        365.95        353.47        51.73 o
  10   4   6         47.67         43.46        53.63 o
  -7   5   6        575.49        579.60       132.27 o
  -6   5   6        717.25        747.73        86.40 o
  -5   5   6        659.38        682.52        79.58 o
  -4   5   6          0.45         13.78        25.18 o
  -3   5   6        402.26        405.42        38.14 o
  -2   5   6        760.52        811.28        43.29 o
  -1   5   6       4850.86       4866.14       141.17 o
   0   5   6       3393.59       3267.55       185.16 o
   1   5   6       3118.60       2096.30       936.42 o
   2   5   6        164.44        139.83        52.48 o
   3   5   6         11.94         20.99        13.94 o
   4   5   6       2985.29       3062.61        95.59 o
   5   5   6       2845.67       2744.60        83.29 o
   6   5   6       3063.66       3044.76       101.75 o
   7   5   6       1887.23       1979.08        75.82 o
   8   5   6        244.91        259.54        28.04 o
   9   5   6         37.04         31.73        26.58 o
  10   5   6        101.61        161.85        75.68 o
  -7   6   6        144.13        150.80        74.76 o
  -6   6   6         71.59         80.60        33.53 o
  -5   6   6         30.37         20.31        24.87 o
  -4   6   6        766.50        776.74        91.50 o
  -3   6   6       2752.16       2846.77       140.16 o
  -2   6   6       3555.34       3562.27       116.38 o
  -1   6   6       3059.92       2902.11       117.93 o
   0   6   6       1038.86       1039.07        38.43 o
   1   6   6          0.04         13.41        13.73 o
   2   6   6       1862.73       1329.38       351.52 o
   3   6   6       1830.61       1650.24        58.46 o
   4   6   6       1924.74       1890.48        68.67 o
   5   6   6       1844.05       1811.73        62.75 o
   6   6   6       1729.92       1771.65        64.85 o
   7   6   6        115.35        107.97        16.97 o
   8   6   6         29.83         23.90        12.56 o
   9   6   6        536.93        491.76        56.47 o
  10   6   6        664.63        869.60       151.24 o
  -5   7   6        604.06        605.48        76.54 o
  -4   7   6       1026.60       1085.19        83.41 o
  -3   7   6       2351.64       2175.45       117.69 o
  -2   7   6       3309.26       2992.52        89.08 o
  -1   7   6         23.67         17.25         7.90 o
   0   7   6         13.58          6.98        10.50 o
   1   7   6       3966.99       3742.28       263.35 o
   2   7   6       6338.57       6065.84       189.88 o
   3   7   6       3182.35       3371.79        91.60 o
   4   7   6        392.19        341.09        30.69 o
   5   7   6        218.83        215.41        20.13 o
   6   7   6         12.61          4.81        10.51 o
   7   7   6         60.09         81.32        16.36 o
   8   7   6        906.77        889.12        45.93 o
   9   7   6        914.56        955.22       112.14 o
  10   7   6        518.00        567.79       130.95 o
  -5   8   6        709.48        841.73        78.91 o
  -4   8   6        421.32        400.00        68.43 o
  -3   8   6        358.28        372.34        61.78 o
  -2   8   6          0.10          3.89        15.27 o
  -1   8   6       2088.48       2039.07        71.57 o
   0   8   6       2681.13       2079.05       546.46 o
   1   8   6       4268.17       4303.26       192.54 o
   2   8   6       2618.90       2612.11        99.89 o
   3   8   6       1139.38       1192.77        73.83 o
   4   8   6        143.39        136.09        14.12 o
   5   8   6        822.12        823.52        45.38 o
   6   8   6        753.36        781.71        41.09 o
   7   8   6        847.31        833.49        49.64 o
   8   8   6       1202.33       1228.83        69.06 o
   9   8   6        215.85        202.57        44.63 o
  10   8   6         68.91         52.63        57.59 o
  -5   9   6        266.75        280.96        85.17 o
  -4   9   6         31.73         -9.21        47.15 o
  -3   9   6         22.65          5.94        18.24 o
  -2   9   6       1089.11        891.78        66.40 o
  -1   9   6       1873.74       2221.56       183.11 o
   0   9   6       6477.08       6128.78       202.50 o
   1   9   6       1375.20       1364.15       115.26 o
   2   9   6        326.01        338.71        28.50 o
   3   9   6          5.32          4.88        10.01 o
   4   9   6       1429.99       1422.10        68.97 o
   5   9   6       2914.11       2941.37       103.55 o
   6   9   6       1301.38       1323.82        52.55 o
   7   9   6        794.07        757.57        43.27 o
   8   9   6         75.95        111.54        29.59 o
   9   9   6          6.37        -10.53        33.24 o
  10   9   6         46.68         53.37        46.42 o
  -5  10   6          6.56        -40.90        46.39 o
  -4  10   6        188.79        159.02        51.13 o
  -3  10   6        796.20        617.11        83.16 o
  -2  10   6        710.05        692.78       121.71 o
  -1  10   6        747.61        711.46        59.77 o
   0  10   6        883.52        889.24        54.63 o
   1  10   6         10.58         19.25        16.49 o
   2  10   6        720.26        699.45        42.72 o
   3  10   6       1719.82       1792.03        85.28 o
   4  10   6       2812.92       3017.02       141.63 o
   5  10   6       2076.71       2197.44        77.38 o
   6  10   6        581.66        586.12        36.53 o
   7  10   6         27.78         26.90        15.58 o
   8  10   6        103.00        127.81        42.82 o
   9  10   6        122.60        120.88        56.03 o
  10  10   6        214.44        173.54        75.64 o
  -4  11   6        236.80        226.20        81.16 o
  -3  11   6        729.72        642.78       179.22 o
  -2  11   6        419.18        435.80       103.74 o
  -1  11   6        174.13        159.56        23.31 o
   0  11   6         22.93         22.86        15.07 o
   1  11   6        341.30        294.97        42.03 o
   2  11   6       2763.41       2783.83       119.33 o
   3  11   6       1892.50       1947.00        82.90 o
   4  11   6       1560.93       1590.40        63.38 o
   5  11   6        362.63        372.80        28.71 o
   6  11   6         15.51         15.53        15.14 o
   7  11   6        175.83        159.48        27.34 o
   8  11   6        712.18        638.78        85.18 o
   9  11   6        550.53        583.80       142.08 o
  -3  12   6        166.48         82.65        50.39 o
  -2  12   6         38.83         35.10        59.87 o
  -1  12   6        177.12        232.12        58.00 o
   0  12   6        573.27        636.00        67.33 o
   1  12   6       1477.28       1736.59       104.82 o
   2  12   6        740.22        831.84        68.75 o
   3  12   6        371.80        357.61        40.41 o
   4  12   6          5.08          3.33        15.08 o
   5  12   6        162.31        128.55        33.06 o
   6  12   6        168.93        149.54        35.77 o
   7  12   6        596.10        533.53       142.48 o
   8  12   6        816.86        342.11       110.46 o
  -1  13   6        449.94        441.12       119.39 o
   0  13   6        755.75       1029.05       179.50 o
   1  13   6        561.19        647.24        71.96 o
   2  13   6        112.14        125.22        31.45 o
   3  13   6          3.43         -8.96        34.62 o
   4  13   6        221.59        141.93        47.25 o
   5  13   6        599.81        619.62        82.98 o
   6  13   6        826.13        663.44       113.50 o
   7  13   6        515.68        387.08       118.73 o
   1  14   6         11.53        -12.67        40.12 o
   2  14   6         94.04         90.91        48.50 o
   3  14   6        377.74        347.35        72.89 o
   4  14   6        415.02        371.43        74.58 o
   5  14   6        437.48        424.03        93.41 o
   6  14   6        272.21        263.23        57.92 o
   3  15   6        578.38        868.92       153.88 o
   4  15   6        387.82        340.87        98.45 o
   5  15   6         81.14         21.94        32.06 o
   6  15   6          0.19         -7.84        30.30 o
  -3 -13   7        285.37        379.45        88.17 o
  -2 -13   7        442.34        521.01        74.28 o
  -1 -13   7        384.65        416.07        87.93 o
  -3 -12   7        558.38        575.09        76.15 o
  -2 -12   7        365.52        435.20        81.28 o
  -1 -12   7        115.87        138.48        56.43 o
   0 -12   7         17.79         23.39        31.09 o
   2 -12   7        257.27        185.34        82.65 o
  -5 -11   7        569.40        480.99       111.10 o
  -4 -11   7        850.41        861.93        86.55 o
  -3 -11   7        323.07        382.05        96.45 o
  -2 -11   7         18.17         57.71        47.91 o
  -1 -11   7          8.41        -14.17        43.34 o
   0 -11   7        421.48        383.83        53.41 o
   1 -11   7        445.56        459.65        73.68 o
  -5 -10   7        658.30        706.51       110.52 o
  -4 -10   7        484.23        468.39        75.69 o
  -3 -10   7          2.26          0.77        19.65 o
  -2 -10   7        193.33        169.65        64.08 o
  -1 -10   7       1033.16        994.65       105.01 o
   0 -10   7        971.96        859.96       114.18 o
   1 -10   7        546.31        632.99        85.97 o
  -6  -9   7        413.34        403.50       118.71 o
  -5  -9   7        156.93         97.97        46.20 o
  -4  -9   7         80.16         31.27        31.37 o
  -3  -9   7        375.08        431.32        50.80 o
  -2  -9   7       1607.53       1692.70       112.34 o
  -1  -9   7       1720.37       1471.88       410.87 o
   0  -9   7        349.81        386.49        35.85 o
   1  -9   7        257.45        303.96        43.20 o
   2  -9   7          3.25          0.74        17.81 o
   5  -9   7        739.75        921.51       130.55 o
  -6  -8   7         22.16         45.94        44.61 o
  -5  -8   7        153.10        154.12        79.48 o
  -4  -8   7        976.97       1012.18        77.10 o
  -3  -8   7       1729.02       1849.37       120.75 o
  -2  -8   7       2329.34       1925.12       585.48 o
  -1  -8   7        687.94        783.16        76.91 o
   0  -8   7          4.38        -11.91        14.55 o
   1  -8   7        274.39        256.27        35.76 o
   2  -8   7        569.45        606.92        80.68 o
   3  -8   7        871.32        881.17       146.92 o
   4  -8   7        548.08        397.78       106.38 o
   5  -8   7        587.57        627.58       114.22 o
  -7  -7   7        120.97         83.79        39.40 o
  -6  -7   7        325.66        393.11        82.25 o
  -5  -7   7        977.42        787.94       286.16 o
  -4  -7   7       1536.93       1677.92       157.80 o
  -3  -7   7       1308.29       1135.51       325.62 o
  -2  -7   7        287.82        170.60        63.05 o
  -1  -7   7          2.05          1.71        15.45 o
   0  -7   7        827.10        812.58        61.96 o
   1  -7   7        981.95       1081.40        90.94 o
   2  -7   7       2015.81       2003.19       161.93 o
   3  -7   7        709.54        770.24        48.66 o
   4  -7   7        443.96        491.41        79.28 o
   5  -7   7         22.25         36.30        44.74 o
   6  -7   7         52.99         49.97        22.86 o
  -7  -6   7        772.15       1022.54       132.62 o
  -6  -6   7        890.27        914.30        95.57 o
  -5  -6   7        924.56        989.33       114.49 o
  -4  -6   7        841.99        903.05        72.92 o
  -3  -6   7          5.09         18.09        15.72 o
  -2  -6   7        276.12        223.41        28.09 o
  -1  -6   7       1815.74       1823.26        99.37 o
   0  -6   7       2839.91       2799.23       134.65 o
   1  -6   7       1752.11       2043.19       311.31 o
   2  -6   7       1626.54       1532.77       129.99 o
   3  -6   7        196.44        225.26        30.39 o
   4  -6   7         93.84        107.87        33.41 o
   5  -6   7        398.29        319.74        70.72 o
   6  -6   7        510.43        584.16       110.22 o
  -7  -5   7        912.64        829.25       121.57 o
  -6  -5   7        768.40        723.67       111.45 o
  -5  -5   7        123.19        104.16        20.44 o
  -4  -5   7          8.81         -0.62        14.67 o
  -3  -5   7       1221.44       1278.28        78.16 o
  -2  -5   7       2366.03       2530.42       176.58 o
  -1  -5   7       5119.91       5863.76       240.32 o
   0  -5   7       1996.37       2107.33       134.09 o
   1  -5   7        537.63        530.45        33.83 o
   2  -5   7         47.54         61.19        22.63 o
   3  -5   7         21.00         17.03        21.85 o
   4  -5   7       1140.65       1246.77       128.75 o
   5  -5   7        793.28        715.06        76.22 o
   6  -5   7        792.03        838.78        96.49 o
  -8  -4   7        632.63        468.50       129.99 o
  -7  -4   7        438.31        394.82       116.46 o
  -6  -4   7         40.30         48.56        22.30 o
  -5  -4   7         95.80         84.91        20.54 o
  -4  -4   7       2312.89       2135.05       123.15 o
  -3  -4   7       2464.50       2707.60       141.09 o
  -2  -4   7       4013.98       4349.14       184.45 o
  -1  -4   7       3117.81       3493.18       136.41 o
   0  -4   7        208.38        268.30        44.81 o
   1  -4   7        338.07        349.59        30.74 o
   2  -4   7       1904.99       2096.34       125.80 o
   3  -4   7       2435.14       2479.97       171.45 o
   4  -4   7       1636.22       1575.75       141.96 o
   5  -4   7       2007.75       1935.64       130.29 o
   6  -4   7        199.51        109.06        44.94 o
   7  -4   7          4.35         -3.80        20.73 o
  -8  -3   7        110.18         55.63        60.19 o
  -7  -3   7         11.90        -13.53        52.31 o
  -6  -3   7        223.58        199.80        63.73 o
  -5  -3   7       1135.77       1310.60        71.85 o
  -4  -3   7       5693.46       5735.53       183.38 o
  -3  -3   7       3212.82       3072.82       125.05 o
  -2  -3   7       2301.23       2489.24        90.59 o
  -1  -3   7        389.71        309.25        52.52 o
   0  -3   7       3008.79       3253.24       144.86 o
   1  -3   7       4855.65       4851.63       165.49 o
   2  -3   7       2651.18       2483.46       146.56 o
   3  -3   7       2364.88       2442.79       123.68 o
   4  -3   7        590.52        500.52        84.97 o
   5  -3   7        797.01        801.62        52.44 o
   6  -3   7          5.69         25.05        21.81 o
   7  -3   7        566.86        582.39        59.74 o
  -8  -2   7         81.16         70.76        67.08 o
  -7  -2   7        809.48        773.14       119.80 o
  -6  -2   7        737.00        626.60        68.60 o
  -5  -2   7       2314.12       2383.11       163.86 o
  -4  -2   7       2072.31       2232.27       121.64 o
  -3  -2   7       1262.87       1299.48        71.44 o
  -2  -2   7         96.87         72.62        23.07 o
  -1  -2   7       2757.71       2873.58       109.20 o
   0  -2   7       9178.38       9803.92       485.73 o
   1  -2   7       5589.84       5298.98       253.44 o
   2  -2   7       4202.73       4402.64       162.88 o
   3  -2   7       1127.48       1103.16        56.15 o
   4  -2   7         56.67         40.82        11.21 o
   5  -2   7        993.79       1012.78        51.48 o
   6  -2   7       1049.70       1015.47        75.01 o
   7  -2   7       1826.07       1788.44       107.97 o
   8  -2   7        719.62        693.35        64.97 o
  -8  -1   7        455.30        530.97       134.35 o
  -7  -1   7        919.04        874.02       103.32 o
  -6  -1   7        863.60        843.02        91.85 o
  -5  -1   7        780.44        899.36        68.11 o
  -4  -1   7          6.76         -1.98        12.41 o
  -3  -1   7        666.14        669.66        40.65 o
  -2  -1   7       3479.00       3288.74       168.33 o
  -1  -1   7       7354.81       8044.92       259.37 o
   0  -1   7       8202.35       8616.42       375.60 o
   1  -1   7        943.64        949.75        70.18 o
   2  -1   7        427.95        475.47        49.37 o
   3  -1   7        991.19       1047.87        54.38 o
   4  -1   7       2095.11       2215.03       137.70 o
   5  -1   7       3487.28       3685.08       190.77 o
   6  -1   7       1990.83       2141.06       191.87 o
   7  -1   7        717.45        812.34        63.25 o
   8  -1   7        210.33        185.35        34.58 o
  -8   0   7        481.03        440.44       127.35 o
  -7   0   7        158.98        112.39        44.59 o
  -6   0   7         41.56         41.94        47.59 o
  -5   0   7        348.96        342.62        39.69 o
  -4   0   7       1096.90       1278.85        99.97 o
  -3   0   7       2589.19       2488.53        97.07 o
  -2   0   7       4465.28       4494.68       184.18 o
  -1   0   7       6651.85       6923.62       255.51 o
   0   0   7       1221.13       1257.00        57.48 o
   1   0   7        222.89        236.71        23.66 o
   2   0   7       5942.35       6279.67       407.62 o
   3   0   7       3828.22       3708.88       127.11 o
   4   0   7       3130.86       3183.78        89.97 o
   5   0   7       3559.91       3540.70       252.46 o
   6   0   7        719.13        770.27        59.23 o
   7   0   7         16.43         14.40        15.78 o
   8   0   7         98.32         99.40        24.28 o
   9   0   7        527.00        477.86        68.60 o
  -8   1   7         95.51        152.64        91.29 o
  -7   1   7         25.70          7.34        42.86 o
  -6   1   7        549.61        557.27       126.87 o
  -5   1   7       1902.33       1909.90        79.54 o
  -4   1   7       1873.58       2035.17        95.69 o
  -3   1   7       2081.59       2309.00        87.52 o
  -2   1   7       2537.08       2631.83       114.76 o
  -1   1   7        166.12        183.35        22.07 o
   0   1   7        118.90         96.88        20.34 o
   1   1   7       3863.26       4041.37       326.16 o
   3   1   7       2043.97       2210.42        76.63 o
   4   1   7       1913.54       1819.10        60.17 o
   5   1   7        325.91        341.24        19.56 o
   6   1   7         59.89         71.44        12.29 o
   7   1   7        407.31        451.27        39.44 o
   8   1   7       1330.39       1459.22       113.58 o
   9   1   7        898.32        863.82       133.63 o
  -7   2   7        343.46        336.43       108.06 o
  -6   2   7       1324.63       1663.56       226.08 o
  -5   2   7       1509.76        780.27       365.93 o
  -4   2   7       1597.17       2096.44       307.91 o
  -3   2   7        363.40        437.66        28.10 o
  -2   2   7        964.48        942.15        64.49 o
  -1   2   7       4184.93       4206.52       325.84 o
   0   2   7       5749.58       5660.61       215.65 o
   1   2   7       6700.46       6730.19       240.80 o
   2   2   7       1120.14       1104.83        57.56 o
   3   2   7       1038.63       1108.71        63.35 o
   4   2   7        241.12        191.16        17.67 o
   5   2   7        271.19        302.57        18.22 o
   6   2   7       1015.39       1043.98        42.20 o
   7   2   7       2043.70       2107.67        87.69 o
   8   2   7       1926.08       2077.35        92.31 o
   9   2   7        252.17        285.56        46.04 o
  10   2   7          0.48         10.29        42.18 o
  -7   3   7        649.27        682.59       112.00 o
  -6   3   7        628.64        599.45        97.58 o
  -5   3   7        499.80        501.20        58.99 o
  -4   3   7        114.91        104.38        12.27 o
  -3   3   7        673.99        856.50        50.08 o
  -2   3   7       3610.31       3542.58       127.16 o
  -1   3   7       7375.39       7599.90       300.18 o
   0   3   7       5324.21       5236.96       193.61 o
   1   3   7       3112.83       3197.67       132.35 o
   2   3   7         55.40         66.62        22.81 o
   3   3   7        111.96        104.06        18.48 o
   4   3   7       1661.80       1616.70        68.52 o
   5   3   7       3587.26       3419.80        97.07 o
   6   3   7       1752.07       1715.52        63.02 o
   7   3   7       1171.73       1253.88        58.98 o
   8   3   7        370.79        353.63        30.08 o
   9   3   7         12.36         -6.17        21.11 o
  10   3   7        101.43        101.22        60.55 o
  -7   4   7        424.13        395.30       130.91 o
  -6   4   7        214.88        352.51       103.18 o
  -5   4   7          2.43         -0.88        25.66 o
  -4   4   7       1302.13       1353.46        87.03 o
  -3   4   7       3315.97       3620.52       144.76 o
  -2   4   7       4913.22       5142.71       146.68 o
  -1   4   7       3084.86       3142.00       116.30 o
   0   4   7         24.05         18.67        10.27 o
   1   4   7        161.31        193.96        27.73 o
   2   4   7       2074.31       2011.97       134.96 o
   3   4   7       4686.02       4637.63       149.07 o
   4   4   7       5156.14       4947.68       230.87 o
   5   4   7       3264.52       3159.73        95.48 o
   6   4   7        610.80        633.41        37.07 o
   7   4   7         10.47         17.21        11.10 o
   8   4   7         72.79         61.20        17.97 o
   9   4   7        248.40        307.25        49.83 o
  10   4   7        425.69        443.04        74.28 o
  -7   5   7          1.22         12.69        57.47 o
  -6   5   7         47.38         90.09        63.64 o
  -5   5   7        519.07        479.40        74.55 o
  -4   5   7       1474.56       1474.52       105.49 o
  -3   5   7       1440.47       1358.34        69.70 o
  -2   5   7       2609.01       2620.53        85.49 o
  -1   5   7        287.92        325.02        21.44 o
   0   5   7        109.99        125.11        18.21 o
   1   5   7       4161.90       3955.16       149.32 o
   2   5   7       6280.93       6430.81       227.36 o
   3   5   7       6236.00       6628.80       206.38 o
   4   5   7       2424.29       2631.49        96.83 o
   5   5   7        405.63        388.66        22.88 o
   6   5   7         31.18         20.45        11.09 o
   7   5   7        526.99        519.94        33.08 o
   8   5   7        722.12        742.70        47.67 o
   9   5   7        814.70        814.32        81.22 o
  10   5   7        503.80        525.21        67.06 o
  -6   6   7        529.77        558.95       117.30 o
  -5   6   7       1103.09       1119.58       117.65 o
  -4   6   7        836.26        795.66        83.75 o
  -3   6   7        792.16        853.35       100.11 o
  -2   6   7        159.34        132.32        17.80 o
  -1   6   7        727.92        708.92        32.67 o
   0   6   7       2988.54       2709.44       156.66 o
   1   6   7       7639.59       7630.83       789.28 o
   2   6   7       5720.26       5714.91       226.43 o
   3   6   7        241.27        230.54        24.03 o
   4   6   7          5.43          9.11        12.34 o
   5   6   7        532.19        491.89        29.40 o
   6   6   7       2215.67       2209.29        91.38 o
   7   6   7       1377.54       1308.96        53.42 o
   8   6   7       1353.03       1323.59        66.63 o
   9   6   7        460.56        547.69        66.55 o
  10   6   7         32.87         41.66        31.68 o
  -5   7   7        311.41        354.41        53.62 o
  -4   7   7         13.75         38.40        24.56 o
  -3   7   7         39.27         24.65        17.80 o
  -2   7   7       1090.50       1125.04        63.97 o
  -1   7   7       2221.16       2134.64        81.78 o
   0   7   7       2046.67       1890.01       115.25 o
   1   7   7       2065.18       1889.96       144.04 o
   2   7   7        521.49        537.78        44.65 o
   3   7   7         44.13         48.19        13.86 o
   4   7   7        118.40        127.27        19.84 o
   5   7   7       1985.09       2000.83        74.68 o
   6   7   7       3364.08       3261.56       101.06 o
   7   7   7       2115.43       2118.74        77.38 o
   8   7   7        514.58        511.85        32.22 o
   9   7   7         11.90         18.78        22.53 o
  10   7   7        169.71        172.34        75.68 o
  -5   8   7          7.63         -0.69        29.83 o
  -4   8   7        178.12        138.28        33.93 o
  -3   8   7        646.74        699.72        69.76 o
  -2   8   7       2771.74       2683.35       114.68 o
  -1   8   7       3363.25       3261.53       102.88 o
   0   8   7        931.66        916.75        49.05 o
   1   8   7          7.95          3.20        16.89 o
   2   8   7        481.73        398.38        90.34 o
   3   8   7       1204.05       1223.47        55.40 o
   4   8   7       2131.71       2159.22        81.50 o
   5   8   7       2058.46       2231.16        82.90 o
   6   8   7       1158.10       1046.21        52.91 o
   7   8   7        268.59        305.27        24.80 o
   8   8   7        108.45        125.24        21.74 o
   9   8   7        426.42        369.00        87.01 o
  10   8   7        555.61        552.45        89.05 o
  -5   9   7        479.65        391.50        99.69 o
  -4   9   7        727.28        609.17       162.69 o
  -3   9   7        905.68        832.32        65.42 o
  -2   9   7        352.31        361.95        45.39 o
  -1   9   7        402.14        391.84        35.83 o
   0   9   7         65.90         87.34        20.55 o
   1   9   7        572.52        391.34       166.27 o
   2   9   7        935.80        851.31        49.97 o
   3   9   7       1762.46       1872.17        74.22 o
   4   9   7       1578.66       1537.05       103.91 o
   5   9   7        867.97        825.22        65.49 o
   6   9   7         20.90         22.96        11.68 o
   7   9   7        194.51        227.39        23.23 o
   8   9   7        511.41        438.96        42.14 o
   9   9   7        757.25        854.41       100.46 o
  10   9   7        490.15        308.27        67.89 o
  -4  10   7        435.86        385.16       120.57 o
  -3  10   7        183.18        159.42        48.52 o
  -2  10   7          3.57          9.22        25.51 o
  -1  10   7        207.58        229.75        50.56 o
   0  10   7       1043.16       1189.03        86.87 o
   1  10   7       3640.02       3174.05       726.34 o
   2  10   7       2812.16       2847.14       102.83 o
   3  10   7        328.07        382.35        34.21 o
   4  10   7        121.96        102.51        19.37 o
   5  10   7        101.61        111.70        15.20 o
   6  10   7        274.79        265.55        28.48 o
   7  10   7        642.74        716.94        52.36 o
   8  10   7        728.69        767.90       181.99 o
   9  10   7        465.82        418.07        73.15 o
  -3  11   7         43.59         26.47        30.92 o
  -2  11   7        338.35        389.93        77.00 o
  -1  11   7        804.49        344.54       374.35 o
   0  11   7       1039.49       1082.35        63.13 o
   1  11   7       2143.51       2255.53       124.66 o
   2  11   7        382.42        405.63        36.49 o
   3  11   7        112.64        106.53        24.86 o
   4  11   7        624.58        710.44        44.99 o
   5  11   7        747.16        757.02        45.97 o
   6  11   7        388.01        399.63        40.75 o
   7  11   7        717.55        567.21       116.44 o
   8  11   7        322.65        491.79        99.33 o
   9  11   7         22.52         40.46        66.48 o
  -3  12   7        238.12        169.81        66.08 o
  -2  12   7        572.78        515.36       214.74 o
  -1  12   7        671.94        656.60       131.31 o
   0  12   7        432.57        449.78        69.08 o
   1  12   7         17.98         19.69        24.09 o
   2  12   7        102.09         47.84        24.05 o
   3  12   7        773.21        773.50        66.69 o
   4  12   7       2078.36       2173.32       104.81 o
   5  12   7        693.93        463.57       184.01 o
   6  12   7        584.52        578.12        60.03 o
   7  12   7        175.37        160.26        38.45 o
   8  12   7          4.27         13.53        52.31 o
  -2  13   7        239.23        133.75        58.79 o
  -1  13   7        138.69        159.05        77.08 o
   0  13   7         16.21         22.73        49.15 o
   1  13   7        342.32        320.41        51.02 o
   2  13   7        525.91        557.99        67.74 o
   3  13   7       1012.57        758.22       318.52 o
   4  13   7        912.01        876.60       132.95 o
   5  13   7        299.47        241.42        57.16 o
   6  13   7          5.89          6.02        27.27 o
   7  13   7         87.09         75.96        45.43 o
   1  14   7        395.42        538.10        93.86 o
   2  14   7        482.41        557.23       120.07 o
   3  14   7        430.41        567.17        97.29 o
   4  14   7        118.83        108.98        45.71 o
   5  14   7          1.56          5.18        29.12 o
   6  14   7        351.33        220.62        65.88 o
   7  14   7        578.71        582.08       102.42 o
   2  15   7        116.09         59.59        64.48 o
   4  15   7         49.50         47.44        43.73 o
   5  15   7        217.46        246.86        76.04 o
   6  15   7        367.17        210.00        68.00 o
  -2 -12   8        208.05         96.09        58.67 o
  -1 -12   8        223.03        266.87        74.96 o
  -4 -11   8         38.75         47.03        48.15 o
  -3 -11   8        364.91        354.36        99.53 o
  -2 -11   8        436.42        427.04       101.74 o
  -1 -11   8        732.76        662.84       120.87 o
   0 -11   8        461.60        492.94       140.10 o
   1 -11   8        102.19         59.39        55.87 o
   2 -11   8          5.89         18.61        42.18 o
  -5 -10   8         99.03        101.73        46.54 o
  -4 -10   8        511.93        476.06        66.42 o
  -3 -10   8        968.18       1073.80       110.46 o
  -2 -10   8        553.93        618.50       119.55 o
  -1 -10   8        404.80        285.39       154.95 o
   0 -10   8          1.06        -22.84        30.45 o
   1 -10   8        121.73         82.54        32.02 o
   2 -10   8        393.20        456.77       105.06 o
  -6  -9   8        282.10        335.75        99.45 o
  -5  -9   8        664.05        760.06        85.36 o
  -4  -9   8       1026.32       1071.22       130.46 o
  -3  -9   8        990.09       1196.84        89.70 o
  -2  -9   8        286.61        276.00        41.12 o
  -1  -9   8         45.78         33.94        41.86 o
   0  -9   8        469.76        432.21        56.27 o
   1  -9   8        789.43        786.96       101.74 o
   2  -9   8        908.51        895.59        78.45 o
   5  -9   8          3.32         -7.76        36.78 o
  -6  -8   8        960.12       1007.60       186.70 o
  -5  -8   8        881.97        854.36        89.82 o
  -4  -8   8        585.75        669.47        75.37 o
  -3  -8   8          1.59          8.73        21.35 o
  -2  -8   8        141.28        124.85        34.66 o
  -1  -8   8        975.93        977.60        68.53 o
   0  -8   8       1321.12       1455.74        85.48 o
   1  -8   8        998.13        990.55       135.49 o
   2  -8   8        694.92        672.17        64.41 o
   3  -8   8        175.21        119.75        65.16 o
   4  -8   8         37.24         22.41        40.90 o
   5  -8   8        316.81        439.48        90.57 o
  -6  -7   8        602.38        756.53       115.63 o
  -5  -7   8        421.57        223.92        90.77 o
  -4  -7   8          9.18         -1.62        20.21 o
  -3  -7   8       1056.97       1100.58        76.45 o
  -2  -7   8       1993.79       2014.67       116.61 o
  -1  -7   8       2029.92       2325.04       114.27 o
   0  -7   8       1405.47       1407.92        85.71 o
   1  -7   8        520.70        549.05        48.27 o
   2  -7   8         29.11         22.49        17.56 o
   3  -7   8        100.94         73.39        18.43 o
   4  -7   8        625.86        757.66       111.30 o
   5  -7   8        949.31       1026.53       162.85 o
   6  -7   8        720.46        628.23        96.33 o
  -6  -6   8          0.25          7.58        31.66 o
  -5  -6   8        146.36         70.20        66.56 o
  -4  -6   8        903.83        747.29       162.62 o
  -3  -6   8       2227.73       2315.68       117.93 o
  -2  -6   8       2468.48       2647.72       123.71 o
  -1  -6   8        851.33        770.05        52.35 o
   0  -6   8        245.39        281.82        44.55 o
   1  -6   8         58.92         66.86        22.25 o
   2  -6   8        851.09        889.10        69.05 o
   3  -6   8       1498.55       1292.39       108.26 o
   4  -6   8       1037.78       1089.64       160.49 o
   5  -6   8        859.52        937.24       149.68 o
   6  -6   8        109.38        157.13        55.95 o
  -7  -5   8          1.22         29.22        59.95 o
  -6  -5   8        481.61        398.53        61.12 o
  -5  -5   8        973.89       1049.39        81.15 o
  -4  -5   8       1140.54       1080.67       170.40 o
  -3  -5   8       2229.04       2470.52       106.59 o
  -2  -5   8       1021.57       1049.12        74.70 o
  -1  -5   8          0.78          2.08        12.84 o
   0  -5   8       1055.52       1068.97        58.81 o
   1  -5   8       2385.06       2446.66       100.95 o
   2  -5   8       2681.73       2632.83       333.18 o
   3  -5   8       1319.12       1384.08        88.48 o
   5  -5   8        125.56        114.66        47.27 o
   7  -5   8        246.78        192.55        48.83 o
  -7  -4   8        416.51        420.63        94.98 o
  -6  -4   8        816.33        818.74       123.08 o
  -5  -4   8        974.76        867.44        90.77 o
  -4  -4   8        639.92        673.12        57.54 o
  -3  -4   8        177.04        145.75        23.79 o
  -2  -4   8          5.14         14.13        13.99 o
  -1  -4   8       2405.73       2405.77       158.15 o
   0  -4   8       4923.07       5029.29       184.52 o
   1  -4   8       3300.59       3478.28       131.84 o
   2  -4   8        995.75       1162.98        95.24 o
   3  -4   8         29.18         24.85        12.68 o
   4  -4   8         50.96         56.15        25.13 o
   5  -4   8        190.89        168.30        29.94 o
   6  -4   8        699.27        554.91        95.69 o
  -7  -3   8        920.67        697.70       158.01 o
  -6  -3   8        484.85        459.09        73.92 o
  -5  -3   8        541.78        560.56        63.23 o
  -4  -3   8          0.43         -2.33        13.88 o
  -3  -3   8        821.83        888.82        65.96 o
  -2  -3   8       1027.23       1013.40        67.84 o
  -1  -3   8       3876.92       3590.37       185.02 o
   0  -3   8       4018.30       3808.95       214.77 o
   1  -3   8       1462.24       1572.79        78.24 o
   2  -3   8         52.68         53.44        12.55 o
   3  -3   8        441.20        419.16        39.45 o
   4  -3   8       1455.42       1419.22        84.77 o
   5  -3   8       1076.90       1166.40        88.16 o
   6  -3   8       1651.74       1632.92       111.70 o
   7  -3   8        497.08        541.56        50.23 o
   8  -3   8         44.77         36.86        29.70 o
  -7  -2   8        495.37        364.36       117.66 o
  -6  -2   8        112.48         77.15        48.86 o
  -5  -2   8         29.99         42.95        26.92 o
  -4  -2   8       1929.41       1819.65        88.35 o
  -3  -2   8       3547.22       3544.89       127.45 o
  -2  -2   8       2557.14       2656.82       103.64 o
  -1  -2   8       1268.40       1256.70        75.92 o
   0  -2   8        400.39        462.33        65.22 o
   1  -2   8         23.15         27.38        14.52 o
   2  -2   8        339.59        296.44        34.87 o
   3  -2   8       4564.83       4592.78       325.52 o
   4  -2   8       2924.54       3058.78       146.14 o
   5  -2   8       1349.77       1323.81        70.34 o
   6  -2   8        543.55        558.50        55.62 o
   7  -2   8          7.51          7.85        15.24 o
   8  -2   8        156.73        179.70        46.23 o
  -7  -1   8          0.28         15.12        39.05 o
  -5  -1   8       2079.34       2414.98       178.94 o
  -4  -1   8       3067.74       3187.46       128.12 o
  -3  -1   8       1722.00       1655.89        80.61 o
  -2  -1   8       1573.59       1496.10       102.39 o
  -1  -1   8        167.78        159.49        26.26 o
   0  -1   8        411.04        455.25        54.31 o
   1  -1   8        630.47        587.44        59.22 o
   3  -1   8       6218.76       6566.61       299.08 o
   4  -1   8       1117.54       1140.80        69.52 o
   5  -1   8        285.56        248.74        15.52 o
   6  -1   8        301.31        296.36        32.90 o
   7  -1   8        268.77        275.80        48.39 o
   8  -1   8        435.64        448.56        42.02 o
  -7   0   8        301.90        287.15        64.50 o
  -5   0   8       3236.12       3492.62       170.14 o
  -4   0   8       1354.25       1468.27        77.92 o
  -3   0   8        336.39        346.59        30.08 o
  -2   0   8          9.50          9.63        12.93 o
  -1   0   8       2103.53       2259.04        86.81 o
   0   0   8       3561.73       3799.56       143.35 o
   1   0   8       4073.87       4220.74       203.86 o
   2   0   8       7825.51       7948.51       514.64 o
   3   0   8        553.34        576.11        35.52 o
   4   0   8        199.14        226.34        20.86 o
   5   0   8        779.72        748.89        33.09 o
   6   0   8       2039.40       2172.56       113.00 o
   7   0   8       1438.23       1524.93        81.18 o
   8   0   8        696.30        783.95        61.67 o
   9   0   8        448.76        406.02        68.64 o
  -7   1   8        480.28        454.63        91.70 o
  -6   1   8        871.55        874.24       162.49 o
  -5   1   8        749.53        754.66        66.63 o
  -4   1   8        165.71        174.59        35.18 o
  -3   1   8        368.68        369.13        39.45 o
  -2   1   8       2940.39       3071.62       138.51 o
  -1   1   8       7873.42       8124.25       502.60 o
   0   1   8       4926.61       4956.98       200.54 o
   1   1   8       3395.53       3624.10       130.97 o
   2   1   8        133.24        137.32        22.75 o
   3   1   8        144.55        156.61        21.00 o
   4   1   8        783.58        878.76        47.47 o
   5   1   8       2265.00       2259.69        71.25 o
   6   1   8       2939.12       2963.48        96.71 o
   7   1   8       1491.60       1571.69        96.01 o
   8   1   8        260.63        265.20        37.95 o
   9   1   8          8.93          9.71        22.11 o
  -7   2   8        241.58        115.22        83.73 o
  -6   2   8         29.06        115.58        74.72 o
  -5   2   8          0.73          1.61        13.46 o
  -4   2   8        468.42        438.91        40.14 o
  -3   2   8       3311.52       3801.10       206.14 o
  -2   2   8       4347.06       4600.84       194.31 o
  -1   2   8       5482.63       5120.59       197.35 o
   0   2   8        969.24       1030.17        58.04 o
   1   2   8         18.65         22.02        11.19 o
   2   2   8        519.12        504.86        89.69 o
   3   2   8       2278.67       2228.15       105.92 o
   4   2   8       5866.56       5907.57       190.07 o
   5   2   8       3158.39       3475.45        91.91 o
   6   2   8       1739.95       1691.03        67.54 o
   7   2   8         38.94         53.21        12.54 o
   8   2   8        194.00        170.17        56.51 o
   9   2   8        623.74        642.51        88.93 o
  -7   3   8          0.21        -15.57        41.55 o
  -6   3   8        141.67         65.00        50.01 o
  -5   3   8        525.07        521.55        69.24 o
  -4   3   8       3004.06       3007.63        98.74 o
  -3   3   8       2572.24       2863.14       146.05 o
  -2   3   8       1821.63       1818.47       103.59 o
  -1   3   8          3.23         10.04         8.80 o
   0   3   8        691.14        640.79        41.94 o
   1   3   8       1796.03       1811.67        97.97 o
   2   3   8       2021.49       2047.07       119.51 o
   3   3   8       5205.92       4508.20       770.12 o
   4   3   8       4828.04       4863.95       141.03 o
   5   3   8       1177.88       1176.51        46.50 o
   6   3   8         36.21         28.61         9.97 o
   7   3   8        567.59        558.07        34.77 o
   8   3   8       1233.77       1315.46        83.67 o
   9   3   8        690.17        769.45        76.24 o
  10   3   8        348.69        362.31        55.27 o
  -7   4   8        337.67        232.13       112.50 o
  -6   4   8        488.93        680.38       144.72 o
  -5   4   8        987.18       1037.71       101.29 o
  -4   4   8        887.21        805.37        68.48 o
  -3   4   8        200.07        212.31        21.31 o
  -2   4   8          3.47         11.92         8.58 o
  -1   4   8       1047.21       1087.47        62.07 o
   0   4   8       2735.64       2854.93       122.13 o
   1   4   8       4618.94       4710.89       136.64 o
   2   4   8       4536.09       4352.60       275.15 o
   3   4   8       2748.97       2764.55       121.78 o
   4   4   8        296.48        262.54        26.70 o
   5   4   8        147.58        148.46        15.10 o
   6   4   8       1498.02       1479.00        52.48 o
   7   4   8       1611.12       1694.41        80.15 o
   8   4   8       1312.98       1299.06        76.32 o
   9   4   8        411.32        468.79        48.28 o
  10   4   8         79.81         47.45        26.39 o
  -6   5   8        697.76        753.80       128.35 o
  -5   5   8        392.93        332.28        54.70 o
  -4   5   8          6.99          8.29        17.87 o
  -3   5   8        345.84        324.40        27.65 o
  -2   5   8       1511.31       1613.79        84.78 o
  -1   5   8       2579.50       2634.56        93.39 o
   0   5   8       4293.12       4238.88       167.25 o
   1   5   8       1891.57       1754.88       121.89 o
   2   5   8        673.86        586.40        42.74 o
   3   5   8        108.05         86.46        17.38 o
   4   5   8        978.17        933.36        47.47 o
   5   5   8       2272.20       2241.33        79.12 o
   6   5   8       2172.53       2058.56        89.20 o
   7   5   8       1752.72       1708.31        60.14 o
   8   5   8        371.33        464.99        33.81 o
   9   5   8          0.12          8.41        25.34 o
  10   5   8         84.17         93.63        35.59 o
  -6   6   8        127.45         88.73        94.05 o
  -5   6   8          9.25         21.81        28.92 o
  -4   6   8        392.74        441.25        46.35 o
  -3   6   8       1017.63        988.14        79.67 o
  -2   6   8       2222.71       2170.70        95.36 o
  -1   6   8       2727.51       2717.19        84.53 o
   0   6   8        769.99        733.78        36.11 o
   1   6   8         19.20         13.41        13.14 o
   2   6   8       1792.90       1864.60       199.81 o
   3   6   8       1821.37       1907.32        97.94 o
   4   6   8       1674.22       1739.41        72.39 o
   5   6   8       2623.63       2502.13        79.84 o
   6   6   8       1297.56       1379.79        61.42 o
   7   6   8        775.46        806.59        38.93 o
   8   6   8         24.71         24.33        17.60 o
   9   6   8        497.03        549.70        88.81 o
  10   6   8        463.73        487.23        87.33 o
  -5   7   8        377.44        369.26        74.60 o
  -4   7   8       1108.21       1143.90       117.50 o
  -3   7   8       1164.75       1257.37       105.26 o
  -2   7   8       1264.64       1236.26        62.57 o
  -1   7   8        232.50        224.47        20.40 o
   0   7   8        169.98        138.23        23.28 o
   1   7   8       1682.78       1574.82       100.43 o
   2   7   8       3847.49       4254.09       168.15 o
   3   7   8       2916.37       3141.70       119.17 o
   4   7   8       1666.37       1735.21       115.49 o
   5   7   8        471.05        511.92        46.05 o
   6   7   8         16.06          4.63        10.57 o
   7   7   8        272.14        256.79        22.66 o
   8   7   8        776.92        835.91        52.48 o
   9   7   8        799.59        844.27        73.80 o
  10   7   8        428.99        534.00        72.08 o
  -5   8   8        684.78        712.80        99.80 o
  -4   8   8        875.14        744.21       100.94 o
  -3   8   8        386.47        305.53        53.06 o
  -2   8   8          1.32         -5.27        11.95 o
  -1   8   8        501.01        474.46        35.48 o
   0   8   8       1354.87       1296.35        62.48 o
   1   8   8       1677.19       1737.87        85.47 o
   2   8   8       2211.21       2028.14       104.41 o
   3   8   8       1346.25       1365.14        82.14 o
   4   8   8        145.57        141.18        23.50 o
   5   8   8        203.10        207.31        24.47 o
   6   8   8       1061.55       1100.14        50.88 o
   7   8   8       1424.34       1351.61        58.66 o
   8   8   8       1008.74       1090.94        54.78 o
   9   8   8        486.76        425.74        61.10 o
  10   8   8         77.99         50.83        46.39 o
  -4   9   8         46.57         23.54        31.34 o
  -3   9   8         10.80          0.92        29.16 o
  -2   9   8        503.31        417.16        69.49 o
  -1   9   8       1001.37       1137.82        73.40 o
   0   9   8       1483.90       1253.14        62.18 o
   1   9   8       1516.69       1347.85        73.56 o
   2   9   8        821.58        717.85       182.87 o
   3   9   8          5.24          3.80        11.78 o
   4   9   8        271.22        263.88        31.17 o
   5   9   8       2165.75       2371.45        84.64 o
   6   9   8       1685.05       1733.21        88.80 o
   7   9   8        651.30        682.95        41.75 o
   8   9   8        483.54        453.24        37.63 o
   9   9   8          9.95          6.80        25.01 o
  -4  10   8        130.55        178.02        76.28 o
  -2  10   8        944.11        762.75        94.37 o
  -1  10   8        649.74        533.93        86.65 o
   0  10   8        603.47        563.94        44.60 o
   1  10   8        629.25        531.03       151.27 o
   2  10   8        213.32        202.80        27.75 o
   3  10   8        371.29        396.89        32.31 o
   4  10   8       1580.57       1588.57       116.15 o
   5  10   8       2244.63       2341.14        84.60 o
   6  10   8        541.93        479.59        46.16 o
   7  10   8        126.26        104.11        29.75 o
   8  10   8         17.66         22.86        20.65 o
   9  10   8        268.22        248.34       106.46 o
  -3  11   8        616.89        534.13        88.19 o
  -2  11   8        445.30        405.73       141.98 o
  -1  11   8         69.53         60.43        53.43 o
   0  11   8          4.31          1.47        15.78 o
   1  11   8        183.29          9.85        50.27 o
   2  11   8        838.84        796.64       126.19 o
   3  11   8        677.83        667.43        56.82 o
   4  11   8       1109.59       1137.70        65.77 o
   5  11   8        548.55        507.82        51.86 o
   6  11   8        169.35        120.09        36.22 o
   7  11   8         31.87         19.52        23.48 o
   8  11   8        553.09        852.75       135.03 o
  -2  12   8         43.13         30.22        41.34 o
  -1  12   8        120.19        110.78        64.48 o
   0  12   8        610.34        630.89        90.51 o
   1  12   8        948.92        793.09       340.77 o
   2  12   8        733.08        893.65       131.29 o
   3  12   8        900.35        830.45        70.19 o
   4  12   8         90.52         81.32        46.03 o
   5  12   8          2.60         -0.29        25.96 o
   6  12   8        108.24        110.92        39.83 o
   7  12   8        478.29        385.28        60.03 o
   0  13   8        601.29        643.72       134.59 o
   1  13   8        307.95        370.92       114.90 o
   2  13   8         81.38         79.46        30.64 o
   3  13   8         19.60         38.14        45.18 o
   4  13   8         29.81         31.01        35.10 o
   5  13   8        273.02        205.27        56.87 o
   6  13   8        562.48        560.16        81.28 o
   7  13   8        494.35        522.49        96.29 o
   1  14   8         32.13         26.57        60.27 o
   2  14   8         61.88         43.98        34.26 o
   3  14   8        375.21        210.75       166.17 o
   4  14   8        382.44        171.81       207.57 o
   5  14   8        602.09        465.54        99.37 o
   6  14   8        388.93        258.66        75.40 o
   7  14   8         93.64         88.81        50.79 o
   3  15   8        516.05        530.33       145.20 o
   5  15   8        153.46         56.31        49.75 o
   6  15   8         10.18         -8.40        32.50 o
  -1 -12   9        153.08         98.65        51.75 o
  -4 -11   9        364.00        523.45       114.82 o
  -2 -11   9         96.45         98.65        57.43 o
  -1 -11   9          0.05         -8.68        39.30 o
   0 -11   9        109.02         50.15        42.78 o
  -4 -10   9        191.69        214.84        84.61 o
  -3 -10   9          8.83         11.24        26.18 o
  -2 -10   9         64.34         32.34        31.27 o
  -1 -10   9        370.74        398.90        94.13 o
   0 -10   9        953.03       1268.14       157.25 o
   1 -10   9        528.45        552.36        73.22 o
   4 -10   9          3.72          8.64        40.86 o
  -5  -9   9         61.71         34.43        36.67 o
  -4  -9   9          0.27         -1.28        36.09 o
  -3  -9   9        307.86        326.30        54.63 o
  -2  -9   9        563.71        550.27        66.08 o
  -1  -9   9        962.10        899.54       142.60 o
   0  -9   9        541.89        521.86        79.82 o
   1  -9   9        154.81        198.36        59.03 o
   4  -9   9        255.88        331.34        87.89 o
   5  -9   9        301.39        343.39        93.81 o
  -6  -8   9         14.82         -9.97        52.67 o
  -5  -8   9         53.72         35.15        32.22 o
  -4  -8   9        785.71        753.73        81.64 o
  -3  -8   9        964.08       1052.04        93.29 o
  -2  -8   9        978.32       1033.14       116.26 o
  -1  -8   9        835.91        951.91        68.28 o
   0  -8   9          2.72         -2.26        22.25 o
   1  -8   9         83.19         64.82        27.95 o
   2  -8   9        398.60        467.06        75.40 o
   4  -8   9        605.15        715.43       115.06 o
  -6  -7   9        272.32        347.75        93.65 o
  -5  -7   9        888.14        772.50        86.14 o
  -4  -7   9       1459.81       1654.37       122.64 o
  -3  -7   9        636.54        707.15        60.74 o
  -2  -7   9        413.56        410.67        45.46 o
  -1  -7   9         78.13         54.62        24.94 o
   0  -7   9        124.12        122.52        28.50 o
   1  -7   9       1036.55       1000.80        63.02 o
   2  -7   9       1368.17       1458.75        97.03 o
   3  -7   9       1126.25       1120.42       102.18 o
   6  -7   9         14.72         -6.60        31.26 o
  -6  -6   9        937.77        836.02       177.18 o
  -5  -6   9       1192.35       1312.95       128.58 o
  -4  -6   9        634.21        702.49        76.10 o
  -3  -6   9        114.23         90.65        23.14 o
  -2  -6   9        166.87        133.72        31.25 o
  -1  -6   9        600.33        536.09        45.74 o
   0  -6   9       1406.67       1358.21        78.54 o
   1  -6   9       2796.30       2962.37       110.72 o
   2  -6   9       1574.44       1614.54       133.27 o
   3  -6   9        129.54        129.71        26.68 o
   4  -6   9         73.31         20.61        46.71 o
   6  -6   9        530.73        626.67        96.45 o
  -6  -5   9        550.57        519.63        68.04 o
  -5  -5   9         63.02        157.45        86.45 o
  -4  -5   9          1.70         22.23        20.13 o
  -3  -5   9        312.04        270.15        52.77 o
  -2  -5   9       1289.84       1339.55        85.30 o
  -1  -5   9       2365.31       2289.23        97.67 o
   0  -5   9       3200.20       3219.76       102.09 o
   1  -5   9       1756.87       1619.25       100.81 o
   2  -5   9        366.61        409.32        87.18 o
   3  -5   9        267.24        246.96        32.61 o
   4  -5   9       1020.04        890.89        72.44 o
  -6  -4   9         40.35         35.94        35.90 o
  -5  -4   9        159.02        171.06        62.63 o
  -4  -4   9       1336.43       1220.02        83.53 o
  -3  -4   9       2447.06       2503.73       108.21 o
  -2  -4   9       1894.50       1945.35       104.70 o
  -1  -4   9       1782.35       1672.53        74.50 o
   0  -4   9        671.14        645.55        52.31 o
   1  -4   9         28.79         11.57        12.72 o
   2  -4   9        245.05        216.83        20.75 o
   3  -4   9       1629.96       1763.77        98.30 o
   4  -4   9       3047.80       2979.92       152.16 o
   5  -4   9       1478.25       1489.38       108.27 o
   6  -4   9        215.91        147.60        45.71 o
  -6  -3   9        121.11        137.78        64.60 o
  -5  -3   9        487.37        584.88        75.50 o
  -4  -3   9       3135.42       2829.93       227.28 o
  -3  -3   9       1761.07       1669.70       111.83 o
  -2  -3   9        125.98        131.62        25.01 o
  -1  -3   9        137.26        120.03        27.01 o
   0  -3   9        468.00        452.34        59.07 o
   1  -3   9       1491.78       1566.75       114.42 o
   2  -3   9       1956.31       1820.02        79.33 o
   4  -3   9       2200.19       2392.44       177.18 o
   5  -3   9        381.18        378.81        37.69 o
   6  -3   9         13.42         19.21        26.29 o
   7  -3   9        555.98        502.48        78.20 o
   8  -3   9        515.08        460.85        74.56 o
  -6  -2   9        738.44        687.77       117.37 o
  -5  -2   9       1162.18       1582.24       148.01 o
  -4  -2   9       1486.78       1425.80        98.61 o
  -3  -2   9         70.30         52.37        24.55 o
  -2  -2   9        952.89        965.14        60.42 o
  -1  -2   9        953.29        969.56        77.68 o
   0  -2   9       2391.27       2362.02       110.73 o
   1  -2   9       2103.41       2134.14       116.32 o
   2  -2   9       3764.58       3720.07       188.38 o
   4  -2   9         12.08          0.28        12.79 o
   5  -2   9        302.16        280.32        33.71 o
   6  -2   9        888.20        820.43        58.18 o
   7  -2   9       1190.74       1345.14       150.72 o
   8  -2   9        522.70        525.09        80.84 o
  -7  -1   9        680.45        675.93       165.33 o
  -6  -1   9        792.56        713.87       165.65 o
  -5  -1   9        523.08        489.05        42.85 o
  -4  -1   9          1.71         -0.37        13.62 o
  -3  -1   9        219.40        208.52        23.58 o
  -2  -1   9       1595.22       1526.71        72.84 o
  -1  -1   9       3448.68       3574.96       162.33 o
   0  -1   9        761.11        880.10        57.95 o
   1  -1   9       1931.33       1920.19        89.71 o
   2  -1   9        806.93        898.67        84.03 o
   3  -1   9        174.64        181.57        38.99 o
   4  -1   9        975.21        980.67        65.83 o
   5  -1   9       2501.64       2304.99       182.26 o
   6  -1   9       1650.54       1649.98       129.37 o
   7  -1   9        683.29        745.12        60.25 o
   8  -1   9        300.33        261.57        43.53 o
  -7   0   9        306.72        196.87        71.07 o
  -6   0   9        118.85        191.63        93.13 o
  -5   0   9        107.12        170.69        85.29 o
  -4   0   9        639.55        734.69        58.67 o
  -3   0   9       1528.39       1529.57        64.06 o
  -2   0   9       2691.37       2757.50       120.78 o
  -1   0   9       3670.04       3886.44       152.38 o
   0   0   9        234.99        320.38        36.31 o
   1   0   9         36.63         29.82        14.19 o
   3   0   9       2381.38       2499.38       198.87 o
   4   0   9       2558.80       2621.01        80.98 o
   5   0   9       2005.91       1991.60        92.67 o
   6   0   9        597.38        635.87        35.40 o
   7   0   9         29.13         20.05        15.53 o
   8   0   9          3.07         -0.83        21.35 o
   9   0   9        238.76        176.78        51.55 o
  -7   1   9          2.48         14.85        49.71 o
  -6   1   9        215.56        220.27        66.09 o
  -4   1   9       2121.79       2304.38       125.18 o
  -3   1   9       2051.38       2001.04       110.72 o
  -2   1   9       1180.27       1239.08       222.88 o
  -1   1   9        371.05        333.10        40.77 o
   0   1   9         12.96         21.07        16.50 o
   1   1   9       1248.58       1364.82        62.18 o
   2   1   9       2203.75       2210.24       113.86 o
   3   1   9       3335.44       3190.44       142.48 o
   4   1   9       2435.85       2423.87        80.24 o
   5   1   9        785.89        804.49        41.89 o
   6   1   9         48.68         36.04        15.38 o
   7   1   9        671.27        814.52        67.41 o
   8   1   9        678.51        736.57        81.81 o
   9   1   9        533.02        616.53        70.11 o
  -6   2   9        830.16        733.56       174.58 o
  -5   2   9       1278.78       1382.35       150.65 o
  -4   2   9       2462.89       2635.79       108.74 o
  -3   2   9        514.10        614.58        42.82 o
  -2   2   9          8.51         13.79        15.66 o
  -1   2   9       2103.73       1867.07       166.09 o
   0   2   9       2703.50       2750.77       114.41 o
   1   2   9       3368.55       3651.45       183.34 o
   2   2   9       3513.22       3350.77       228.85 o
   3   2   9       1059.99       1097.18        59.61 o
   4   2   9        121.59        109.38        22.07 o
   5   2   9        175.06        153.89        16.07 o
   6   2   9       1834.03       1816.36        64.54 o
   7   2   9       1477.87       1486.55        63.35 o
   8   2   9       1073.57       1192.37       186.28 o
   9   2   9        310.68        343.31        69.76 o
  -6   3   9        681.60        679.21       168.17 o
  -5   3   9        635.61        623.20        69.32 o
  -4   3   9         30.01         24.21        10.90 o
  -3   3   9        173.43        189.68        32.85 o
  -2   3   9       2014.24       1891.23       174.96 o
  -1   3   9       3138.92       3149.84       139.64 o
   0   3   9       2401.41       2536.94       107.84 o
   1   3   9       3388.86       3420.09       129.21 o
   2   3   9       1918.72       1788.84       106.63 o
   3   3   9         80.67         73.46        16.31 o
   4   3   9        606.73        632.45        44.49 o
   5   3   9       2774.67       2868.84       107.06 o
   6   3   9       2644.57       2514.21        81.89 o
   7   3   9        943.43        951.87        49.64 o
   8   3   9        415.98        398.24        46.41 o
   9   3   9          0.07         -3.03        25.02 o
  10   3   9        110.40         99.34        35.73 o
  -6   4   9        139.80        214.00       128.75 o
  -5   4   9          4.12         -3.46        22.77 o
  -4   4   9        736.98        821.08        68.64 o
  -3   4   9       1677.84       1810.32        76.70 o
  -2   4   9       3895.68       3767.93       141.90 o
  -1   4   9       2428.14       2405.83       116.42 o
   0   4   9       1205.51       1247.51        85.23 o
   1   4   9        119.06        142.04        18.24 o
   2   4   9        180.14        147.54        20.31 o
   3   4   9       2258.05       2347.18        82.77 o
   4   4   9       3137.42       3020.12       131.15 o
   5   4   9       4144.82       3992.14       113.29 o
   6   4   9       1015.19        892.72        45.83 o
   7   4   9         60.26         60.69        15.26 o
   8   4   9         42.97         38.69        19.77 o
   9   4   9        395.07        458.09        81.44 o
  10   4   9        420.19        451.53        82.25 o
  -6   5   9         60.66        133.27        90.41 o
  -5   5   9        402.90        437.59        69.71 o
  -4   5   9       1034.66       1105.99        76.40 o
  -3   5   9       1603.43       1632.17        76.71 o
  -2   5   9       1167.82       1216.20        52.57 o
  -1   5   9        633.93        621.62        41.29 o
   0   5   9        209.12        227.56        28.47 o
   1   5   9       1383.78       1298.66        67.91 o
   2   5   9       2763.53       2601.15       121.82 o
   3   5   9       3840.32       4067.64       168.64 o
   4   5   9       2031.05       1732.04        80.01 o
   5   5   9       1423.90       1397.07        55.13 o
   6   5   9         51.64         38.98        12.04 o
   7   5   9        172.05        154.19        23.15 o
   8   5   9        733.92        676.75        66.67 o
   9   5   9        671.82        704.58        75.37 o
  10   5   9        487.86        556.43        70.45 o
  -5   6   9        828.11        751.45       103.54 o
  -4   6   9        608.62        657.68        59.02 o
  -3   6   9        260.91        298.25        39.22 o
  -2   6   9         19.50         12.06         9.81 o
  -1   6   9        236.88        209.49        22.27 o
   0   6   9       2202.77       2264.85        78.25 o
   1   6   9       2685.82       2821.10       128.95 o
   2   6   9       4420.55       4532.23       209.52 o
   3   6   9       1900.92       1952.82       148.25 o
   4   6   9        567.22        597.14        67.79 o
   5   6   9        148.12        135.34        22.26 o
   6   6   9        741.98        763.06        45.03 o
   7   6   9       1745.89       1879.22        80.39 o
   8   6   9        897.35        894.29        72.52 o
   9   6   9        346.98        311.47        52.00 o
  10   6   9        102.78         86.94        35.16 o
  -4   7   9        109.52        112.61        48.66 o
  -3   7   9        164.73        136.27        27.91 o
  -2   7   9        591.02        554.38        33.80 o
  -1   7   9       2475.14       2266.77        83.32 o
   0   7   9       1993.49       2135.63        83.17 o
   1   7   9        940.09        904.29        63.03 o
   2   7   9        634.31        783.67        63.35 o
   3   7   9         12.07         18.44        12.14 o
   4   7   9        359.81        366.32        41.45 o
   5   7   9        917.26       1050.69        52.17 o
   6   7   9       2354.93       2534.96        85.45 o
   7   7   9       1488.19       1567.41        64.22 o
   8   7   9        314.86        313.47        33.22 o
   9   7   9         59.22         33.11        25.46 o
  10   7   9         62.69         36.50        28.20 o
  -5   8   9          0.22        -16.33        59.11 o
  -4   8   9        128.32        133.19        50.99 o
  -3   8   9        781.96        810.56       106.58 o
  -2   8   9        981.26       1008.09        61.59 o
  -1   8   9       1427.24       1320.65       100.53 o
   0   8   9        328.02        301.65        34.36 o
   1   8   9        261.04        300.87        29.32 o
   2   8   9        109.72         81.45        23.11 o
   3   8   9       1388.52       1461.45        73.69 o
   4   8   9       2159.77       2120.17       226.39 o
   5   8   9       2046.53       2192.62        68.83 o
   6   8   9       1620.26       1668.40        64.98 o
   7   8   9        125.75        153.56        29.45 o
   8   8   9          1.01          2.27        13.45 o
   9   8   9        195.19        143.96        37.03 o
  10   8   9        314.17        317.91        82.11 o
  -4   9   9        644.22        549.58        89.54 o
  -3   9   9        925.00        970.18       153.40 o
  -2   9   9       1008.76        906.43       106.38 o
  -1   9   9         30.83         21.88        22.41 o
   0   9   9         86.23         63.45        19.59 o
   1   9   9        379.70        361.66        40.11 o
   2   9   9       1585.92       1635.47        88.59 o
   3   9   9       1397.93       1335.68       157.14 o
   4   9   9       1578.69       1881.10        90.04 o
   5   9   9        756.12        761.28        43.35 o
   6   9   9          1.53         -3.10        19.94 o
   7   9   9        103.19        123.77        21.56 o
   8   9   9        556.95        580.03        42.99 o
   9   9   9        626.99        641.27       103.74 o
  -3  10   9        203.30        112.19        44.40 o
  -2  10   9         48.77         52.11        36.35 o
  -1  10   9        220.39        176.89        38.90 o
   0  10   9        478.78        399.64        49.75 o
   1  10   9       1613.42       1183.73       117.22 o
   2  10   9        991.11        980.52        65.64 o
   3  10   9        710.83        733.15        50.24 o
   4  10   9        234.78        233.99        32.48 o
   5  10   9         59.46         73.21        19.62 o
   6  10   9        456.69        394.06        37.60 o
   7  10   9        697.58        739.42        65.50 o
   8  10   9        869.66       1030.01       130.43 o
   9  10   9        389.15        392.46        84.05 o
  -2  11   9        217.10        152.68        71.92 o
  -1  11   9        567.37        486.82        78.60 o
   0  11   9       1229.09       1436.07       184.34 o
   1  11   9        987.53        895.29        97.13 o
   2  11   9        438.72        412.59        90.89 o
   3  11   9          9.28          2.10        21.47 o
   4  11   9        332.67        301.42        38.62 o
   5  11   9        871.22        856.32        88.21 o
   6  11   9        887.48        949.74        73.82 o
   7  11   9        651.36        787.03       118.43 o
   8  11   9        183.78        285.24        81.44 o
  -1  12   9        577.52        508.45       101.80 o
   0  12   9        315.52        213.64        76.64 o
   1  12   9         33.49         40.10        27.50 o
   2  12   9          0.41         -7.44        18.72 o
   3  12   9        287.20        324.67        50.06 o
   4  12   9        686.15        706.79       120.43 o
   5  12   9        819.13        503.72       176.54 o
   6  12   9        540.97        298.67       256.14 o
   7  12   9        164.83        162.77        58.63 o
   1  13   9        114.17        139.92        75.08 o
   2  13   9        440.80        370.34       126.25 o
   3  13   9        643.02        595.38       211.58 o
   4  13   9        920.39        629.04       471.28 o
   5  13   9        360.84        416.99        93.33 o
   6  13   9         21.02          7.88        30.46 o
   7  13   9         32.47         15.45        39.50 o
   2  14   9        356.21        415.03       115.50 o
   3  14   9        290.79        243.59        64.58 o
   4  14   9        268.44        191.20       181.14 o
   5  14   9         26.26         -3.78        34.77 o
   6  14   9        132.00        115.54        53.23 o
  -1 -11  10        400.70        415.31       100.54 o
  -4 -10  10        223.75        266.07        93.01 o
  -3 -10  10        688.64        911.14       142.72 o
  -2 -10  10        515.67        837.06       148.36 o
  -1 -10  10        496.05        475.18       106.74 o
   0 -10  10        101.36         84.45        56.71 o
   1 -10  10         49.87         30.18        51.51 o
  -4  -9  10        449.54        387.65       106.42 o
  -3  -9  10        530.78        474.54       119.39 o
  -2  -9  10        148.34        218.44        85.37 o
  -1  -9  10         41.86         30.92        31.94 o
   0  -9  10        160.12        160.73        63.96 o
   3  -9  10        485.00        389.05        96.49 o
  -5  -8  10        486.56        451.97       130.43 o
  -4  -8  10        305.29        361.11        97.37 o
  -3  -8  10         14.12          1.59        34.39 o
  -2  -8  10          3.83          6.92        21.93 o
  -1  -8  10        458.28        479.83        59.03 o
   0  -8  10        662.02        795.91        99.29 o
   1  -8  10       1098.05       1100.36       109.04 o
   2  -8  10       1108.51       1053.46       124.83 o
   4  -8  10          5.17         -8.16        43.26 o
  -6  -7  10        414.61        319.82        88.25 o
  -5  -7  10        147.32        160.33        89.49 o
  -4  -7  10          7.93        -13.71        39.28 o
  -3  -7  10        155.85         74.41        53.57 o
  -2  -7  10        500.77        497.89        80.24 o
  -1  -7  10        692.22        738.78        55.17 o
   0  -7  10        739.73        823.29        85.44 o
   1  -7  10        583.39        559.69        77.98 o
   2  -7  10        142.32        160.55        50.05 o
   6  -7  10        536.58        523.21       104.30 o
  -5  -6  10         85.56         61.97        69.84 o
  -4  -6  10        467.66        455.27        64.68 o
  -3  -6  10        834.30        916.95        70.41 o
  -2  -6  10       1431.42       1510.93       150.27 o
  -1  -6  10        440.30        490.41        51.36 o
   0  -6  10        442.89        420.75        41.29 o
   1  -6  10          1.24         -9.28        12.41 o
   2  -6  10        434.79        502.36        70.32 o
   3  -6  10       1082.58       1065.88        87.51 o
  -5  -5  10        855.29        608.37        87.28 o
  -4  -5  10       1032.77       1084.20       139.33 o
  -3  -5  10       1419.99       1411.43       103.41 o
  -2  -5  10        446.41        378.62        46.03 o
  -1  -5  10         31.24         36.96        17.42 o
   0  -5  10        226.00        202.29        29.91 o
   1  -5  10        397.09        462.13        42.30 o
   2  -5  10       1153.57       1264.12       140.65 o
   3  -5  10       1015.53       1161.89        76.16 o
   4  -5  10        496.94        508.72        91.97 o
   7  -5  10         95.81        117.34        47.83 o
  -5  -4  10       1136.33       1244.08       156.10 o
  -4  -4  10        945.25        736.80       135.98 o
  -3  -4  10        439.59        368.32        39.11 o
  -2  -4  10          7.05         14.05        15.54 o
  -1  -4  10        499.70        470.85        49.24 o
   0  -4  10       3267.14       3082.11       133.60 o
   1  -4  10       2237.85       2345.52       115.78 o
   2  -4  10       1319.76       1309.54        65.92 o
   3  -4  10        476.54        463.76        70.72 o
   4  -4  10          5.15         -5.91        15.76 o
   5  -4  10        316.14        279.27        64.44 o
   6  -4  10        391.16        347.07        70.28 o
   7  -4  10        624.86        637.19        71.18 o
  -6  -3  10        632.10        726.36       168.45 o
  -5  -3  10        352.01        278.56        77.06 o
  -4  -3  10         17.68         15.89        48.55 o
  -3  -3  10       1190.76       1193.12        83.64 o
  -2  -3  10        899.29        869.72        65.67 o
  -1  -3  10       2355.88       2164.43       240.17 o
   0  -3  10       2900.24       2717.56       141.40 o
   1  -3  10       1687.55       1667.78       120.18 o
   2  -3  10        379.11        410.72        42.49 o
   3  -3  10         23.92         47.14        23.76 o
   4  -3  10        810.84        918.06        68.63 o
   5  -3  10        983.64        945.23        73.09 o
   6  -3  10        921.67        820.20        78.22 o
   8  -3  10         56.94         47.59        33.98 o
  -6  -2  10         60.65        151.69        66.63 o
  -5  -2  10          1.49         25.26        39.84 o
  -4  -2  10        573.16        587.75        63.10 o
  -3  -2  10       2824.68       2413.07       173.84 o
  -2  -2  10       2817.86       2929.12       135.87 o
  -1  -2  10       2497.71       2603.59       131.11 o
   1  -2  10        243.81        207.28        29.07 o
   2  -2  10        438.76        436.26        54.30 o
   3  -2  10       3075.19       3458.11       287.80 o
   4  -2  10       2839.74       2873.81       170.95 o
   5  -2  10       1485.29       1521.92       121.03 o
   6  -2  10        531.08        426.44        71.96 o
   7  -2  10          0.60         -5.20        25.69 o
   8  -2  10         81.44         42.74        32.74 o
  -6  -1  10        211.62        219.24        77.50 o
  -4  -1  10       1519.42       1559.02        88.94 o
  -3  -1  10        995.99        977.50        62.47 o
  -2  -1  10       1311.98       1205.45        73.37 o
  -1  -1  10          5.23          7.22        14.79 o
   0  -1  10        258.38        272.13        35.16 o
   1  -1  10        758.64        781.02        77.18 o
   2  -1  10       2786.20       2781.04       138.15 o
   3  -1  10       5291.74       5899.50       414.11 o
   4  -1  10       2336.51       2258.61       115.12 o
   5  -1  10        329.42        303.37        29.30 o
   6  -1  10         19.70         25.25        20.17 o
   7  -1  10        284.73        300.00        80.62 o
   8  -1  10        452.74        493.77        61.32 o
  -6   0  10        567.90        565.63       159.25 o
  -4   0  10       1094.42       1255.45       135.91 o
  -3   0  10        160.91        174.36        22.88 o
  -2   0  10          0.18        -11.47        15.25 o
  -1   0  10        610.17        687.54        48.77 o
   0   0  10       4653.67       5068.90       338.33 o
   1   0  10       2098.51       2126.91       112.78 o
   2   0  10       3255.20       3365.43       159.47 o
   3   0  10       3544.19       3387.43       288.96 o
   4   0  10        248.08        280.22        23.68 o
   5   0  10        184.57        219.55        31.36 o
   6   0  10       1396.41       1206.05        59.00 o
   7   0  10       1449.79       1568.97        83.21 o
   8   0  10        572.60        626.54        69.24 o
   9   0  10        304.45        324.06        68.64 o
  -6   1  10        432.34        331.65        84.13 o
  -4   1  10        138.26        136.77        24.54 o
  -3   1  10        255.94        241.56        28.42 o
  -2   1  10        916.12        911.71        85.54 o
  -1   1  10       2191.67       2349.30       144.77 o
   0   1  10       3784.80       3063.96       884.01 o
   1   1  10        576.22        567.21        54.80 o
   2   1  10         37.57         39.92        18.54 o
   3   1  10         61.10         55.66        21.26 o
   4   1  10        547.29        587.71        44.42 o
   5   1  10       1299.68       1307.09        59.77 o
   6   1  10       2346.30       2258.50        82.76 o
   7   1  10       1145.01       1301.76        75.35 o
   8   1  10        214.57        186.02        34.31 o
   9   1  10         33.01         41.14        34.18 o
  -6   2  10         73.27         55.73        49.49 o
  -5   2  10          2.39         11.95        40.09 o
  -4   2  10        247.87        338.39        71.48 o
  -3   2  10       1408.61       1393.52        95.33 o
  -2   2  10       2125.00       2296.02       189.28 o
  -1   2  10       2212.36       1990.61       144.97 o
   0   2  10        624.00        663.92        48.21 o
   1   2  10        206.19        196.75        26.31 o
   2   2  10       1281.40       1377.31        74.49 o
   3   2  10       2260.69       2167.43       102.10 o
   4   2  10       1890.09       1998.30       169.83 o
   5   2  10       2496.58       2421.09        89.02 o
   6   2  10       1265.43       1174.62        48.23 o
   7   2  10        167.81        137.32        21.36 o
   8   2  10         16.95         27.02        25.91 o
   9   2  10        263.97        225.24        69.80 o
  -5   3  10        491.62        465.54        92.70 o
  -4   3  10        979.83       1070.27       162.97 o
  -3   3  10       1978.46       2121.83       101.54 o
  -2   3  10       2063.35       1964.07       145.68 o
  -1   3  10        219.20        221.56        33.30 o
   0   3  10         57.66         55.28        18.73 o
   1   3  10       1425.99       1572.35       172.11 o
   2   3  10       2290.12       2182.19       149.83 o
   3   3  10       2239.32       2244.35       110.85 o
   4   3  10        952.03        953.95        58.34 o
   5   3  10        319.89        352.49        25.12 o
   6   3  10          1.89          3.71         8.37 o
   7   3  10        142.15        125.87        16.98 o
   8   3  10        642.79        565.43        49.81 o
   9   3  10        699.17        903.12       102.58 o
  10   3  10        218.58        210.04        61.27 o
  -4   4  10        831.82        865.64        85.46 o
  -3   4  10        405.02        483.66        36.83 o
  -2   4  10         87.97         91.84        19.20 o
  -1   4  10        120.12        127.35        23.62 o
   0   4  10       1903.92       1984.97       100.36 o
   1   4  10       3970.36       4137.85       130.26 o
   2   4  10       3087.56       3111.13       122.14 o
   3   4  10       1638.54       1607.96        70.60 o
   4   4  10         91.33         99.83        22.80 o
   5   4  10        620.88        613.21        35.95 o
   6   4  10       1109.03       1115.41        42.52 o
   7   4  10        752.07        730.52        50.25 o
   8   4  10        944.57       1069.43        76.00 o
   9   4  10        314.51        364.40        78.24 o
  10   4  10         83.37         83.89        44.30 o
  -4   5  10         82.09        114.69        43.24 o
  -3   5  10        210.16        231.19        37.41 o
  -2   5  10        623.67        670.77        43.38 o
  -1   5  10       1182.83       1274.40        61.42 o
   0   5  10       3947.21       3863.67       162.84 o
   1   5  10       2407.50       2456.51       106.81 o
   2   5  10       1654.39       1555.61       123.76 o
   3   5  10         21.67         31.82        14.16 o
   4   5  10        602.36        573.54        41.63 o
   5   5  10       2374.57       2334.12       120.81 o
   6   5  10       1581.68       1578.50        62.39 o
   7   5  10        848.53        910.13        63.20 o
   8   5  10        154.07        147.88        37.30 o
   9   5  10          1.43         -6.70        26.67 o
  10   5  10         19.28         14.50        27.04 o
  -5   6  10          7.80         38.74        70.04 o
  -4   6  10        251.69        197.05        58.60 o
  -3   6  10       1059.04       1255.41        99.04 o
  -2   6  10       1440.61       1504.01        69.58 o
  -1   6  10       2158.16       2209.62        93.23 o
   0   6  10       1570.03       1646.57        65.66 o
   1   6  10        389.40        330.46        29.71 o
   2   6  10        186.06        141.04        39.98 o
   3   6  10       1705.48       1617.07       100.78 o
   4   6  10       2864.23       3135.15       145.56 o
   5   6  10       1818.25       2049.07       141.43 o
   6   6  10        965.33       1048.81        55.29 o
   7   6  10        172.84        159.20        27.58 o
   8   6  10         44.92         63.30        21.40 o
   9   6  10        173.38        178.06        59.79 o
  10   6  10        351.64        409.11        86.29 o
  -4   7  10        749.47        873.12       141.64 o
  -3   7  10        783.18        783.36       102.67 o
  -2   7  10        610.07        595.13        41.06 o
  -1   7  10        451.81        423.64        40.28 o
   0   7  10          8.88         11.18        10.67 o
   1   7  10        106.47        114.69        20.23 o
   3   7  10       3551.91       3858.78       219.69 o
   4   7  10       2180.46       2403.96       123.09 o
   5   7  10       1011.10        988.30        50.43 o
   6   7  10         49.48         36.85        18.02 o
   7   7  10        200.34        168.80        21.01 o
   8   7  10        346.53        345.22        33.93 o
   9   7  10        698.32        731.04       109.90 o
  -4   8  10        683.74        607.28        97.13 o
  -3   8  10        488.15        458.10        83.44 o
  -2   8  10         57.24         37.98        44.98 o
  -1   8  10        427.73        354.51        36.03 o
   0   8  10        985.48        986.30        61.74 o
   1   8  10       1612.68       1486.79        88.66 o
   2   8  10       2398.36       2603.88       201.71 o
   3   8  10       1357.50       1096.54       313.83 o
   4   8  10        465.81        418.22        39.58 o
   5   8  10          2.26          8.31        14.14 o
   6   8  10        705.24        732.84        46.83 o
   7   8  10        851.62        845.98        46.21 o
   8   8  10        805.06        819.43        54.85 o
   9   8  10        486.98        598.73       100.30 o
  -4   9  10         48.73         42.18        53.99 o
  -3   9  10         11.46         51.76        58.29 o
  -2   9  10        201.83        129.63        61.31 o
  -1   9  10       1094.33        942.47        78.75 o
   0   9  10        785.71        695.66        47.60 o
   1   9  10       1301.15       1314.83        83.18 o
   2   9  10        480.89        364.92        63.76 o
   3   9  10         68.94         79.46        19.54 o
   4   9  10        127.70        115.32        23.98 o
   5   9  10       1281.64       1322.91        66.26 o
   6   9  10       1509.40       1479.51        79.31 o
   7   9  10        698.34        815.06        68.29 o
   8   9  10        405.67        398.36        59.18 o
   9   9  10         36.06         35.54        40.10 o
  -3  10  10        269.00        229.57        81.32 o
  -2  10  10        681.79        666.80       114.90 o
  -1  10  10        944.95        912.92       108.20 o
   0  10  10        526.80        469.92        44.66 o
   1  10  10         80.02         64.01        26.16 o
   2  10  10          5.42         -4.58        17.96 o
   3  10  10        476.07        494.67        48.08 o
   4  10  10       1357.87       1398.45        86.76 o
   5  10  10       1947.17       1878.69       250.57 o
   6  10  10        997.94       1104.16        89.86 o
   7  10  10         70.72         64.76        31.81 o
   8  10  10          1.51         -6.84        36.30 o
  -2  11  10        359.45        232.93        84.65 o
  -1  11  10        270.81        225.01        57.27 o
   0  11  10          7.93         -7.67        25.39 o
   1  11  10        221.18        201.79        37.05 o
   2  11  10        689.81        552.07        66.27 o
   3  11  10       1064.82       1180.20        78.26 o
   4  11  10        622.02        687.42        76.30 o
   5  11  10        558.66        338.75       143.86 o
   6  11  10         33.08         24.80        25.48 o
   7  11  10         74.79         93.01        51.91 o
   8  11  10        267.64        233.38        67.94 o
   0  12  10        212.96        142.44        67.40 o
   1  12  10        711.73        584.12        87.85 o
   2  12  10       1176.50       1224.84       102.97 o
   3  12  10        507.27        578.04       116.34 o
   4  12  10        121.06         84.24        35.22 o
   5  12  10          3.54          7.72        22.31 o
   6  12  10        210.11        226.12        48.70 o
   7  12  10        468.77        395.82        62.25 o
   8  12  10        572.59        680.62       124.59 o
   2  13  10        222.62        141.21        55.48 o
   3  13  10         22.16         10.92        37.26 o
   4  13  10         42.97         38.78        45.95 o
   5  13  10        320.00        262.34       117.60 o
   6  13  10        392.87        314.17        92.57 o
   2  14  10          0.53         12.93        61.27 o
   4  14  10        387.83        200.03       103.86 o
   5  14  10        520.76        637.35       123.55 o
   6  14  10        315.93        278.15        80.08 o
   7  14  10         86.41         81.73        50.11 o
   3  15  10        424.25         57.71        71.16 o
  -1 -10  11        128.45        159.21        70.08 o
  -4  -9  11          3.34         11.81        45.71 o
  -1  -9  11        675.27        768.26       144.12 o
   0  -9  11        747.40        788.31       136.48 o
  -4  -8  11        318.51        316.57       102.22 o
  -3  -8  11        637.57        531.68        86.90 o
  -2  -8  11        847.18        799.71       101.06 o
  -1  -8  11        659.58        569.18        84.68 o
   1  -8  11          4.93          8.60        33.26 o
   3  -8  11        482.60        377.01        93.29 o
  -5  -7  11        382.19        213.72        77.76 o
  -4  -7  11        729.47        649.80       150.60 o
  -3  -7  11        610.90        700.85       104.20 o
  -2  -7  11        271.02        245.41        48.32 o
  -1  -7  11         20.16         22.61        22.98 o
   0  -7  11        156.45        165.95        53.47 o
   1  -7  11        704.95        747.82        93.71 o
   2  -7  11       1027.26       1122.50       142.92 o
   3  -7  11       1023.96       1168.40       154.57 o
   6  -7  11          9.64         15.61        35.38 o
  -5  -6  11        495.17        228.01        74.76 o
  -4  -6  11        502.96        304.51       101.01 o
  -3  -6  11        241.96        250.56        49.61 o
  -2  -6  11         13.97          7.47        18.49 o
  -1  -6  11        285.78        227.99        41.61 o
   0  -6  11       1040.03       1153.52       118.87 o
   1  -6  11       1912.75       1831.89       105.07 o
   2  -6  11       1100.38       1138.43       106.56 o
   4  -6  11          0.20        -22.49        38.34 o
  -5  -5  11        153.09        189.58        97.61 o
  -4  -5  11         42.07         37.21        41.04 o
  -3  -5  11         44.62         55.43        56.91 o
  -2  -5  11        618.35        527.92       158.17 o
  -1  -5  11       1006.88       1040.38        76.95 o
   0  -5  11       1510.06       1640.00        95.36 o
   1  -5  11        893.51        908.14        80.18 o
   2  -5  11        180.29        160.51        43.09 o
   3  -5  11        126.03        111.70        34.48 o
   7  -5  11        153.40        182.50        59.15 o
  -5  -4  11         49.25         54.39        70.12 o
  -4  -4  11        136.89        115.94        84.93 o
  -3  -4  11        922.57        729.05        83.74 o
  -2  -4  11       1154.32        967.23       113.59 o
  -1  -4  11       1093.01       1137.54        93.56 o
   0  -4  11        702.29        684.12        47.38 o
   1  -4  11          0.06         -4.60        15.31 o
   2  -4  11        142.01        136.20        22.29 o
   3  -4  11        869.67        960.73       133.67 o
   4  -4  11       1591.28       1516.60       144.08 o
   6  -4  11        402.97        464.94        85.33 o
  -5  -3  11        501.92        371.03        90.71 o
  -4  -3  11       1048.47        922.99       190.91 o
  -3  -3  11       1786.81       1761.27       141.33 o
  -2  -3  11        713.80        635.82        54.61 o
  -1  -3  11        200.78        161.31        36.51 o
   0  -3  11        153.75        113.70        28.64 o
   1  -3  11        929.05        978.21        64.27 o
   2  -3  11       1320.61       1407.12        94.78 o
   3  -3  11        625.02        638.15       110.66 o
   4  -3  11       1057.46       1079.55        99.09 o
   5  -3  11        256.76        255.90        61.63 o
   6  -3  11          1.61        -11.41        29.14 o
   8  -3  11        379.90        322.70        71.84 o
  -5  -2  11        661.20        498.46       106.62 o
  -4  -2  11       1125.25        760.75       186.16 o
  -3  -2  11        529.57        422.38        51.42 o
  -2  -2  11          0.66          1.51        18.75 o
  -1  -2  11        413.19        455.40        46.01 o
   0  -2  11       1296.20       1314.40        87.29 o
   1  -2  11       2262.85       2316.14       153.94 o
   2  -2  11       1492.04       1488.81       112.04 o
   3  -2  11        547.81        460.85        57.11 o
   4  -2  11         88.42         78.83        26.15 o
   5  -2  11         53.94         48.33        20.54 o
   6  -2  11        466.67        378.93        72.08 o
   7  -2  11        731.36        837.03        81.55 o
   8  -2  11        509.35        548.58        90.05 o
  -5  -1  11        322.37        269.80        84.87 o
  -4  -1  11         89.15         87.81        35.78 o
  -3  -1  11        125.11         83.16        31.74 o
  -2  -1  11       1311.68       1214.93        85.51 o
  -1  -1  11       4100.83       4078.79       193.34 o
   0  -1  11       3038.08       3295.04       171.11 o
   1  -1  11       1542.56       1534.69        82.83 o
   2  -1  11        149.25        176.42        42.63 o
   3  -1  11         11.17          6.10        25.14 o
   4  -1  11        942.20        878.60        63.09 o
   5  -1  11        475.49        519.59        52.71 o
   6  -1  11        751.20        678.42        60.11 o
   7  -1  11        573.82        699.95        97.25 o
   8  -1  11        153.42        146.08        49.15 o
  -5   0  11          7.45         37.54        62.87 o
  -4   0  11        441.30        449.89        72.00 o
  -3   0  11        763.73        715.19        76.14 o
  -2   0  11       1595.31       1649.86        92.55 o
  -1   0  11       4965.95       5123.01       194.22 o
   0   0  11       2743.07       2851.69       249.38 o
   1   0  11         16.82         13.91        26.36 o
   2   0  11        216.43        254.73        29.28 o
   3   0  11       3219.03       3533.31       315.65 o
   4   0  11       2204.09       2181.37       139.74 o
   5   0  11       1027.33       1017.54        58.32 o
   6   0  11        440.67        436.69        33.53 o
   7   0  11         33.16         22.05        32.02 o
   8   0  11          0.32          5.92        30.22 o
   9   0  11         88.39        133.11        53.39 o
  -6   1  11         57.72        -13.73        53.07 o
  -5   1  11        568.75        434.76       154.41 o
  -4   1  11       1207.75        811.25       192.27 o
  -3   1  11        953.70        945.96        60.42 o
  -2   1  11       1013.89        955.16        65.21 o
  -1   1  11        720.30        697.81        52.72 o
   0   1  11          3.13          3.12        20.07 o
   1   1  11       2680.39       2848.61       219.22 o
   2   1  11       4918.10       5219.27       223.38 o
   3   1  11       4388.55       4481.27       364.64 o
   4   1  11       1079.08       1180.57        61.35 o
   5   1  11        588.89        572.90        35.60 o
   6   1  11          7.73          6.25        10.29 o
   7   1  11        247.95        273.55        63.56 o
   8   1  11        245.20        268.72        45.95 o
   9   1  11        379.53        463.53        63.14 o
  -6   2  11        364.45        420.79       123.15 o
  -5   2  11        734.88        601.16       105.57 o
  -4   2  11        540.28        594.89       167.65 o
  -3   2  11        608.38        589.87        43.95 o
  -2   2  11         69.08         46.86        18.55 o
  -1   2  11        204.99        218.69        29.33 o
   0   2  11       1136.58       1217.02        63.60 o
   1   2  11       4447.80       4578.38       206.38 o
   2   2  11       7641.19       7469.52       197.64 o
   3   2  11       1125.97       1068.29        69.66 o
   4   2  11        250.87        198.40        28.49 o
   5   2  11         45.07         35.33        15.06 o
   6   2  11        908.41        837.13        38.69 o
   7   2  11       1180.69       1222.10       103.87 o
   8   2  11        811.76        900.35        83.26 o
   9   2  11        358.48        334.42        77.96 o
  -5   3  11        330.99        472.14       126.91 o
  -4   3  11         51.57         20.61        68.96 o
  -3   3  11         26.92         67.18        35.32 o
  -2   3  11        751.90        849.20        74.78 o
  -1   3  11       1454.47       1443.24       112.19 o
   0   3  11       1856.16       1954.54       154.31 o
   1   3  11       1416.08       1487.51        97.86 o
   2   3  11       1516.54       1460.01       144.30 o
   3   3  11         27.44         41.21        19.21 o
   4   3  11       1249.63       1172.29        68.66 o
   5   3  11       1964.03       1819.72        81.09 o
   6   3  11       1993.64       1968.16        66.81 o
   7   3  11       1049.26       1002.11        56.35 o
   8   3  11        382.65        545.82        92.21 o
   9   3  11         13.38         27.09        40.34 o
  10   3  11         50.45         54.47        42.74 o
  -4   4  11        157.48        169.91        47.45 o
  -3   4  11       1056.55       1219.81        82.49 o
  -2   4  11        957.10       1147.35        69.19 o
  -1   4  11       1712.23       1801.46        86.06 o
   0   4  11        687.38        681.06        50.75 o
   1   4  11        106.32        114.50        18.16 o
   2   4  11          3.27          2.59        14.28 o
   3   4  11        624.99        604.33        48.08 o
   4   4  11       3668.28       3637.85       123.69 o
   5   4  11       2757.76       2778.42       170.30 o
   6   4  11       1212.63       1282.53        56.33 o
   7   4  11        240.16        246.04        23.90 o
   8   4  11          0.68          2.62        20.34 o
   9   4  11        162.44        124.67        53.11 o
  10   4  11        309.69        358.24        81.28 o
  -4   5  11        952.12       1039.09       159.89 o
  -3   5  11       1268.37       1470.59       123.98 o
  -2   5  11        524.23        515.62        40.08 o
  -1   5  11        707.01        717.75        55.61 o
   0   5  11          0.39         -4.96        17.02 o
   1   5  11        743.02        737.95        53.53 o
   2   5  11       1738.15       1796.47        79.98 o
   3   5  11       2366.10       2366.26        88.22 o
   4   5  11       1275.18       1391.62        89.51 o
   5   5  11        266.47        240.40        43.52 o
   6   5  11          0.82          1.63        11.82 o
   7   5  11        188.61        198.93        21.77 o
   8   5  11        294.56        282.88        70.38 o
   9   5  11        388.47        431.80        60.35 o
  -4   6  11        704.78        644.54        99.73 o
  -3   6  11        287.15        279.95        67.48 o
  -2   6  11         46.26         55.78        16.86 o
  -1   6  11         35.47         36.72        14.09 o
   0   6  11        600.17        661.71        44.74 o
   1   6  11       1848.66       1764.69        69.69 o
   2   6  11       2437.07       2429.57       107.18 o
   3   6  11       1480.03       1540.55        68.65 o
   4   6  11         44.73         42.58        17.30 o
   5   6  11         19.61         27.59        24.35 o
   6   6  11        347.27        377.86        33.30 o
   7   6  11       1051.67       1039.53        59.22 o
   8   6  11        659.81        736.21        80.40 o
   9   6  11        394.48        574.88       101.62 o
  -4   7  11        136.51        190.22        74.36 o
  -3   7  11          7.33          1.09        29.99 o
  -2   7  11        197.98        252.41        63.51 o
  -1   7  11       1709.16       1652.16        82.86 o
   0   7  11       2340.13       2325.97       118.43 o
   1   7  11       1785.70       1794.35        92.26 o
   2   7  11        922.06        961.70        60.79 o
   3   7  11         21.41         10.70        17.36 o
   4   7  11        517.08        592.40        56.81 o
   5   7  11        749.81        727.24        84.00 o
   6   7  11        875.23        964.24        72.25 o
   7   7  11        735.43        738.63        42.61 o
   8   7  11        314.31        393.14        47.94 o
   9   7  11         10.34         -7.04        35.94 o
  -3   8  11        317.79        282.26        78.54 o
  -2   8  11        777.04        744.06       103.80 o
  -1   8  11       1290.90       1193.17        80.95 o
   0   8  11        916.72       1035.68        75.52 o
   1   8  11        288.15        197.74        39.13 o
   2   8  11          1.07          3.51        20.94 o
   3   8  11        526.79        461.01        83.21 o
   4   8  11       1775.43       1746.86       105.39 o
   5   8  11       1531.92       1508.30        90.32 o
   6   8  11        811.24        801.28        46.72 o
   7   8  11        150.88        161.32        26.60 o
   8   8  11          1.91         -0.32        22.30 o
   9   8  11        138.43        128.31        55.51 o
  -3   9  11        433.07        402.98       107.26 o
  -2   9  11        656.38        557.82        93.99 o
  -1   9  11        203.45        195.65        56.46 o
   0   9  11          5.42         -4.84        13.26 o
   1   9  11        245.24        219.81        77.10 o
   2   9  11        775.86        918.59       105.02 o
   3   9  11       1793.92       1744.32       125.97 o
   4   9  11       1990.01       1806.91       185.22 o
   5   9  11        831.30        883.54        81.74 o
   6   9  11         55.94         53.85        24.99 o
   8   9  11        340.67        400.11        80.04 o
  -2  10  11         72.11         66.40        66.04 o
  -1  10  11          1.49         -2.04        35.53 o
   0  10  11        353.23        318.25        42.99 o
   1  10  11        861.78        820.09        78.27 o
   2  10  11       1450.92       1433.64        99.87 o
   3  10  11       1204.53       1309.50       106.78 o
   4  10  11        214.51        127.21        38.00 o
   5  10  11         13.04          5.33        24.72 o
   6  10  11        327.29        337.55        55.53 o
   7  10  11        414.88        413.95        99.13 o
   8  10  11        463.32        472.96        67.35 o
   0  11  11        548.98        480.20        81.70 o
   1  11  11        783.81        596.05       205.62 o
   2  11  11        631.25        581.85       129.63 o
   3  11  11         21.33         15.53        22.21 o
   4  11  11         49.66         47.78        27.85 o
   5  11  11        583.61        664.06        78.92 o
   6  11  11        775.01        800.02        86.66 o
   7  11  11        562.84        457.00       121.91 o
   1  12  11        209.74        138.37        65.72 o
   2  12  11         20.54        -23.89        61.07 o
   3  12  11        274.56        309.32        54.93 o
   4  12  11        477.72        494.68        67.90 o
   5  12  11        735.44        808.39        88.63 o
   6  12  11        329.25        326.18       101.78 o
   7  12  11        273.57        286.40        82.65 o
   8  12  11         35.01         72.84        48.35 o
   2  13  11        218.83         99.01        71.96 o
   4  13  11        660.02        510.12       111.14 o
   5  13  11        234.34        163.12        92.97 o
   6  13  11         33.70         44.94        44.34 o
   3  14  11        347.86         42.06        83.61 o
   4  14  11        190.81        117.95        90.33 o
  -1  -9  12         56.11         23.73        48.67 o
   0  -9  12         51.94         10.41        44.90 o
  -2  -8  12          5.89         27.46        53.11 o
  -1  -8  12        206.65        311.53       100.58 o
   0  -8  12        570.69        634.47       132.27 o
  -3  -7  12        155.16         61.75        56.07 o
  -2  -7  12        449.11        430.10        81.93 o
   0  -7  12        713.97        886.13       158.65 o
   1  -7  12        339.60        354.20        99.49 o
   3  -7  12         19.29         17.13        37.06 o
  -4  -6  12        292.46        396.98       126.87 o
  -3  -6  12        614.97        680.28       107.74 o
  -2  -6  12        910.07        928.71       120.11 o
  -1  -6  12        718.96        831.80       140.64 o
   0  -6  12        266.86        375.25       106.38 o
   1  -6  12          0.04        -10.31        27.12 o
   2  -6  12        179.48        142.49        49.03 o
  -4  -5  12        676.90        622.54       156.81 o
  -3  -5  12        832.21        856.15       182.80 o
  -2  -5  12        685.30        628.61        73.23 o
  -1  -5  12         30.14         36.32        33.70 o
   0  -5  12        208.86        120.54        34.79 o
   1  -5  12        892.15        939.76       159.61 o
   2  -5  12       1285.55       1211.32       111.64 o
   3  -5  12        793.33        775.55       119.67 o
   5  -5  12        148.47        181.50        61.87 o
   6  -5  12          3.58         -7.16        33.90 o
  -4  -4  12        430.16        553.95       154.17 o
  -3  -4  12        468.27        414.96        90.36 o
  -2  -4  12         10.73          9.73        24.27 o
  -1  -4  12        255.62        210.10        45.12 o
   0  -4  12       1704.92       1627.77       113.97 o
   1  -4  12       2033.45       1994.12       113.59 o
   2  -4  12       1188.76       1342.98       121.56 o
   3  -4  12        286.88        233.77        81.46 o
   5  -4  12         44.94         46.63        36.50 o
   6  -4  12        256.71        259.46        66.92 o
  -4  -3  12        164.10        157.85        65.90 o
  -3  -3  12         13.26         16.01        53.63 o
  -2  -3  12        547.48        580.83        61.60 o
  -1  -3  12       1511.06       1502.96        98.13 o
   0  -3  12       2322.21       2009.77        90.42 o
   1  -3  12       1347.02       1273.06        67.12 o
   2  -3  12         30.22         25.05        25.65 o
   3  -3  12         48.46         44.74        48.99 o
   4  -3  12        521.69        497.63        90.09 o
   6  -3  12        563.93        525.89        91.93 o
   8  -3  12        104.82        103.26        52.47 o
  -4  -2  12         87.01         34.04        28.24 o
  -2  -2  12        975.66        994.88       107.15 o
  -1  -2  12       1311.62       1318.84       103.87 o
   0  -2  12       1132.05       1141.12        68.29 o
   1  -2  12         48.79         48.48        21.29 o
   2  -2  12        192.29        153.13        36.52 o
   3  -2  12        979.81       1018.27        98.75 o
   4  -2  12       1780.55       1788.00       149.92 o
   5  -2  12        954.80       1017.20       121.95 o
   6  -2  12        474.96        432.64        80.96 o
   7  -2  12         77.78         30.18        34.06 o
   8  -2  12         18.56         31.50        35.54 o
  -4  -1  12        993.67        988.08       147.59 o
  -3  -1  12       1042.24       1003.71        70.33 o
  -2  -1  12        683.90        590.02        49.65 o
  -1  -1  12        551.51        544.33        47.52 o
   0  -1  12         32.29         27.74        18.54 o
   1  -1  12        618.41        621.28        63.32 o
   2  -1  12       1130.36       1180.94        92.38 o
   4  -1  12       1238.39       1130.14        91.49 o
   5  -1  12         81.17         82.63        25.27 o
   6  -1  12          3.87          5.56        26.37 o
   8  -1  12        340.77        381.13        77.44 o
  -4   0  12        744.00        678.93       177.30 o
  -3   0  12        191.36        212.47        34.35 o
  -2   0  12         13.63         16.36        25.98 o
  -1   0  12         36.70         29.98        38.38 o
   0   0  12       1191.64       1174.06       118.80 o
   1   0  12       1156.63       1303.71       115.73 o
   2   0  12       1501.00       1402.20       101.28 o
   3   0  12       1250.00       1049.39       107.02 o
   4   0  12        134.85        186.50        35.85 o
   5   0  12         16.14         42.06        27.94 o
   7   0  12        642.57        669.04        72.23 o
   8   0  12        594.85        624.34       100.98 o
   9   0  12        290.00        272.31        69.48 o
  -4   1  12         41.38         20.57        62.91 o
  -3   1  12         10.50          9.50        20.58 o
  -2   1  12        630.68        635.22        64.62 o
  -1   1  12       1421.61       1449.63       106.31 o
   0   1  12       3447.09       3339.38       164.58 o
   1   1  12       2339.77       2526.03       146.20 o
   2   1  12        347.18        331.04        38.13 o
   4   1  12        205.50        183.34        41.17 o
   5   1  12        652.32        658.67        68.07 o
   6   1  12        976.89       1056.74       133.75 o
   7   1  12        674.23        691.30        99.90 o
   8   1  12        267.00        283.88        67.80 o
   9   1  12         28.63         39.94        39.70 o
  -5   2  12          0.15        -51.11        57.99 o
  -4   2  12        146.87        113.66        47.63 o
  -3   2  12       1045.11       1097.87        78.72 o
  -2   2  12       2089.60       2113.21       147.97 o
  -1   2  12       1667.20       1686.15       126.91 o
   0   2  12        868.26        943.52       135.75 o
   1   2  12        309.53        274.59        38.50 o
   2   2  12        370.72        382.77        36.08 o
   3   2  12        858.49        834.66        66.88 o
   4   2  12        765.37        733.79        65.51 o
   5   2  12       1168.17       1317.39        85.90 o
   6   2  12        825.60        884.46        76.92 o
   7   2  12        291.66        260.93        50.06 o
   8   2  12          0.05         -6.40        36.02 o
   9   2  12        123.88         96.21        50.83 o
  -3   3  12       1629.91       1724.11       178.18 o
  -2   3  12       1296.46       1154.52       140.00 o
  -1   3  12        553.61        507.15        56.18 o
   0   3  12         55.81         36.82        24.18 o
   1   3  12        750.95        795.26        52.06 o
   2   3  12       2384.46       2367.75       114.66 o
   3   3  12       3694.93       3734.93       185.43 o
   4   3  12       1625.39       1538.39        92.59 o
   5   3  12        420.92        361.25        37.33 o
   6   3  12         41.68         40.73        27.65 o
   7   3  12         46.02         31.48        25.32 o
   8   3  12        286.66        286.60        70.52 o
   9   3  12        506.79        523.14        66.86 o
  -4   4  12        787.57        957.97       232.21 o
  -3   4  12        323.62        343.70        53.28 o
  -2   4  12         39.20          2.96        14.86 o
  -1   4  12         74.10         49.53        18.10 o
   0   4  12       1040.92       1081.15        95.67 o
   1   4  12       2682.09       2649.24        90.83 o
   2   4  12       2681.15       2950.15       172.13 o
   3   4  12       2338.20       2375.62       129.63 o
   4   4  12        385.25        361.06        30.98 o
   5   4  12        280.93        150.44        39.62 o
   6   4  12        498.16        493.47        39.03 o
   7   4  12        504.88        504.21        87.61 o
   8   4  12        524.16        586.04        98.41 o
   9   4  12        455.05        493.01        63.72 o
  -3   5  12         17.35         17.49        41.54 o
  -2   5  12        346.17        316.45        33.76 o
  -1   5  12        655.06        654.77        95.41 o
   0   5  12       1682.19       1669.09        66.62 o
   1   5  12       2323.91       2308.48       109.52 o
   2   5  12        880.02        853.26        48.06 o
   3   5  12         37.13         41.18        28.52 o
   4   5  12        343.30        358.87        30.83 o
   5   5  12       1740.11       1886.41       147.77 o
   6   5  12       1996.35       2032.81        78.30 o
   7   5  12        774.47        902.62        88.26 o
   9   5  12         79.01         95.21        32.32 o
  -2   6  12        938.65       1051.12       125.75 o
  -1   6  12        971.95       1133.58        68.89 o
   0   6  12        913.97        926.25        82.49 o
   1   6  12        352.62        336.43        38.02 o
   2   6  12         50.20         30.63        11.19 o
   3   6  12       1036.59       1089.24        95.62 o
   4   6  12       1383.51       1431.79        68.53 o
   5   6  12       1445.83       1409.16        76.09 o
   6   6  12       1260.14       1442.89       116.89 o
   7   6  12        287.37        330.22        61.67 o
   8   6  12         10.67         -5.45        19.30 o
  -3   7  12        757.81        724.60       136.72 o
  -2   7  12        717.38        685.13       104.32 o
  -1   7  12        305.13        263.92        73.18 o
   0   7  12         10.69         27.66        37.82 o
   1   7  12        134.94        134.03        26.80 o
   2   7  12        578.66        622.33        70.93 o
   3   7  12       1433.00       1437.81        95.45 o
   4   7  12       1223.83       1393.33        78.91 o
   5   7  12        651.82        713.16        75.99 o
   6   7  12        116.63        135.42        29.76 o
   7   7  12         15.95          1.18        16.14 o
   8   7  12        443.82        323.98        76.60 o
  -2   8  12         98.05        101.54        47.68 o
  -1   8  12         45.35         60.95        55.63 o
   0   8  12        853.82        778.74        68.27 o
   1   8  12        926.59        849.08        64.67 o
   2   8  12        651.27        615.24        63.37 o
   3   8  12        831.59        956.83        89.24 o
   4   8  12        226.57        252.15        46.47 o
   5   8  12         10.86          5.88        33.14 o
   6   8  12        121.19        114.54        27.29 o
   7   8  12        523.27        574.17        57.53 o
   8   8  12        549.04        496.79        90.13 o
  -2   9  12        120.21        200.67        76.88 o
  -1   9  12        712.30        559.49        91.31 o
   0   9  12       1257.39       1296.01        90.67 o
   1   9  12        866.37        759.62        76.75 o
   2   9  12        472.39        431.10        52.47 o
   3   9  12         15.87         15.95        21.91 o
   4   9  12        127.99        150.10        39.35 o
   5   9  12        302.62        346.22        56.90 o
   6   9  12        774.81        872.89       101.16 o
   8   9  12        148.67        163.37        71.76 o
  -1  10  12        690.56        669.93       135.71 o
   0  10  12        472.08        433.92       105.70 o
   1  10  12        195.65        148.16        38.18 o
   2  10  12          0.12        -15.45        32.26 o
   3  10  12        533.67        572.40        69.72 o
   4  10  12        473.42        524.13        69.42 o
   5  10  12        752.36        789.24       109.42 o
   6  10  12        625.52        690.92        80.72 o
   7  10  12         99.62        105.18        57.23 o
   8  10  12         14.60         29.14        53.11 o
   1  11  12        106.36         55.36        23.58 o
   2  11  12        855.49        946.48       113.14 o
   3  11  12       1075.52        981.98        95.75 o
   4  11  12        676.53        618.74        75.52 o
   5  11  12        288.01        303.53        55.50 o
   6  11  12         37.07         23.70        26.57 o
   2  12  12        726.94        585.61       255.54 o
   3  12  12        539.84        516.51        78.24 o
   4  12  12        234.66        214.44        49.27 o
   5  12  12          0.21         -0.71        27.35 o
   6  12  12         62.39         28.50        43.10 o
   7  12  12        206.10        276.79        81.00 o
   8  12  12        376.10        413.99       105.82 o
   3  13  12         52.62         70.20        76.84 o
   4  13  12         37.94         45.59        36.57 o
   3  14  12         38.03         14.45        73.80 o
   0  -8  13        266.76        307.45        98.25 o
   0  -7  13         33.16         37.42        53.99 o
   1  -7  13        167.82        249.62        84.89 o
  -3  -6  13        200.50        239.41        98.93 o
  -2  -6  13          0.76         47.55        45.12 o
  -1  -6  13        236.44        246.86       103.90 o
   0  -6  13        515.76        427.14       150.78 o
   1  -6  13        769.90        622.66       132.91 o
   3  -6  13        410.75        442.44        96.09 o
  -4  -5  13          7.48          7.64        37.70 o
  -3  -5  13         10.71        -15.33        59.35 o
  -2  -5  13        460.29        544.94       151.20 o
  -1  -5  13       1106.95        746.50       200.42 o
   0  -5  13        834.99       1077.07       187.98 o
   1  -5  13        805.51        731.32        74.96 o
   2  -5  13         99.11        104.38        65.60 o
   3  -5  13          6.43        -15.57        35.26 o
  -4  -4  13        115.54         27.70        34.14 o
  -3  -4  13        511.50        560.79       152.28 o
  -2  -4  13       1300.22       1004.47       136.03 o
  -1  -4  13        767.58        736.97       109.34 o
   0  -4  13        323.10        248.77        45.04 o
   1  -4  13          2.58          8.68        20.71 o
   2  -4  13        164.29        188.34        74.80 o
   3  -4  13        396.35        438.92        98.61 o
   5  -4  13        838.87        857.39       125.55 o
  -4  -3  13        449.44        222.48        63.11 o
  -3  -3  13        987.53        836.23       131.49 o
  -2  -3  13        636.98        634.09        90.40 o
  -1  -3  13         65.20         56.63        43.38 o
   0  -3  13         35.16         32.69        24.78 o
   1  -3  13        873.34        901.20       106.68 o
   3  -3  13        756.27        762.54       136.92 o
   6  -3  13         11.54          6.64        32.78 o
  -4  -2  13        781.20        531.45       164.29 o
  -3  -2  13        312.37        257.46       110.82 o
  -2  -2  13          6.50        -11.55        28.55 o
  -1  -2  13        218.59        184.67        53.05 o
   0  -2  13       1053.38        996.10        75.07 o
   1  -2  13       1407.44       1428.50       142.46 o
   2  -2  13       1035.67        998.79       108.10 o
   3  -2  13        503.14        432.72       111.86 o
   4  -2  13        100.93         67.24        31.34 o
   5  -2  13         24.64         18.61        32.82 o
   6  -2  13        235.72        282.12        69.00 o
   7  -2  13        495.50        544.30        95.37 o
  -2  -1  13        471.00        434.75        52.56 o
  -1  -1  13       1205.39       1270.28        97.41 o
   0  -1  13       1860.28       1759.27        94.80 o
   1  -1  13       1086.72       1115.02        90.07 o
   2  -1  13        310.64        409.95       111.94 o
   3  -1  13          9.55         23.57        45.59 o
   4  -1  13        583.39        513.83        65.51 o
   5  -1  13        476.55        424.55        77.84 o
   6  -1  13        756.71        838.74       110.34 o
  -2   0  13       1226.61       1158.94       122.07 o
  -1   0  13       1487.00       1538.05       116.51 o
   0   0  13        916.53        879.81        71.69 o
   1   0  13        120.88        105.33        42.79 o
   2   0  13        125.10        138.26        27.49 o
   3   0  13       1062.88        997.76       103.18 o
   4   0  13       1371.03       1308.84       130.41 o
   5   0  13        848.59        797.51        82.80 o
   7   0  13        148.04        202.75        57.91 o
   8   0  13          0.33          6.60        32.46 o
  -3   1  13        879.83        761.26        91.69 o
  -2   1  13        973.53        936.57        83.23 o
  -1   1  13        340.77        333.68        55.17 o
   0   1  13          5.95          4.03        14.95 o
   1   1  13        444.24        477.18        80.56 o
   2   1  13       1043.35       1036.29        64.22 o
   3   1  13       1923.17       1871.72       114.13 o
   4   1  13       1150.77       1062.26        81.25 o
   5   1  13        467.24        401.71        92.13 o
   6   1  13         14.35         -8.76        37.94 o
   7   1  13        115.70         86.01        43.86 o
   8   1  13        258.94        301.84        52.53 o
  -3   2  13        466.02        459.53        78.80 o
  -2   2  13         27.55         17.00        19.20 o
  -1   2  13         78.25         52.00        19.55 o
   0   2  13        895.83        879.55        49.92 o
   1   2  13       1015.82       1072.52        68.89 o
   2   2  13       1637.23       1563.25        88.52 o
   3   2  13        973.97        987.86       101.77 o
   4   2  13        251.53        238.51        38.81 o
   5   2  13          0.21          0.45        27.56 o
   6   2  13        216.98        186.42        36.41 o
   7   2  13        769.60        747.37       107.30 o
   8   2  13        440.65        578.44        96.45 o
  -3   3  13         33.76         44.46        67.96 o
  -2   3  13        503.14        441.68        55.05 o
  -1   3  13       1137.00       1122.78        94.65 o
   0   3  13       1223.14       1221.78        69.59 o
   1   3  13        584.19        622.46        42.94 o
   2   3  13        985.03        944.19        70.54 o
   3   3  13        193.67        201.35        27.05 o
   4   3  13        102.87         66.92        30.34 o
   5   3  13        553.83        517.42        69.99 o
   6   3  13       1154.06       1166.92        98.37 o
   7   3  13        862.46        979.38       121.99 o
   8   3  13        217.30        215.40        65.36 o
  -3   4  13        716.68        593.77       184.54 o
  -2   4  13       1426.56       1438.95       258.50 o
  -1   4  13       1548.63       1510.94       162.09 o
   0   4  13        447.69        468.15        52.79 o
   1   4  13         22.76         26.56        13.98 o
   2   4  13         71.21         55.10        19.23 o
   3   4  13         74.87         87.28        37.81 o
   4   4  13       1000.24       1091.92        66.41 o
   5   4  13        962.17        813.25       107.26 o
   6   4  13        902.00        932.41        85.42 o
   7   4  13        284.22        253.57        47.09 o
   8   4  13         19.35          6.88        33.94 o
  -3   5  13        846.64       1051.70       155.05 o
  -1   5  13        366.64        359.36        61.47 o
   0   5  13         12.27         15.19        18.49 o
   1   5  13        706.44        712.40        68.86 o
   2   5  13       1282.26       1202.04        80.94 o
   3   5  13       1010.18        931.74       132.13 o
   4   5  13       1182.58       1189.21        77.90 o
   5   5  13        804.18        802.65        63.40 o
   6   5  13         84.64         96.53        59.19 o
   7   5  13          6.02          5.38        20.53 o
   8   5  13        173.88        168.57        58.27 o
  -2   6  13        161.76        222.10        64.16 o
  -1   6  13         80.31         58.10        26.13 o
   0   6  13        856.00        820.47        61.12 o
   1   6  13       2254.37       2276.95       148.02 o
   2   6  13       1263.92       1216.50       105.36 o
   3   6  13        695.12        762.54        99.53 o
   4   6  13         89.57        114.64        36.52 o
   5   6  13         13.84         42.33        28.37 o
   6   6  13         98.71        124.99        26.39 o
   7   6  13        433.17        446.41        53.45 o
   8   6  13        679.24        857.42        88.08 o
  -3   7  13         28.58         43.54        57.67 o
  -1   7  13        535.49        596.53       154.73 o
   0   7  13       2114.87       2125.57       130.81 o
   1   7  13       1324.81       1457.32        99.36 o
   2   7  13        538.45        489.50        50.92 o
   3   7  13         24.69         25.11        24.73 o
   4   7  13        318.15        274.87        43.70 o
   5   7  13        587.31        558.05        73.08 o
   6   7  13        512.60        556.50        73.48 o
   7   7  13       1060.05       1092.31       100.31 o
   8   7  13        471.93        430.76        93.49 o
  -2   8  13        459.03        539.74       125.11 o
  -1   8  13        829.01        762.91       217.72 o
   0   8  13       1019.63        996.30        89.96 o
   1   8  13         97.91         86.80        29.27 o
   2   8  13          0.08         -3.22        19.28 o
   3   8  13        454.78        529.44        70.26 o
   4   8  13       1177.86       1213.21        92.22 o
   5   8  13        986.63        945.27        93.17 o
   6   8  13        632.17        614.66       126.14 o
   8   8  13          9.02         -8.72        43.06 o
  -1   9  13        345.77        269.35        91.81 o
   0   9  13         28.86         24.62        32.23 o
   1   9  13         37.82         35.28        19.96 o
   2   9  13        497.01        465.97        55.52 o
   3   9  13        878.15        838.88        96.63 o
   4   9  13        837.29        845.70        89.32 o
   5   9  13        674.77        763.52        85.53 o
   6   9  13        153.73        129.51        41.93 o
   7   9  13         36.61         10.05        45.55 o
   8   9  13        144.81        144.72        71.40 o
   1  10  13        475.01        457.02        62.84 o
   2  10  13       1096.58       1171.51        91.69 o
   3  10  13        531.79        590.06       154.89 o
   4  10  13        199.29        288.28        67.44 o
   5  10  13         14.63         11.85        25.08 o
   6  10  13        114.29        142.68        53.03 o
   8  10  13        371.79        402.82       103.26 o
   2  11  13        292.48        214.92        58.39 o
   3  11  13         82.42         49.34        31.70 o
   4  11  13          7.79         28.04        28.52 o
   5  11  13        170.06        230.77        66.68 o
   6  11  13        340.33        346.99        92.13 o
   7  11  13        379.27        539.62       121.47 o
   2  12  13          6.06         -5.60        30.66 o
   3  12  13        137.39        105.94        45.39 o
   4  12  13        346.42        276.63        71.08 o
   3  13  13        423.83        476.31       138.54 o
   0  -7  14        452.18        464.38       125.27 o
   0  -6  14        167.01        125.95        76.80 o
   1  -6  14         64.80         61.59        55.91 o
  -1  -5  14        106.20         95.89        75.84 o
   0  -5  14          4.48         14.65        49.03 o
   1  -5  14        247.45        275.67       100.90 o
  -3  -4  14        193.23        154.97        94.49 o
  -2  -4  14          7.86         15.41        51.59 o
  -1  -4  14        104.95         37.10        42.32 o
   0  -4  14        504.40        608.46       151.72 o
   1  -4  14        933.69        894.65       171.33 o
   2  -4  14        704.11        634.19       135.79 o
  -3  -3  14         13.42         35.82        54.75 o
  -2  -3  14        600.09        480.87       106.15 o
  -1  -3  14        616.47        588.84       144.72 o
   0  -3  14       1160.85       1035.76       150.29 o
   2  -3  14        196.31        191.51        87.81 o
   3  -3  14         24.27         32.30        50.99 o
   4  -3  14        110.52        149.48        53.83 o
  -3  -2  14        567.13        491.11       155.33 o
  -2  -2  14        912.35        959.61       196.79 o
  -1  -2  14        662.42        635.86       113.39 o
   0  -2  14        425.57        323.82       104.58 o
   1  -2  14         46.85         31.98        50.51 o
   2  -2  14         80.97         54.59        56.03 o
  -3  -1  14       1080.09        905.94       205.87 o
  -2  -1  14        407.73        553.55       160.05 o
   1  -1  14        267.59        311.17       131.87 o
   2  -1  14        755.64        879.80       111.30 o
   4  -1  14       1185.09       1140.76       106.66 o
   5  -1  14        333.50        323.90        68.72 o
   6  -1  14         11.43         -6.44        29.22 o
  -2   0  14         21.50          2.02        24.60 o
  -1   0  14        244.35        303.97       118.23 o
   0   0  14        652.92        665.85        84.78 o
   1   0  14       1166.11       1237.60        85.99 o
   2   0  14        758.58        653.16        95.49 o
   3   0  14        626.53        524.17        87.93 o
   4   0  14        265.42        266.86        59.46 o
   6   0  14        188.07        205.63        60.55 o
  -2   1  14        293.54        251.38        70.88 o
  -1   1  14       1301.66       1348.51       105.68 o
   0   1  14       1597.43       1436.51       101.01 o
   1   1  14        856.39        809.63        70.68 o
   2   1  14        237.17        176.98        90.61 o
   3   1  14         41.08         14.47        26.77 o
   4   1  14        145.37        150.04        80.52 o
   5   1  14        570.32        582.52       106.66 o
   7   1  14        676.06        698.23       106.18 o
  -2   2  14       1079.43       1146.26        87.39 o
  -1   2  14       1634.37       1705.65       126.81 o
   0   2  14        865.20        825.97        91.76 o
   1   2  14         34.99         32.58        17.78 o
   2   2  14         74.82         84.67        22.25 o
   3   2  14        447.90        382.61        71.80 o
   4   2  14        704.29        603.71        69.31 o
   5   2  14        837.30        847.34        94.32 o
   6   2  14        891.99        818.67        85.37 o
   7   2  14        164.79        174.78        56.67 o
  -3   3  14        804.95        824.25       131.43 o
  -2   3  14        985.61       1063.47       151.60 o
  -1   3  14        356.46        305.25       128.71 o
   0   3  14          0.43          4.29        28.99 o
   1   3  14        376.16        356.69        55.45 o
   2   3  14       1181.68       1221.94        85.48 o
   3   3  14       1277.63       1221.56        95.00 o
   4   3  14        694.06        699.37        62.41 o
   5   3  14        593.35        490.27       117.26 o
   6   3  14        114.32        101.79        28.57 o
   7   3  14         37.03         39.14        35.70 o
  -2   4  14        128.27         66.72        53.83 o
  -1   4  14         49.33         43.01        25.33 o
   0   4  14        354.94        372.72        49.99 o
   1   4  14       1254.82       1175.17        88.84 o
   2   4  14       1645.04       1773.32       151.42 o
   3   4  14        990.38       1094.12       104.45 o
   4   4  14        340.73        408.90        62.44 o
   5   4  14          0.14         10.98        25.97 o
   6   4  14        249.23        201.27        57.95 o
   7   4  14        418.72        347.63        53.91 o
  -1   5  14        621.57        804.00        95.89 o
   0   5  14        984.40       1011.77        82.00 o
   1   5  14       1106.22       1186.36        88.41 o
   2   5  14        404.40        373.62        60.18 o
   3   5  14         67.91         54.36        29.07 o
   4   5  14         12.11          6.21        22.70 o
   5   5  14        561.63        623.52        63.64 o
   6   5  14        827.00        772.94        93.13 o
   7   5  14        521.94        619.94       100.86 o
   8   5  14        336.73        294.92        76.40 o
  -2   6  14        337.56        279.15        89.21 o
   0   6  14        870.52        993.48        82.13 o
   1   6  14        247.79        252.66        37.62 o
   2   6  14          0.23          9.64        22.54 o
   3   6  14        270.50        251.26        52.83 o
   4   6  14        797.88        791.41        72.71 o
   5   6  14        942.65       1205.75       139.04 o
   6   6  14        815.98        830.99        99.25 o
   7   6  14        239.30        285.56        55.67 o
  -1   7  14        292.31        306.77        94.81 o
   0   7  14         32.89         22.91        27.06 o
   1   7  14        199.07        184.84        56.79 o
   2   7  14        348.53        320.55        56.11 o
   3   7  14        964.11       1080.15       104.66 o
   4   7  14        840.64        846.99        92.01 o
   5   7  14        418.27        431.91        57.14 o
   6   7  14        291.10        302.18        48.72 o
   7   7  14          0.95        -11.01        39.78 o
   0   8  14        332.18        228.85        83.77 o
   1   8  14        726.17        805.16        83.73 o
   2   8  14        802.40        753.63       103.71 o
   3   8  14        680.83        809.97       166.61 o
   4   8  14        190.31        218.26        70.04 o
   5   8  14         27.74         25.22        28.48 o
   6   8  14         35.01         27.91        23.56 o
   7   8  14        359.47        457.05       110.30 o
   1   9  14        695.34        675.19        78.13 o
   2   9  14        494.93        416.99        76.24 o
   3   9  14         47.87         22.31        28.32 o
   4   9  14         22.15         25.90        22.17 o
   5   9  14        272.10        335.80        58.90 o
   6   9  14        605.94        469.46        90.01 o
   2  10  14          2.68         34.34        35.90 o
   3  10  14        116.91        108.90        41.28 o
   4  10  14        453.78        444.46        59.66 o
   5  10  14        573.94        566.87        77.10 o
   2  11  14        208.92        207.51        58.35 o
   3  11  14        657.01        641.39       102.30 o
   4  11  14        703.93        797.28       119.03 o
   3  12  14        480.02        368.56        81.77 o
   0  -5  15        487.78        455.89       134.51 o
   1  -5  15        365.57        293.88       102.34 o
   0  -4  15        388.33        424.31       135.59 o
  -2  -3  15        518.54        600.25       168.57 o
   0  -3  15         53.66        100.58        88.89 o
   1  -3  15        134.69        123.99        76.64 o
   2  -3  15        591.33        744.81       157.85 o
  -2  -2  15          9.49        -17.57        67.88 o
  -1  -2  15        101.00        142.84        81.48 o
   2  -2  15       1151.43       1092.36       141.96 o
   3  -2  15        555.28        427.03        71.42 o
  -2  -1  15        250.22        241.44        53.53 o
  -1  -1  15        543.13        476.96        75.31 o
   0  -1  15        913.80        933.19       125.35 o
   2  -1  15        545.14        555.11        96.81 o
   3  -1  15        120.89        153.12        81.12 o
  -1   0  15        581.89        440.80       149.92 o
   0   0  15        495.06        491.27       153.36 o
   2   0  15         13.14        -12.20        21.37 o
   3   0  15        167.25        179.42        87.17 o
   4   0  15       1147.64       1304.80       201.83 o
   5   0  15        733.61        687.70       105.74 o
  -1   1  15        406.42        451.97       148.92 o
   1   1  15        220.68        267.54        63.67 o
   2   1  15        502.84        544.10        65.12 o
   3   1  15       1137.22       1108.48        80.18 o
   4   1  15       1002.65        836.82       123.11 o
  -1   2  15          0.78         -1.21        23.57 o
   0   2  15        402.96        406.85        59.07 o
   1   2  15        906.06        906.42        99.90 o
   3   2  15        761.58        723.20       104.78 o
   4   2  15        119.40        127.83        42.55 o
   5   2  15          0.55         -7.68        31.54 o
  -2   3  15        244.08        363.20        95.53 o
  -1   3  15        622.36        641.31        72.89 o
   0   3  15        896.80        923.46        88.48 o
   1   3  15       1125.15       1304.44       226.65 o
   2   3  15        535.66        572.98        92.87 o
   3   3  15         71.64         56.28        25.70 o
   4   3  15         30.23         25.37        25.33 o
   5   3  15        464.77        506.57        79.72 o
   6   3  15        892.03        834.78       118.55 o
   0   4  15        552.43        562.70        75.68 o
   1   4  15        272.06        223.09        51.11 o
   2   4  15          0.01          0.62        22.75 o
   3   4  15        191.82        275.83        50.16 o
   4   4  15        661.41        678.48       148.30 o
   5   4  15        995.70       1015.98        83.97 o
  -2   5  15        523.94        607.78       128.35 o
  -1   5  15        299.51        262.87        84.89 o
   0   5  15         66.30         23.56        25.39 o
   1   5  15         96.02         75.13        27.19 o
   2   5  15        557.19        472.44        70.54 o
   3   5  15        982.90        934.15        99.40 o
   4   5  15       1359.41       1334.04       100.08 o
   5   5  15        628.23        629.31        75.23 o
   6   5  15         64.11         89.60        43.93 o
   0   6  15        183.85        195.31        53.07 o
   1   6  15        947.91       1030.19       103.72 o
   2   6  15       1009.67       1141.16       171.21 o
   3   6  15        800.42        837.31        87.70 o
   4   6  15        352.89        410.46        56.04 o
   5   6  15         20.76         24.01        29.54 o
   6   6  15         72.78        128.07        49.36 o
   1   7  15        974.41        999.58        86.21 o
   2   7  15        570.99        626.29        67.67 o
   3   7  15         91.44         92.41        46.39 o
   4   7  15         49.85         37.19        26.88 o
   5   7  15        247.76        270.29        48.46 o
   6   7  15        423.43        408.11       104.58 o
   1   8  15        241.79        224.12        58.95 o
   3   8  15         82.92         77.45        35.45 o
   4   8  15        522.67        449.41        84.49 o
   5   8  15        836.37        988.28       121.81 o
   6   8  15        510.95        623.74       143.52 o
   7   8  15        279.52        414.87       115.94 o
   2   9  15        107.84        121.67        46.71 o
   3   9  15        392.83        491.51        90.21 o
   4   9  15        792.19        659.93        86.50 o
   5   9  15        510.71        427.16       129.19 o
   6   9  15        117.30        168.53        92.45 o
   7   9  15          0.79        -13.21        51.11 o
   2  10  15        286.49        313.33        70.76 o
   3  10  15        531.13        647.44       105.46 o
   1  -4  16        390.54        378.69       123.55 o
   1  -3  16        443.39        249.18       114.26 o
   2  -2  16         18.86         15.77        60.95 o
   2  -1  16        303.87        352.15       124.75 o
  -1   0  16          3.18          6.28        27.13 o
   0   0  16        266.20        260.59        49.45 o
   1   0  16        958.54        842.01       101.10 o
   2   0  16        839.08        885.25       192.87 o
   3   0  16        721.31        791.48       175.78 o
  -1   1  16        311.44        296.24        70.84 o
   0   1  16        695.76        579.56        97.37 o
   1   1  16        979.31        938.66       111.76 o
   2   1  16        580.18        584.66        75.39 o
   3   1  16         96.13         68.90        31.56 o
  -1   2  16        528.09        618.42        95.05 o
   1   2  16        170.62        138.76        52.23 o
   2   2  16          0.34         -1.42        30.31 o
   3   2  16        241.07        288.24       114.50 o
   4   2  16        539.23        435.76       134.71 o
   0   3  16         92.55         92.21        44.82 o
   1   3  16         14.71         10.28        29.34 o
   2   3  16        375.14        392.40        67.92 o
   3   3  16        820.33        770.44       103.83 o
   4   3  16        723.84        767.22        95.61 o
   0   4  16        117.45        106.62        48.23 o
   1   4  16        239.67        233.77        44.53 o
   2   4  16        831.79        930.06       104.35 o
   3   4  16        752.01        877.23       102.05 o
   4   4  16        228.77        277.42        63.69 o
   5   4  16          1.26        -43.70        69.00 o
   1   5  16        594.89        622.74        95.97 o
   2   5  16        610.89        647.24        89.41 o
   3   5  16        188.09        183.27        51.56 o
   4   5  16         22.15         16.14        29.18 o
   5   5  16        363.67        310.85       111.98 o
   1   6  16        284.97        296.44        68.64 o
   2   6  16          9.92         18.53        33.82 o
   3   6  16         64.15        114.68        44.60 o
   4   6  16        495.37        626.57        86.18 o
   6   6  16        461.26        458.29       128.07 o
   1   7  16         18.03         23.49        33.14 o
   2   7  16        278.32        309.93        69.60 o
   3   7  16        537.16        594.29       100.46 o
   6   7  16        154.49        100.90        73.88 o
   3   8  16        585.23        611.54        99.90 o
   5   8  16         20.40         47.79        65.40 o
   6   8  16         17.87         14.85        57.39 o
   2   9  16        247.15        236.77        67.16 o
   2  -1  17        184.77        249.06       117.30 o
   2   1  17        465.05        465.66       154.21 o
   3   1  17        438.91        486.55       147.84 o
   4   5  17        599.28        590.57       166.85 o
   5   5  17        443.44        507.56       147.36 o
   5   6  17         24.74        117.42        89.01 o
                                                
